# Supplementary material for: Peripheral blood immune profiling reveals key signatures in newly diagnosed NK/T cell lymphoma patients
Source: Theranostics. 2026 Jun 17;16(13):7626–40. doi: 10.7150/thno.132582 (PMC13295915; doi:10.7150/thno.132582)
Supplement: Supplementary file 2 — Supplementary table 1. [file thnov16p7626s2.xlsx]

## Sheet: Sheet1
Table S1. List of donors used for single-cell RNA sequencing
Donor	Age	Gender	Diagnosis	scRNA-seq Platform	Clinical Stage	EBV Load (Copies/mL)	Diagnostic Markers	Lesion sites	PINK	Bone marrow infiltration	Concurrent infection
Patient6	31	Female	NKTCL (newly)	10×, 5'	IV	4.58×103	CD3+, CD4-, CD8-, CD56+, TIA+, EBER+	Widespread skin	2	N/A	None
Patient9	35	Female	NKTCL (newly)	10×, 5'	I	1.68×104	CD3+, CD4-, CD8- CD56+, TIA+, EBER+	Nasal	0	N/A	None
Patient14	23	Male	NKTCL (newly)	10×, 3'	IV	1.25×105	CD3+, CD56+, TIA+, EBER+	Abdominal, nasal, adrenal, bone, subcutaneous,cervical lymph node	2	None	None
Patient16	58	Male	NKTCL (newly)	10×, 3'	I	211	CD3+, CD56+, TIA+, Prf+, GB+, EBER+	Nasopharyngeal, oropharyngeal	0	None	None
Patient18	62	Female	NKTCL (newly)	10×, 3'	II	ND (Non-Detectable)	CD3+, CD4+, CD8+, CD56+, TIA+, GB+, EBER+	Nasal	0	None	None
Patient19	40	Female	NKTCL (newly)	10×, 3'	IV	4.73×103	CD3+, CD56+, TIA+, GB+, EBER+	Extremity muscle	2	None	None
Patient20	34	Female	NKTCL (newly)	10×, 3'	II	1.85×103	CD3+, CD4-, CD8-, CD56+, TIA+, GB+, EBER+	Nasal, ethmoid sinus	0	None	None
Patient22	61	Male	NKTCL (newly)	10×, 3'	I	ND	CD3+, CD56+, EBER+	Nasal, nasopharyngeal, oropharyngeal	1	None	None
Patient25	32	Male	NKTCL (newly)	10×, 3'	IV	4.11×105	CD3+, CD56+, TIA+, EBER+	Nasal, cheek, nasopharyngeal, oropharyngeal, lung, cervical lymph node	1	None	None
Patient27	56	Male	NKTCL (newly)	10×, 3'	I	237	CD3+, CD4+, CD8+, CD56+, TIA+, Prf+, EBER+	Submandibular lymph node	1	None	None
Patient30	13	Female	NKTCL (newly)	10×, 3'	II	2.06×103	CD3+, CD4+, CD8-, CD56+, TIA+, Prf+, EBER+	Cervical and supraclavicular lymph node, laryngeal, tracheal	2	N/A	None
Patient31	46	Female	NKTCL (newly)	10×, 3'	I	ND	CD3+, CD4-, CD8+, CD56+, TIA+, EBER+	Nasal	0	None	None
Patient36	57	Female	NKTCL (newly)	10×, 3'	I	5.8×102	CD3+, CD4-, CD8-, CD56+, TIA+, EBER+	Nasal	0	None	None
Patient37	28	Female	NKTCL (newly)	10×, 3'	II	297	CD3+, CD56-, TIA+, GB+, EBER+	Nasal, nasopharyngeal, cervical lymph node	0	None	None
Patient38	56	Male	NKTCL (newly)	10×, 3'	I	399	CD3+, CD56+, TIA+, GB+, EBER+	Nasal	0	None	None
Patient39	58	Male	NKTCL (newly)	10×, 3'	IV	5.3×103	CD3+, CD56+, TIA+, Prf+, GB+, EBER+	Nasal, subcutaneous	1	None	None
Patient41	35	Female	NKTCL (newly)	10×, 3'	IV	1.67×105	CD3+, CD4-, CD8-, CD56-, TIA+, EBER+	Nasopharyngeal	0	None	None
Patient44	54	Female	NKTCL (newly)	10×, 3'	IV	5.24×104	CD3+, CD4+, CD56+, TIA+, EBER+	Subcutaneous, nasal, cervical lymph node	2	N/A	None
Patient51	64	Female	NKTCL (newly)	10×, 3'	IV	1×104	CD3+, CD56-, TIA+, EBER+	Breast, axillary lymph node	3	None	None
Patient52	56	Male	NKTCL (newly)	10×, 3'	IV	3.37×103	CD3+, CD56+, TIA+, EBER+	Intestine, mesenteric lymph node	3	None	None
HD1	24	Female	Healthy	10×, 3'	N/A	ND	N/A	N/A	N/A	N/A	None
HD2	25	Female	Healthy	10×, 3'	N/A	ND	N/A	N/A	N/A	N/A	None
HD3	28	Male	Healthy	10×, 3'	N/A	ND	N/A	N/A	N/A	N/A	None
HD4	27	Female	Healthy	10×, 3'	N/A	ND	N/A	N/A	N/A	N/A	None
HD5	25	Male	Healthy	10×, 3'	N/A	ND	N/A	N/A	N/A	N/A	None
HD6	25	Male	Healthy	10×, 3'	N/A	ND	N/A	N/A	N/A	N/A	None
HD7	41	Male	Healthy	10×, 3'	N/A	ND	N/A	N/A	N/A	N/A	None
HD8	57	Male	Healthy	10×, 3'	N/A	ND	N/A	N/A	N/A	N/A	None
HD9	34	Male	Healthy	10×, 3'	N/A	ND	N/A	N/A	N/A	N/A	None
HD10	36	Female	Healthy	10×, 3'	N/A	ND	N/A	N/A	N/A	N/A	None
HD11	37	Female	Healthy	10×, 3'	N/A	ND	N/A	N/A	N/A	N/A	None
HD12	53	Female	Healthy	10×, 3'	N/A	ND	N/A	N/A	N/A	N/A	None
Healthy：Without specific disease or infection
