# Supplementary material for: Peripheral blood immune profiling reveals key signatures in newly diagnosed NK/T cell lymphoma patients
Source: Theranostics. 2026 Jun 17;16(13):7626–40. doi: 10.7150/thno.132582 (PMC13295915; doi:10.7150/thno.132582)
Supplement: Supplementary file 3 — Supplementary table 2. [file thnov16p7626s3.xlsx]

## Sheet: Content
Table S2. Genes for cluster definition
1. Major cell types
2. B cells
3. NK cells
4. CD4+ T cells
5. CD8+ T cells

## Sheet: Major cell types
	p_val	avg_log2FC	pct.1	pct.2	p_val_adj	cluster	gene
CD8B	0	4.70439	0.565	0.032	0	CD8+ T	CD8B
KLRK1	0	1.81256	0.712	0.19	0	CD8+ T	KLRK1
CD8A	0	3.70792	0.541	0.053	0	CD8+ T	CD8A
CD3E	0	1.24278	0.899	0.413	0	CD8+ T	CD3E
IL32	0	1.19839	0.97	0.493	0	CD8+ T	IL32
CD3D	0	1.45347	0.833	0.362	0	CD8+ T	CD3D
THEMIS	0	2.19515	0.69	0.248	0	CD8+ T	THEMIS
CD3G	0	1.50516	0.729	0.298	0	CD8+ T	CD3G
TRAC	0	1.06373	0.801	0.375	0	CD8+ T	TRAC
CCL5	0	1.86197	0.698	0.278	0	CD8+ T	CCL5
SAMD3	0	1.30983	0.708	0.294	0	CD8+ T	SAMD3
GZMM	0	1.32274	0.692	0.284	0	CD8+ T	GZMM
NKG7	0	1.19246	0.712	0.306	0	CD8+ T	NKG7
GZMA	0	1.22478	0.672	0.273	0	CD8+ T	GZMA
GZMH	0	1.81681	0.57	0.175	0	CD8+ T	GZMH
CST7	0	1.1885	0.642	0.249	0	CD8+ T	CST7
STAT4	0	0.989096	0.796	0.405	0	CD8+ T	STAT4
CD2	0	1.19547	0.714	0.348	0	CD8+ T	CD2
LCK	0	1.06256	0.747	0.388	0	CD8+ T	LCK
BCL11B	0	0.697458	0.777	0.434	0	CD8+ T	BCL11B
CD96	0	0.974952	0.746	0.403	0	CD8+ T	CD96
CTSW	0	0.8176	0.551	0.219	0	CD8+ T	CTSW
KLRG1	0	1.9582	0.48	0.153	0	CD8+ T	KLRG1
ITK	0	0.795168	0.72	0.398	0	CD8+ T	ITK
TRBC2	0	0.902106	0.791	0.474	0	CD8+ T	TRBC2
LINC01871	0	1.70627	0.454	0.14	0	CD8+ T	LINC01871
PRKCQ	0	0.883774	0.674	0.369	0	CD8+ T	PRKCQ
C12orf75	0	1.29248	0.551	0.247	0	CD8+ T	C12orf75
TC2N	0	0.68984	0.678	0.374	0	CD8+ T	TC2N
GRAP2	0	1.32996	0.561	0.257	0	CD8+ T	GRAP2
LIME1	0	1.01763	0.624	0.323	0	CD8+ T	LIME1
RORA	0	0.656474	0.711	0.413	0	CD8+ T	RORA
PRF1	0	0.486964	0.516	0.22	0	CD8+ T	PRF1
SYNE2	0	0.746924	0.767	0.482	0	CD8+ T	SYNE2
TGFBR3	0	1.21274	0.497	0.222	0	CD8+ T	TGFBR3
LINC00861	0	0.578175	0.652	0.38	0	CD8+ T	LINC00861
NCALD	0	0.815863	0.489	0.224	0	CD8+ T	NCALD
SYNE1	0	1.02427	0.719	0.457	0	CD8+ T	SYNE1
FGFBP2	0	0.88828	0.426	0.168	0	CD8+ T	FGFBP2
LYAR	0	1.50235	0.49	0.234	0	CD8+ T	LYAR
TRBC1	0	0.820196	0.568	0.313	0	CD8+ T	TRBC1
LINC01934	0	1.13923	0.466	0.213	0	CD8+ T	LINC01934
IKZF3	0	0.643268	0.592	0.346	0	CD8+ T	IKZF3
PPP2R2B	0	1.33782	0.409	0.163	0	CD8+ T	PPP2R2B
SLFN12L	0	0.855276	0.536	0.292	0	CD8+ T	SLFN12L
TRG-AS1	0	1.11155	0.5	0.258	0	CD8+ T	TRG-AS1
ARL4C	0	0.626876	0.692	0.45	0	CD8+ T	ARL4C
SCML4	0	0.87883	0.537	0.296	0	CD8+ T	SCML4
RUNX3	0	0.796046	0.638	0.398	0	CD8+ T	RUNX3
PYHIN1	0	0.928059	0.544	0.306	0	CD8+ T	PYHIN1
TNIK	0	0.47146	0.657	0.419	0	CD8+ T	TNIK
KLRD1	0	0.868858	0.434	0.198	0	CD8+ T	KLRD1
ATP8A1	0	0.879173	0.655	0.42	0	CD8+ T	ATP8A1
CD6	0	0.928686	0.467	0.238	0	CD8+ T	CD6
LAT	0	0.932264	0.479	0.25	0	CD8+ T	LAT
SYTL3	0	0.674904	0.655	0.43	0	CD8+ T	SYTL3
RASGRP1	0	0.754902	0.55	0.325	0	CD8+ T	RASGRP1
RNF125	0	0.741808	0.608	0.385	0	CD8+ T	RNF125
MYBL1	0	0.935417	0.449	0.231	0	CD8+ T	MYBL1
PTPN4	0	0.650929	0.665	0.45	0	CD8+ T	PTPN4
SPOCK2	0	0.684988	0.511	0.296	0	CD8+ T	SPOCK2
SLC38A1	0	0.537998	0.665	0.45	0	CD8+ T	SLC38A1
GZMB	0	0.262345	0.412	0.199	0	CD8+ T	GZMB
PCED1B	0	0.632468	0.646	0.435	0	CD8+ T	PCED1B
CD7	0	0.503179	0.566	0.355	0	CD8+ T	CD7
LBH	0	0.850897	0.469	0.262	0	CD8+ T	LBH
GNLY	0	0.513785	0.458	0.256	0	CD8+ T	GNLY
STK17A	0	0.621896	0.656	0.459	0	CD8+ T	STK17A
CAMK4	0	0.412719	0.525	0.331	0	CD8+ T	CAMK4
CD81	0	0.837314	0.628	0.438	0	CD8+ T	CD81
TNRC6C	0	0.617621	0.59	0.4	0	CD8+ T	TNRC6C
ABHD17A	0	0.692177	0.607	0.419	0	CD8+ T	ABHD17A
DIP2A	0	0.758639	0.494	0.308	0	CD8+ T	DIP2A
PRKACB	0	0.668461	0.547	0.365	0	CD8+ T	PRKACB
RHOH	0	0.39455	0.628	0.446	0	CD8+ T	RHOH
NUCB2	0	1.05898	0.419	0.239	0	CD8+ T	NUCB2
MGAT4A	0	0.617527	0.573	0.395	0	CD8+ T	MGAT4A
PAXX	0	0.953003	0.471	0.297	0	CD8+ T	PAXX
DUSP2	0	1.33781	0.403	0.23	0	CD8+ T	DUSP2
C12orf57	0	0.534673	0.66	0.488	0	CD8+ T	C12orf57
OXNAD1	0	0.805206	0.475	0.303	0	CD8+ T	OXNAD1
ZBTB38	0	1.07249	0.405	0.235	0	CD8+ T	ZBTB38
NFATC2	0	0.689345	0.435	0.267	0	CD8+ T	NFATC2
ACAP1	0	0.612422	0.539	0.373	0	CD8+ T	ACAP1
CCSER2	0	0.655039	0.635	0.47	0	CD8+ T	CCSER2
GYPC	0	0.671727	0.575	0.41	0	CD8+ T	GYPC
ITM2A	0	0.683674	0.408	0.243	0	CD8+ T	ITM2A
SUPT3H	0	0.68213	0.471	0.311	0	CD8+ T	SUPT3H
NHERF1	0	0.844474	0.478	0.318	0	CD8+ T	NHERF1
CYFIP2	0	0.511788	0.596	0.438	0	CD8+ T	CYFIP2
CMC1	0	1.2632	0.48	0.323	0	CD8+ T	CMC1
PTPN22	0	0.79457	0.439	0.287	0	CD8+ T	PTPN22
SIDT1	0	0.538543	0.417	0.27	0	CD8+ T	SIDT1
KIF2A	0	0.584878	0.614	0.467	0	CD8+ T	KIF2A
TBC1D10C	0	0.614315	0.471	0.325	0	CD8+ T	TBC1D10C
CCDC88C	0	0.670373	0.615	0.471	0	CD8+ T	CCDC88C
TPST2	0	0.763981	0.419	0.275	0	CD8+ T	TPST2
SUN2	0	0.607718	0.602	0.46	0	CD8+ T	SUN2
ID2	0	0.358516	0.53	0.389	0	CD8+ T	ID2
NAP1L4	0	0.601367	0.582	0.441	0	CD8+ T	NAP1L4
TCF7	0	0.384323	0.433	0.296	0	CD8+ T	TCF7
TFDP2	0	0.318513	0.462	0.327	0	CD8+ T	TFDP2
RASA3	0	0.361434	0.626	0.491	0	CD8+ T	RASA3
OCIAD2	0	0.504857	0.404	0.27	0	CD8+ T	OCIAD2
ARPC5L	0	0.752618	0.411	0.28	0	CD8+ T	ARPC5L
OPTN	0	0.658168	0.407	0.276	0	CD8+ T	OPTN
GIMAP5	0	0.557213	0.402	0.272	0	CD8+ T	GIMAP5
GLCCI1	0	0.436336	0.458	0.329	0	CD8+ T	GLCCI1
SNRPN	0	0.584748	0.403	0.274	0	CD8+ T	SNRPN
LINC01138	0	0.566376	0.458	0.33	0	CD8+ T	LINC01138
ITGAL	0	0.675082	0.577	0.451	0	CD8+ T	ITGAL
BTN3A1	0	0.688392	0.42	0.295	0	CD8+ T	BTN3A1
PPP1R16B	0	0.593881	0.464	0.339	0	CD8+ T	PPP1R16B
AKNA	0	0.633155	0.605	0.481	0	CD8+ T	AKNA
TRERF1	0	0.609728	0.437	0.314	0	CD8+ T	TRERF1
EMB	0	0.540579	0.578	0.457	0	CD8+ T	EMB
SLFN5	0	0.594148	0.417	0.297	0	CD8+ T	SLFN5
ATP2B4	0	0.769338	0.408	0.289	0	CD8+ T	ATP2B4
BTN3A2	0	0.600473	0.452	0.339	0	CD8+ T	BTN3A2
MLLT3	0	0.272748	0.422	0.31	0	CD8+ T	MLLT3
STK39	0	0.46417	0.433	0.326	0	CD8+ T	STK39
LINC00869	0	0.45328	0.464	0.359	0	CD8+ T	LINC00869
DDX24	0	0.453358	0.579	0.475	0	CD8+ T	DDX24
GCC2	0	0.409586	0.602	0.499	0	CD8+ T	GCC2
TMC8	0	0.371932	0.489	0.386	0	CD8+ T	TMC8
PEBP1	0	0.405036	0.476	0.374	0	CD8+ T	PEBP1
CCDC85B	0	0.55186	0.459	0.358	0	CD8+ T	CCDC85B
TERF2IP	0	0.492632	0.579	0.479	0	CD8+ T	TERF2IP
SSBP4	0	0.699458	0.439	0.339	0	CD8+ T	SSBP4
ANXA6	0	0.545451	0.449	0.35	0	CD8+ T	ANXA6
MZT2A	0	0.43035	0.421	0.323	0	CD8+ T	MZT2A
PIK3IP1	0	0.392878	0.428	0.33	0	CD8+ T	PIK3IP1
ARHGEF1	0	0.481601	0.544	0.447	0	CD8+ T	ARHGEF1
DGKZ	0	0.558366	0.401	0.305	0	CD8+ T	DGKZ
BBLN	0	0.488542	0.537	0.446	0	CD8+ T	BBLN
NCK2	0	0.260299	0.441	0.352	0	CD8+ T	NCK2
C9orf78	0	0.491801	0.482	0.393	0	CD8+ T	C9orf78
SLC4A7	0	0.50315	0.427	0.339	0	CD8+ T	SLC4A7
SYNRG	0	0.442372	0.484	0.396	0	CD8+ T	SYNRG
CASP8	0	0.495105	0.467	0.38	0	CD8+ T	CASP8
ENSG00000284707	0	0.464272	0.417	0.33	0	CD8+ T	ENSG00000284707
SELENOW	0	0.440531	0.483	0.396	0	CD8+ T	SELENOW
MED10	0	0.455163	0.426	0.34	0	CD8+ T	MED10
PIK3R1	0	0.529557	0.575	0.489	0	CD8+ T	PIK3R1
NLRC5	0	0.4355	0.578	0.492	0	CD8+ T	NLRC5
MSI2	0	0.315906	0.456	0.371	0	CD8+ T	MSI2
HSPE1	0	0.49893	0.442	0.358	0	CD8+ T	HSPE1
PSIP1	0	0.306859	0.511	0.427	0	CD8+ T	PSIP1
POLR3GL	0	0.468969	0.402	0.32	0	CD8+ T	POLR3GL
URI1	0	0.351803	0.551	0.471	0	CD8+ T	URI1
DENND4C	0	0.420628	0.497	0.417	0	CD8+ T	DENND4C
NOP58	0	0.373857	0.469	0.389	0	CD8+ T	NOP58
NCK1	0	0.484505	0.421	0.342	0	CD8+ T	NCK1
RABAC1	0	0.443619	0.485	0.406	0	CD8+ T	RABAC1
IRF1-AS1	0	0.394363	0.568	0.49	0	CD8+ T	IRF1-AS1
CTSC	0	0.410071	0.53	0.453	0	CD8+ T	CTSC
NDUFB8	0	0.399392	0.575	0.498	0	CD8+ T	NDUFB8
ATP5IF1	0	0.391894	0.571	0.495	0	CD8+ T	ATP5IF1
SNRK	0	0.401965	0.486	0.411	0	CD8+ T	SNRK
CCNH	0	0.362084	0.57	0.495	0	CD8+ T	CCNH
PPDPF	0	0.425471	0.475	0.4	0	CD8+ T	PPDPF
INPP4A	0	0.355292	0.53	0.456	0	CD8+ T	INPP4A
KRT10	0	0.356599	0.529	0.455	0	CD8+ T	KRT10
KRTCAP2	0	0.384131	0.568	0.495	0	CD8+ T	KRTCAP2
CEP85L	0	0.311199	0.553	0.482	0	CD8+ T	CEP85L
LRRC8C	0	0.398534	0.46	0.389	0	CD8+ T	LRRC8C
DHRS7	0	0.383902	0.421	0.35	0	CD8+ T	DHRS7
HIVEP3	0	0.507816	0.413	0.342	0	CD8+ T	HIVEP3
PCSK7	0	0.364415	0.452	0.382	0	CD8+ T	PCSK7
CIB1	0	0.346267	0.534	0.471	0	CD8+ T	CIB1
TRMT112	0	0.347031	0.536	0.474	0	CD8+ T	TRMT112
CALR	0	0.3838	0.511	0.449	0	CD8+ T	CALR
DNAJC1	0	0.432908	0.492	0.432	0	CD8+ T	DNAJC1
BZW1	0	0.34036	0.53	0.471	0	CD8+ T	BZW1
PLEK	0	-1.15434	0.454	0.489	0	CD8+ T	PLEK
UFC1	6.02923e-295	0.387309	0.454	0.394	1.52654e-290	CD8+ T	UFC1
G3BP2	4.55976e-284	0.330757	0.519	0.471	1.15449e-279	CD8+ T	G3BP2
MPHOSPH8	8.37384e-282	0.270225	0.554	0.49	2.12017e-277	CD8+ T	MPHOSPH8
ORMDL1	2.22281e-280	0.333051	0.483	0.425	5.62794e-276	CD8+ T	ORMDL1
DAD1	1.98814e-277	0.318331	0.494	0.432	5.03377e-273	CD8+ T	DAD1
RAB27A	1.41218e-267	0.315232	0.441	0.378	3.5755e-263	CD8+ T	RAB27A
RNF19A	1.4954e-261	0.411628	0.509	0.47	3.78621e-257	CD8+ T	RNF19A
MYO9B	1.12094e-257	-0.405835	0.409	0.482	2.83812e-253	CD8+ T	MYO9B
PRDX6	3.17249e-254	0.401215	0.422	0.37	8.03242e-250	CD8+ T	PRDX6
RESF1	8.18272e-251	0.301832	0.526	0.475	2.07178e-246	CD8+ T	RESF1
LMBRD1	1.55055e-249	-0.442979	0.415	0.492	3.92583e-245	CD8+ T	LMBRD1
CUTA	3.79646e-245	0.294167	0.501	0.443	9.61226e-241	CD8+ T	CUTA
SRP9	9.53061e-235	0.290118	0.5	0.449	2.41305e-230	CD8+ T	SRP9
KMT2A	7.80485e-231	0.262927	0.519	0.464	1.97611e-226	CD8+ T	KMT2A
C19orf53	9.12847e-228	0.294809	0.534	0.489	2.31124e-223	CD8+ T	C19orf53
CLASP2	3.43908e-222	-0.289184	0.404	0.488	8.70741e-218	CD8+ T	CLASP2
FNTA	2.06809e-221	0.301855	0.463	0.412	5.23619e-217	CD8+ T	FNTA
MAPRE2	2.28171e-215	0.261292	0.434	0.374	5.77707e-211	CD8+ T	MAPRE2
ICAM3	5.5266e-213	0.3363	0.454	0.404	1.39928e-208	CD8+ T	ICAM3
SELENOK	1.05548e-212	0.373153	0.42	0.371	2.67236e-208	CD8+ T	SELENOK
VOPP1	1.338e-208	-0.348764	0.419	0.495	3.38768e-204	CD8+ T	VOPP1
ARL6IP1	3.81527e-208	0.381469	0.42	0.374	9.65989e-204	CD8+ T	ARL6IP1
ISCU	2.83037e-206	0.29378	0.454	0.401	7.16621e-202	CD8+ T	ISCU
SNRPB	6.51446e-205	0.290679	0.516	0.472	1.6494e-200	CD8+ T	SNRPB
ATR	2.47766e-191	0.319053	0.438	0.391	6.27318e-187	CD8+ T	ATR
EAPP	4.69351e-190	0.252437	0.511	0.465	1.18835e-185	CD8+ T	EAPP
FLNA	1.51423e-188	0.360495	0.518	0.479	3.83388e-184	CD8+ T	FLNA
PAG1	3.79853e-187	-0.581369	0.427	0.482	9.61751e-183	CD8+ T	PAG1
SNRPF	1.27137e-186	0.313254	0.454	0.41	3.21898e-182	CD8+ T	SNRPF
SEMA4D	7.00288e-186	0.250556	0.483	0.44	1.77306e-181	CD8+ T	SEMA4D
DDX3X	4.27894e-184	-0.298728	0.417	0.487	1.08339e-179	CD8+ T	DDX3X
SSBP1	1.50069e-182	0.262814	0.507	0.466	3.7996e-178	CD8+ T	SSBP1
DNAJB14	4.1888e-178	0.301552	0.461	0.419	1.06056e-173	CD8+ T	DNAJB14
IK	3.81473e-175	0.326469	0.436	0.394	9.65852e-171	CD8+ T	IK
SNHG8	1.24498e-172	0.321413	0.426	0.379	3.15217e-168	CD8+ T	SNHG8
RGS10	1.54312e-168	0.332947	0.444	0.407	3.90704e-164	CD8+ T	RGS10
HNRNPA0	2.06462e-166	0.275037	0.456	0.413	5.22741e-162	CD8+ T	HNRNPA0
SCP2	5.89916e-166	0.314165	0.438	0.401	1.49361e-161	CD8+ T	SCP2
TTC14	5.10555e-164	0.280209	0.401	0.355	1.29267e-159	CD8+ T	TTC14
SNRPD1	1.00175e-161	0.302744	0.416	0.375	2.53634e-157	CD8+ T	SNRPD1
SQSTM1	1.99905e-161	-0.302916	0.421	0.486	5.06138e-157	CD8+ T	SQSTM1
STT3B	1.03159e-160	-0.292256	0.424	0.494	2.61188e-156	CD8+ T	STT3B
CAMKMT	1.71836e-160	0.261212	0.454	0.405	4.35072e-156	CD8+ T	CAMKMT
RNF115	1.75813e-159	0.301479	0.435	0.394	4.45141e-155	CD8+ T	RNF115
UBR5	2.12782e-159	-0.260497	0.404	0.474	5.38744e-155	CD8+ T	UBR5
UBR1	3.30057e-159	0.252847	0.442	0.398	8.3567e-155	CD8+ T	UBR1
ARAP2	6.68377e-158	0.28179	0.521	0.489	1.69226e-153	CD8+ T	ARAP2
SND1	2.79617e-155	-0.285298	0.405	0.469	7.07963e-151	CD8+ T	SND1
YWHAQ	1.15237e-154	0.293722	0.487	0.453	2.91768e-150	CD8+ T	YWHAQ
COPS9	2.20233e-150	0.287549	0.473	0.437	5.57608e-146	CD8+ T	COPS9
CRBN	2.92715e-149	0.262635	0.426	0.386	7.41126e-145	CD8+ T	CRBN
TBRG1	3.82026e-149	0.264691	0.456	0.419	9.67253e-145	CD8+ T	TBRG1
PSMA5	7.31614e-138	0.274147	0.448	0.414	1.85237e-133	CD8+ T	PSMA5
PPP1R18	5.88755e-136	0.321995	0.44	0.414	1.49067e-131	CD8+ T	PPP1R18
NDUFC2	1.36344e-130	0.276531	0.431	0.398	3.45209e-126	CD8+ T	NDUFC2
PTPN1	5.00954e-130	-0.29795	0.42	0.479	1.26836e-125	CD8+ T	PTPN1
UBE2V1	1.1347e-121	0.272246	0.446	0.418	2.87295e-117	CD8+ T	UBE2V1
TMEM230	1.89546e-117	0.271165	0.421	0.39	4.79911e-113	CD8+ T	TMEM230
DYNLRB1	1.04424e-116	0.258075	0.446	0.416	2.6439e-112	CD8+ T	DYNLRB1
BAX	5.65949e-115	0.306417	0.427	0.399	1.43293e-110	CD8+ T	BAX
CNN2	2.24866e-112	0.295416	0.406	0.376	5.69339e-108	CD8+ T	CNN2
FKBP8	3.28093e-101	0.28025	0.411	0.387	8.30698e-97	CD8+ T	FKBP8
BCAP31	2.52392e-97	0.276291	0.415	0.392	6.39031e-93	CD8+ T	BCAP31
DNAJC8	6.22356e-97	0.262472	0.454	0.432	1.57574e-92	CD8+ T	DNAJC8
FOXO1	2.21749e-85	-0.288186	0.45	0.494	5.61445e-81	CD8+ T	FOXO1
NDUFB10	7.27974e-81	0.254693	0.442	0.423	1.84316e-76	CD8+ T	NDUFB10
TUBA1B	1.26734e-73	-0.301607	0.437	0.478	3.20878e-69	CD8+ T	TUBA1B
TTC39C	8.23369e-64	-0.322905	0.432	0.467	2.08469e-59	CD8+ T	TTC39C
GBP5	6.24027e-46	-0.817564	0.406	0.411	1.57997e-41	CD8+ T	GBP5
ITGB1	1.75077e-24	0.271064	0.442	0.46	4.43278e-20	CD8+ T	ITGB1
BACH2	1.64085e-10	-0.63313	0.428	0.429	4.15446e-06	CD8+ T	BACH2
KLRF1.1	0	3.70258	0.92	0.112	0	NK	KLRF1
GZMB.1	0	3.06425	0.934	0.181	0	NK	GZMB
KLRD1.1	0	2.71555	0.928	0.186	0	NK	KLRD1
GNLY.1	0	2.90088	0.959	0.239	0	NK	GNLY
PRF1.1	0	2.90048	0.933	0.224	0	NK	PRF1
CST7.1	0	2.19025	0.953	0.276	0	NK	CST7
GZMA.1	0	2.26942	0.973	0.303	0	NK	GZMA
NKG7.1	0	2.37361	0.999	0.338	0	NK	NKG7
CTSW.1	0	2.55153	0.887	0.235	0	NK	CTSW
KLRB1	0	2.2035	0.837	0.196	0	NK	KLRB1
SPON2	0	3.53793	0.782	0.147	0	NK	SPON2
CLIC3	0	3.65422	0.717	0.091	0	NK	CLIC3
TRDC	0	2.41936	0.725	0.104	0	NK	TRDC
FGFBP2.1	0	2.418	0.791	0.172	0	NK	FGFBP2
HOPX.1	0	2.64789	0.795	0.185	0	NK	HOPX
FCGR3A.1	0	2.07149	0.765	0.183	0	NK	FCGR3A
TYROBP.1	0	0.827339	0.926	0.361	0	NK	TYROBP
IL2RB	0	3.22776	0.682	0.117	0	NK	IL2RB
C1orf21.1	0	2.44174	0.696	0.146	0	NK	C1orf21
MCTP2	0	2.4685	0.865	0.321	0	NK	MCTP2
KLRK1.1	0	1.73016	0.797	0.257	0	NK	KLRK1
TGFBR3.1	0	2.03109	0.775	0.236	0	NK	TGFBR3
FCER1G.1	0	1.32581	0.855	0.317	0	NK	FCER1G
NCALD.1	0	2.20353	0.77	0.236	0	NK	NCALD
GZMH.1	0	1.50592	0.745	0.215	0	NK	GZMH
SAMD3.1	0	1.87512	0.865	0.339	0	NK	SAMD3
TTC38	0	3.0362	0.631	0.109	0	NK	TTC38
NCAM1	0	4.00435	0.567	0.052	0	NK	NCAM1
PYHIN1.1	0	1.87107	0.826	0.314	0	NK	PYHIN1
CD7.1	0	2.08661	0.856	0.359	0	NK	CD7
CCL5.1	0	1.35826	0.823	0.327	0	NK	CCL5
MYBL1.1	0	1.76673	0.714	0.237	0	NK	MYBL1
TXK	0	1.53714	0.816	0.341	0	NK	TXK
YES1.1	0	2.52483	0.632	0.158	0	NK	YES1
SH2D1B	0	3.77762	0.506	0.039	0	NK	SH2D1B
AOAH	0	1.73843	0.936	0.477	0	NK	AOAH
GZMM.1	0	1.67185	0.789	0.334	0	NK	GZMM
CEP78.1	0	2.41289	0.6	0.148	0	NK	CEP78
IGFBP7	0	3.97526	0.517	0.067	0	NK	IGFBP7
MATK.1	0	2.47864	0.573	0.123	0	NK	MATK
EFHD2	0	1.74084	0.918	0.47	0	NK	EFHD2
PTGDR	0	2.91592	0.53	0.082	0	NK	PTGDR
NCR1	0	3.63051	0.494	0.046	0	NK	NCR1
LINC00299	0	3.14828	0.526	0.08	0	NK	LINC00299
CCL4	0	1.34694	0.754	0.31	0	NK	CCL4
TFDP2.1	0	2.00315	0.761	0.319	0	NK	TFDP2
PPP2R2B.1	0	1.87247	0.618	0.179	0	NK	PPP2R2B
APMAP.1	0	2.14001	0.641	0.205	0	NK	APMAP
ARL4C.1	0	1.58839	0.899	0.465	0	NK	ARL4C
S1PR5.1	0	2.61766	0.521	0.09	0	NK	S1PR5
STAT4.1	0	1.48671	0.884	0.453	0	NK	STAT4
PDGFD.1	0	2.66309	0.516	0.09	0	NK	PDGFD
RUNX3.1	0	1.7505	0.839	0.413	0	NK	RUNX3
C12orf75.1	0	1.46941	0.701	0.276	0	NK	C12orf75
TOX.1	0	1.78348	0.627	0.203	0	NK	TOX
PTPN12.1	0	1.96865	0.738	0.319	0	NK	PTPN12
MYOM2	0	3.79323	0.485	0.069	0	NK	MYOM2
ID2.1	0	1.60151	0.796	0.384	0	NK	ID2
SYTL3.1	0	1.52704	0.85	0.444	0	NK	SYTL3
ABHD17A.1	0	1.76373	0.83	0.425	0	NK	ABHD17A
SYNE1.1	0	1.62098	0.878	0.48	0	NK	SYNE1
LINGO2	0	4.72107	0.421	0.024	0	NK	LINGO2
CMC1.1	0	1.78444	0.718	0.323	0	NK	CMC1
CHST12.1	0	2.01396	0.583	0.188	0	NK	CHST12
RHOC	0	2.28347	0.539	0.145	0	NK	RHOC
ADGRG1.1	0	2.45363	0.478	0.089	0	NK	ADGRG1
CD38	0	2.70345	0.527	0.14	0	NK	CD38
XCL2	0	3.19404	0.448	0.062	0	NK	XCL2
AUTS2.1	0	1.53243	0.607	0.222	0	NK	AUTS2
BNC2	0	4.20826	0.411	0.026	0	NK	BNC2
CD63	0	1.68842	0.838	0.453	0	NK	CD63
OSBPL5	0	2.46679	0.523	0.139	0	NK	OSBPL5
PRSS23	0	2.44034	0.468	0.087	0	NK	PRSS23
CARD11	0	1.77101	0.781	0.401	0	NK	CARD11
ADGRG5.1	0	2.50714	0.481	0.102	0	NK	ADGRG5
NFATC2.1	0	1.78704	0.647	0.271	0	NK	NFATC2
PALD1	0	2.65018	0.461	0.087	0	NK	PALD1
TBX21.1	0	2.38421	0.466	0.097	0	NK	TBX21
TPST2.1	0	1.73507	0.644	0.275	0	NK	TPST2
CX3CR1.1	0	2.11551	0.537	0.169	0	NK	CX3CR1
CD160	0	2.97174	0.428	0.061	0	NK	CD160
FCRL6.1	0	2.09404	0.482	0.115	0	NK	FCRL6
ZBTB16	0	2.2678	0.488	0.128	0	NK	ZBTB16
DIP2A.1	0	1.80958	0.674	0.318	0	NK	DIP2A
KLRC1	0	2.88128	0.408	0.054	0	NK	KLRC1
CD300A	0	2.21813	0.52	0.172	0	NK	CD300A
HSH2D.1	0	2.05465	0.547	0.201	0	NK	HSH2D
STK39.1	0	1.62683	0.664	0.32	0	NK	STK39
VAV3.1	0	1.38703	0.749	0.407	0	NK	VAV3
GK5	0	2.32809	0.468	0.126	0	NK	GK5
ZAP70.1	0	1.64185	0.558	0.218	0	NK	ZAP70
CTBP2.1	0	1.93973	0.542	0.202	0	NK	CTBP2
SLA2.1	0	2.38226	0.447	0.109	0	NK	SLA2
GPR141	0	1.79078	0.544	0.208	0	NK	GPR141
MAP3K8.1	0	1.72419	0.642	0.307	0	NK	MAP3K8
RAP1GAP2	0	1.70204	0.797	0.462	0	NK	RAP1GAP2
LLGL2.1	0	2.09055	0.463	0.129	0	NK	LLGL2
TRG-AS1.1	0	1.46984	0.613	0.282	0	NK	TRG-AS1
ATP8B4	0	2.30988	0.445	0.116	0	NK	ATP8B4
RNF125.1	0	1.38603	0.73	0.405	0	NK	RNF125
ENSG00000232855.1	0	2.28963	0.442	0.121	0	NK	ENSG00000232855
PTPN22.1	0	1.4001	0.611	0.293	0	NK	PTPN22
DTHD1.1	0	2.23546	0.419	0.103	0	NK	DTHD1
SH2D2A.1	0	2.15696	0.424	0.113	0	NK	SH2D2A
GNPTAB	0	1.62176	0.639	0.329	0	NK	GNPTAB
RASSF1.1	0	1.55107	0.559	0.251	0	NK	RASSF1
TSEN54.1	0	1.69115	0.48	0.173	0	NK	TSEN54
CD226.1	0	1.71001	0.494	0.187	0	NK	CD226
PLCB1.1	0	0.923187	0.676	0.37	0	NK	PLCB1
SLFN12L.1	0	1.10911	0.623	0.319	0	NK	SLFN12L
ITGAL.1	0	1.23135	0.753	0.453	0	NK	ITGAL
APOBEC3G.1	0	1.57042	0.548	0.249	0	NK	APOBEC3G
METRNL.1	0	2.0619	0.468	0.171	0	NK	METRNL
CD81.1	0	1.09837	0.749	0.454	0	NK	CD81
TNIK.1	0	0.977033	0.739	0.446	0	NK	TNIK
ARPC5L.1	0	1.42979	0.575	0.284	0	NK	ARPC5L
CXXC5	0	2.03425	0.405	0.119	0	NK	CXXC5
PLCG2.1	0	1.40439	0.543	0.258	0	NK	PLCG2
RORA.1	0	0.551415	0.738	0.453	0	NK	RORA
JAZF1.1	0	1.2171	0.696	0.412	0	NK	JAZF1
DDIT4	0	1.54898	0.511	0.228	0	NK	DDIT4
CTSC.1	0	1.13809	0.729	0.446	0	NK	CTSC
MAPRE2.1	0	1.38905	0.643	0.363	0	NK	MAPRE2
LINC02384.1	0	1.91655	0.406	0.131	0	NK	LINC02384
SYTL2.1	0	1.55098	0.423	0.151	0	NK	SYTL2
NHERF1.1	0	1.26296	0.602	0.33	0	NK	NHERF1
UBE2F	0	1.56183	0.551	0.281	0	NK	UBE2F
PPM1L.1	0	1.8959	0.459	0.19	0	NK	PPM1L
GSAP.1	0	1.44257	0.64	0.371	0	NK	GSAP
DOK2	0	1.34909	0.582	0.313	0	NK	DOK2
HIPK2.1	0	1.52335	0.613	0.345	0	NK	HIPK2
PDE4D.1	0	0.799422	0.616	0.352	0	NK	PDE4D
SLC15A4.1	0	1.73041	0.457	0.194	0	NK	SLC15A4
LINC01278.1	0	1.67057	0.445	0.182	0	NK	LINC01278
PTPN4.1	0	0.949277	0.736	0.474	0	NK	PTPN4
AKNA.1	0	1.22074	0.748	0.486	0	NK	AKNA
IRF1-AS1.1	0	1.20364	0.746	0.485	0	NK	IRF1-AS1
DHRS7.1	0	1.2851	0.603	0.344	0	NK	DHRS7
GPR65.1	0	1.4561	0.503	0.246	0	NK	GPR65
ABI3.1	0	1.76673	0.418	0.163	0	NK	ABI3
CEMIP2.1	0	1.40936	0.753	0.499	0	NK	CEMIP2
ALOX5AP	0	1.19236	0.621	0.37	0	NK	ALOX5AP
SPN.1	0	1.2662	0.551	0.302	0	NK	SPN
ACTN4.1	0	1.32079	0.546	0.297	0	NK	ACTN4
LPCAT1	0	1.85956	0.404	0.155	0	NK	LPCAT1
ATP2B4.1	0	1.1409	0.542	0.294	0	NK	ATP2B4
RIN3.1	0	1.09352	0.634	0.387	0	NK	RIN3
CD96.1	0	0.632664	0.702	0.456	0	NK	CD96
FNDC3B.1	0	0.830834	0.719	0.474	0	NK	FNDC3B
PAM.1	0	1.20528	0.523	0.279	0	NK	PAM
VPS37B	0	1.43464	0.512	0.268	0	NK	VPS37B
PXN.1	0	1.33028	0.513	0.272	0	NK	PXN
NPC1.1	0	1.27217	0.514	0.274	0	NK	NPC1
RRAS2	0	1.10537	0.458	0.22	0	NK	RRAS2
ATP8A1.1	0	0.899183	0.686	0.451	0	NK	ATP8A1
HIVEP3.1	0	1.18431	0.572	0.337	0	NK	HIVEP3
TRBC1.1	0	0.41472	0.581	0.348	0	NK	TRBC1
STK17A.1	0	0.865837	0.712	0.482	0	NK	STK17A
DNAJC1.1	0	1.03191	0.654	0.425	0	NK	DNAJC1
OSTF1	0	1.14578	0.703	0.474	0	NK	OSTF1
TRAPPC10	0	1.19081	0.679	0.453	0	NK	TRAPPC10
ITGAM.1	0	1.33532	0.421	0.195	0	NK	ITGAM
CDK17	0	1.13924	0.676	0.453	0	NK	CDK17
PARP15.1	0	1.08855	0.481	0.258	0	NK	PARP15
SIDT1.1	0	1.00579	0.505	0.283	0	NK	SIDT1
PRKACB.1	0	0.937996	0.605	0.385	0	NK	PRKACB
SUN2.1	0	1.01372	0.689	0.472	0	NK	SUN2
SSBP3.1	0	1.19714	0.502	0.287	0	NK	SSBP3
PPP1R16B.1	0	0.687491	0.563	0.348	0	NK	PPP1R16B
RAB8B.1	0	0.953249	0.685	0.471	0	NK	RAB8B
GAB3.1	0	1.17427	0.45	0.238	0	NK	GAB3
DENND2D.1	0	1.2822	0.428	0.216	0	NK	DENND2D
XBP1	0	1.07338	0.598	0.386	0	NK	XBP1
CTSD.1	0	0.854552	0.557	0.346	0	NK	CTSD
GLCCI1.1	0	0.891607	0.548	0.339	0	NK	GLCCI1
SLC38A1.1	0	0.799882	0.688	0.479	0	NK	SLC38A1
STOM.1	0	1.28159	0.422	0.216	0	NK	STOM
ATP10A	0	1.12949	0.446	0.241	0	NK	ATP10A
TSPOAP1-AS1.1	0	1.36927	0.425	0.22	0	NK	TSPOAP1-AS1
TMEM181.1	0	1.16191	0.472	0.269	0	NK	TMEM181
GPRIN3	0	0.768547	0.524	0.325	0	NK	GPRIN3
OPTN.1	0	0.881542	0.487	0.288	0	NK	OPTN
PPP1R18.1	0	1.06389	0.602	0.403	0	NK	PPP1R18
MNAT1.1	0	1.14089	0.458	0.261	0	NK	MNAT1
IGF2R	0	0.978423	0.563	0.366	0	NK	IGF2R
LINC00861.1	0	0.469428	0.617	0.422	0	NK	LINC00861
STX8	0	1.12344	0.642	0.447	0	NK	STX8
DSTN.1	0	1.06894	0.489	0.295	0	NK	DSTN
RNF115.1	0	1.03804	0.578	0.387	0	NK	RNF115
ARAP2.1	0	0.864564	0.67	0.48	0	NK	ARAP2
EIF4G3.1	0	0.953185	0.685	0.496	0	NK	EIF4G3
ABHD2.1	0	1.24847	0.456	0.268	0	NK	ABHD2
TBC1D10C.1	0	0.875526	0.528	0.341	0	NK	TBC1D10C
INPP4A.1	0	0.946928	0.642	0.456	0	NK	INPP4A
RASAL3.1	0	1.02341	0.439	0.256	0	NK	RASAL3
RFTN1	0	0.945239	0.538	0.358	0	NK	RFTN1
MAPK1	0	0.889229	0.659	0.479	0	NK	MAPK1
CDC42SE1	0	0.950125	0.671	0.492	0	NK	CDC42SE1
IKZF3.1	0	0.549622	0.562	0.384	0	NK	IKZF3
SYTL1.1	0	1.11833	0.401	0.223	0	NK	SYTL1
TENT4B	0	1.37943	0.429	0.252	0	NK	TENT4B
ENSG00000274265.1	0	0.968576	0.516	0.341	0	NK	ENSG00000274265
TLN1	0	0.810119	0.657	0.483	0	NK	TLN1
BSG.1	0	1.04914	0.478	0.304	0	NK	BSG
BTN3A2.1	0	0.949822	0.52	0.349	0	NK	BTN3A2
PRKCQ.1	0	0.35735	0.591	0.42	0	NK	PRKCQ
BZW1.1	0	0.905888	0.639	0.469	0	NK	BZW1
ANXA6.1	0	0.887165	0.526	0.357	0	NK	ANXA6
BST2	0	0.938198	0.63	0.461	0	NK	BST2
PAXX.1	0	0.892371	0.487	0.32	0	NK	PAXX
PIK3R1.1	0	0.860744	0.659	0.493	0	NK	PIK3R1
HMOX2.1	0	0.977483	0.433	0.267	0	NK	HMOX2
TES	0	0.961981	0.506	0.341	0	NK	TES
SFMBT2.1	0	1.01583	0.478	0.314	0	NK	SFMBT2
BTN3A1.1	0	0.894558	0.471	0.308	0	NK	BTN3A1
CRY1.1	0	0.958833	0.402	0.242	0	NK	CRY1
CALR.1	0	0.975535	0.608	0.449	0	NK	CALR
CD164	0	0.890528	0.619	0.461	0	NK	CD164
NDUFB7	0	0.941892	0.571	0.414	0	NK	NDUFB7
ADD1	0	0.84166	0.565	0.409	0	NK	ADD1
DGKZ.1	0	0.869987	0.469	0.313	0	NK	DGKZ
FGR.1	0	0.26025	0.459	0.305	0	NK	FGR
DENND4C.1	0	0.808507	0.575	0.421	0	NK	DENND4C
SCLT1.1	0	0.631418	0.565	0.413	0	NK	SCLT1
PLEKHA2.1	0	0.764241	0.534	0.383	0	NK	PLEKHA2
HMGN3	0	0.808065	0.623	0.473	0	NK	HMGN3
PRDX5	0	0.942393	0.527	0.379	0	NK	PRDX5
DUSP2.1	0	0.73966	0.402	0.255	0	NK	DUSP2
BRD7	0	0.968861	0.496	0.349	0	NK	BRD7
SYAP1	0	0.952086	0.439	0.293	0	NK	SYAP1
LGALS1.1	0	0.417267	0.589	0.443	0	NK	LGALS1
FLNA.1	0	0.698853	0.62	0.476	0	NK	FLNA
CYFIP2.1	0	0.53129	0.604	0.46	0	NK	CYFIP2
PSME4	0	0.755564	0.56	0.417	0	NK	PSME4
HSPA5.1	0	0.896337	0.5	0.357	0	NK	HSPA5
TMED9.1	0	0.911961	0.424	0.281	0	NK	TMED9
LINC01138.1	0	0.747799	0.488	0.346	0	NK	LINC01138
CCDC85B.1	0	0.8231	0.51	0.368	0	NK	CCDC85B
CDKN2D	0	0.801868	0.534	0.392	0	NK	CDKN2D
CCDC88C.1	0	0.679557	0.631	0.49	0	NK	CCDC88C
PRKX	0	0.795358	0.499	0.358	0	NK	PRKX
RAB27A.1	0	0.587122	0.52	0.38	0	NK	RAB27A
KAT6B	0	0.76834	0.566	0.427	0	NK	KAT6B
SIGIRR.1	0	0.823337	0.419	0.283	0	NK	SIGIRR
AKT3	0	0.643641	0.599	0.463	0	NK	AKT3
CCSER2.1	0	0.584405	0.629	0.494	0	NK	CCSER2
TNRC6C.1	0	0.460158	0.564	0.43	0	NK	TNRC6C
SPPL2A.1	0	0.749628	0.508	0.376	0	NK	SPPL2A
SCP2.1	0	0.795757	0.529	0.398	0	NK	SCP2
POLR3GL.1	0	0.775994	0.457	0.326	0	NK	POLR3GL
PCSK7.1	0	0.696204	0.517	0.386	0	NK	PCSK7
RAP1GDS1	0	0.773394	0.553	0.423	0	NK	RAP1GDS1
MAP4K5.1	0	0.779147	0.424	0.294	0	NK	MAP4K5
PKN1	0	0.844983	0.468	0.338	0	NK	PKN1
APOL6.1	0	0.608105	0.489	0.36	0	NK	APOL6
LNPEP	0	0.69813	0.621	0.493	0	NK	LNPEP
MAN1A1.1	0	0.574619	0.454	0.326	0	NK	MAN1A1
STAU2	0	0.826191	0.447	0.32	0	NK	STAU2
CLASP1	0	0.856504	0.56	0.434	0	NK	CLASP1
LYAR.1	0	0.437077	0.405	0.279	0	NK	LYAR
DRAP1	0	0.64196	0.605	0.479	0	NK	DRAP1
DNAJB6	0	0.762192	0.564	0.438	0	NK	DNAJB6
CASP8.1	0	0.667891	0.513	0.388	0	NK	CASP8
SLFN5.1	0	0.704303	0.436	0.312	0	NK	SLFN5
TBCB.1	0	0.776209	0.45	0.327	0	NK	TBCB
IDH2.1	0	0.761781	0.407	0.285	0	NK	IDH2
SELENOT	0	0.718566	0.53	0.409	0	NK	SELENOT
PIK3C2A	0	0.838943	0.45	0.329	0	NK	PIK3C2A
DGKD	0	0.730178	0.464	0.344	0	NK	DGKD
ZBTB1.1	0	0.788729	0.463	0.343	0	NK	ZBTB1
SOS2.1	0	0.652543	0.578	0.458	0	NK	SOS2
CYCS	0	0.743758	0.489	0.372	0	NK	CYCS
BANF1	0	0.77734	0.484	0.367	0	NK	BANF1
MOB4.1	0	0.765675	0.444	0.328	0	NK	MOB4
DNM2	0	0.754948	0.482	0.366	0	NK	DNM2
MRPS6.1	0	0.778918	0.423	0.307	0	NK	MRPS6
GATAD2A	0	0.753041	0.493	0.378	0	NK	GATAD2A
BBLN.1	0	0.617659	0.571	0.456	0	NK	BBLN
CCDC12	0	0.687053	0.512	0.398	0	NK	CCDC12
SNTB1	0	0.640282	0.466	0.353	0	NK	SNTB1
PPP2R5A	0	0.690966	0.497	0.385	0	NK	PPP2R5A
TPI1	0	0.533946	0.606	0.494	0	NK	TPI1
EHMT1	0	0.729429	0.578	0.466	0	NK	EHMT1
HIPK1	0	0.711078	0.448	0.337	0	NK	HIPK1
LMAN2	0	0.7011	0.488	0.377	0	NK	LMAN2
TMC8.1	0	0.540747	0.51	0.399	0	NK	TMC8
VCL	0	0.74258	0.402	0.292	0	NK	VCL
SSBP4.1	0	0.612635	0.461	0.351	0	NK	SSBP4
MAP2K2.1	0	0.764321	0.427	0.317	0	NK	MAP2K2
ARIH2.1	0	0.703589	0.461	0.353	0	NK	ARIH2
VPS26A	0	0.749061	0.405	0.297	0	NK	VPS26A
DYNLL1	0	0.638427	0.554	0.446	0	NK	DYNLL1
ARHGEF1.1	0	0.632912	0.567	0.459	0	NK	ARHGEF1
DNAJB14.1	0	0.61899	0.525	0.419	0	NK	DNAJB14
KCNAB2.1	0	0.747715	0.406	0.302	0	NK	KCNAB2
SH3BP5.1	0	0.625529	0.402	0.298	0	NK	SH3BP5
IDS.1	0	0.709592	0.433	0.329	0	NK	IDS
YPEL3	0	0.599108	0.57	0.467	0	NK	YPEL3
RC3H1	0	0.625097	0.594	0.492	0	NK	RC3H1
PPM1G.1	0	0.697662	0.423	0.321	0	NK	PPM1G
SPATA13.1	0	0.604729	0.406	0.305	0	NK	SPATA13
PDIA6	0	0.693327	0.439	0.338	0	NK	PDIA6
UBR1.1	0	0.560854	0.5	0.399	0	NK	UBR1
PREX1	0	0.676573	0.507	0.407	0	NK	PREX1
SNRPB.1	0	0.592661	0.573	0.473	0	NK	SNRPB
SNX14	0	0.687353	0.437	0.338	0	NK	SNX14
SMURF2	0	0.708928	0.427	0.328	0	NK	SMURF2
DENND1B	0	0.561749	0.478	0.38	0	NK	DENND1B
ILKAP	0	0.725014	0.411	0.313	0	NK	ILKAP
FMNL1	0	0.516402	0.582	0.484	0	NK	FMNL1
P4HB	0	0.699181	0.427	0.329	0	NK	P4HB
SNRK.1	0	0.552724	0.516	0.419	0	NK	SNRK
DCAF5	0	0.647424	0.427	0.33	0	NK	DCAF5
YWHAQ.1	0	0.534122	0.548	0.452	0	NK	YWHAQ
RBM8A	0	0.639326	0.485	0.389	0	NK	RBM8A
NDUFC2.1	0	0.601444	0.493	0.397	0	NK	NDUFC2
RPS19BP1.1	0	0.704397	0.415	0.319	0	NK	RPS19BP1
PTPN2.1	0	0.610799	0.571	0.477	0	NK	PTPN2
POLR2L	0	0.651419	0.535	0.442	0	NK	POLR2L
ARPC4	0	0.567597	0.587	0.495	0	NK	ARPC4
MAP1LC3B	0	0.573064	0.498	0.406	0	NK	MAP1LC3B
BAX.1	0	0.713395	0.487	0.397	0	NK	BAX
PRPF38B	0	0.560735	0.507	0.419	0	NK	PRPF38B
SMARCA2	0	0.503202	0.566	0.483	0	NK	SMARCA2
PSMB8	0	0.511852	0.573	0.492	0	NK	PSMB8
CNOT2	0	0.603209	0.562	0.499	0	NK	CNOT2
PSMA5.1	1.22067e-306	0.560434	0.5	0.414	3.09061e-302	NK	PSMA5
KAT2B	3.61646e-306	0.591962	0.441	0.344	9.15651e-302	NK	KAT2B
PPP2R5E	1.97917e-305	0.560699	0.534	0.45	5.01105e-301	NK	PPP2R5E
ETFA	2.7516e-303	0.695745	0.41	0.318	6.96679e-299	NK	ETFA
CMIP.1	1.18639e-301	0.439713	0.553	0.44	3.00381e-297	NK	CMIP
GLIPR2.1	2.27533e-299	0.53991	0.438	0.329	5.7609e-295	NK	GLIPR2
PSMD8	4.86144e-292	0.610308	0.461	0.375	1.23087e-287	NK	PSMD8
YAF2	2.1355e-291	0.626481	0.449	0.359	5.40688e-287	NK	YAF2
RNPS1	3.07101e-288	0.584826	0.471	0.388	7.77548e-284	NK	RNPS1
WDR83OS	1.63099e-286	0.506169	0.549	0.464	4.12951e-282	NK	WDR83OS
TERF2IP.1	4.20804e-285	0.436616	0.58	0.493	1.06543e-280	NK	TERF2IP
LCK.1	3.28038e-283	0.322873	0.602	0.453	8.30561e-279	NK	LCK
CLK1	2.04543e-281	0.591326	0.452	0.369	5.17883e-277	NK	CLK1
FBXO7	1.12455e-280	0.643959	0.401	0.314	2.84726e-276	NK	FBXO7
VCP	4.54414e-279	0.579502	0.46	0.379	1.15053e-274	NK	VCP
ARL6IP1.1	3.89562e-278	0.55233	0.464	0.376	9.86332e-274	NK	ARL6IP1
POLR2B	6.61585e-276	0.636902	0.402	0.314	1.67507e-271	NK	POLR2B
SELPLG	9.46694e-274	0.61782	0.413	0.323	2.39693e-269	NK	SELPLG
ARHGAP30	4.36769e-270	0.529014	0.51	0.43	1.10586e-265	NK	ARHGAP30
RAB5IF	2.23297e-269	0.537586	0.466	0.369	5.65366e-265	NK	RAB5IF
TRIM33	3.58127e-269	0.538288	0.484	0.403	9.06742e-265	NK	TRIM33
NAP1L4.1	1.34025e-267	0.419038	0.554	0.464	3.39337e-263	NK	NAP1L4
HNRNPL	1.44227e-262	0.556181	0.462	0.381	3.65168e-258	NK	HNRNPL
KIAA2026	9.06437e-262	0.569358	0.471	0.39	2.29501e-257	NK	KIAA2026
SELENOK.1	1.01818e-261	0.58683	0.458	0.375	2.57793e-257	NK	SELENOK
RNF19A.1	7.61062e-260	0.385653	0.559	0.471	1.92693e-255	NK	RNF19A
SLTM	1.79814e-255	0.463403	0.567	0.495	4.55272e-251	NK	SLTM
MYO1G	4.71714e-255	0.605506	0.403	0.316	1.19433e-250	NK	MYO1G
CHD9.1	7.5735e-249	0.498397	0.477	0.389	1.91754e-244	NK	CHD9
SUMO1	6.68277e-246	0.494761	0.519	0.448	1.69201e-241	NK	SUMO1
B4GALT1.1	1.02433e-241	0.383673	0.547	0.457	2.5935e-237	NK	B4GALT1
SF3B2	2.44388e-238	0.493027	0.515	0.448	6.18766e-234	NK	SF3B2
IRF9	7.70386e-238	0.562615	0.464	0.391	1.95054e-233	NK	IRF9
VPS4B	3.42188e-237	0.592375	0.409	0.33	8.66385e-233	NK	VPS4B
PSAP.1	4.42492e-237	-1.5069	0.416	0.457	1.12034e-232	NK	PSAP
COPE	5.25823e-236	0.462832	0.549	0.478	1.33133e-231	NK	COPE
SQSTM1.1	3.66253e-234	0.41743	0.544	0.465	9.27317e-230	NK	SQSTM1
FBXO33	3.45733e-230	0.514317	0.465	0.384	8.7536e-226	NK	FBXO33
KDM5A	1.66454e-229	0.448508	0.541	0.476	4.21444e-225	NK	KDM5A
PRRC2B	9.01362e-228	0.517191	0.46	0.386	2.28216e-223	NK	PRRC2B
PI4KA	1.51949e-227	0.564382	0.43	0.356	3.84721e-223	NK	PI4KA
BCAP31.1	3.38688e-226	0.53947	0.463	0.391	8.57525e-222	NK	BCAP31
MGAT4A.1	2.93348e-225	0.317331	0.535	0.424	7.42729e-221	NK	MGAT4A
DNAJC8.1	7.79265e-223	0.519678	0.502	0.431	1.97302e-218	NK	DNAJC8
PRPF4B	1.32811e-221	0.493935	0.481	0.41	3.36264e-217	NK	PRPF4B
KLF13	1.34029e-220	0.569469	0.449	0.378	3.39348e-216	NK	KLF13
SELENOW.1	8.94121e-216	0.483759	0.484	0.409	2.26382e-211	NK	SELENOW
TMCO1.1	1.07081e-209	0.552032	0.421	0.347	2.71117e-205	NK	TMCO1
GBP2.1	2.12229e-208	-1.0325	0.435	0.495	5.37343e-204	NK	GBP2
ACAP1.1	9.95446e-206	0.399281	0.491	0.401	2.52037e-201	NK	ACAP1
RASGRP1.1	2.36051e-204	0.300167	0.476	0.364	5.97657e-200	NK	RASGRP1
TAP1	7.20228e-204	0.494788	0.419	0.339	1.82355e-199	NK	TAP1
CIB1.1	9.24918e-197	0.409073	0.544	0.479	2.3418e-192	NK	CIB1
MED15	2.20503e-195	0.501207	0.411	0.34	5.58291e-191	NK	MED15
STRAP	1.50397e-193	0.500147	0.435	0.368	3.80789e-189	NK	STRAP
RABAC1.1	1.22182e-192	0.481208	0.485	0.417	3.09353e-188	NK	RABAC1
USP33	1.65002e-188	0.451383	0.501	0.441	4.17769e-184	NK	USP33
ACIN1	1.44777e-187	0.498497	0.424	0.357	3.66561e-183	NK	ACIN1
ATP1B3.1	2.16278e-187	0.676749	0.464	0.389	5.47594e-183	NK	ATP1B3
NDUFA12	1.16374e-182	0.468972	0.5	0.437	2.94648e-178	NK	NDUFA12
CKLF	1.19007e-178	0.416867	0.513	0.446	3.01313e-174	NK	CKLF
ANKIB1	5.15699e-176	0.512719	0.442	0.376	1.3057e-171	NK	ANKIB1
PRELID1.1	8.71401e-176	0.292987	0.58	0.495	2.2063e-171	NK	PRELID1
JTB	1.3098e-174	0.409417	0.55	0.499	3.31628e-170	NK	JTB
SH3GLB1.1	1.55586e-173	0.460301	0.432	0.366	3.93928e-169	NK	SH3GLB1
RAD23B	1.0444e-172	0.509373	0.442	0.382	2.6443e-168	NK	RAD23B
DYNC1H1	1.33253e-171	0.455649	0.462	0.402	3.37384e-167	NK	DYNC1H1
GYPC.1	9.54931e-171	0.334802	0.52	0.439	2.41779e-166	NK	GYPC
RIOK3.1	1.77979e-170	0.466269	0.454	0.394	4.50625e-166	NK	RIOK3
TRERF1.1	1.23911e-169	0.463199	0.407	0.334	3.1373e-165	NK	TRERF1
DAD1.1	1.32053e-167	0.414935	0.503	0.44	3.34345e-163	NK	DAD1
CSK	1.78765e-167	0.408996	0.505	0.442	4.52616e-163	NK	CSK
SMC5	4.01678e-166	0.464217	0.453	0.394	1.01701e-161	NK	SMC5
NCK1.1	5.38523e-165	0.451113	0.422	0.353	1.36349e-160	NK	NCK1
UFC1.1	1.49311e-163	0.456955	0.462	0.402	3.78041e-159	NK	UFC1
RBBP4	1.88301e-163	0.460144	0.455	0.398	4.7676e-159	NK	RBBP4
MAN1A2	4.47227e-163	0.454257	0.47	0.411	1.13233e-158	NK	MAN1A2
TACC1.1	1.33767e-162	0.431614	0.425	0.358	3.38685e-158	NK	TACC1
CAPNS1	1.64293e-161	0.461182	0.435	0.369	4.15974e-157	NK	CAPNS1
MAP4	2.33775e-161	0.463598	0.419	0.352	5.91895e-157	NK	MAP4
ANAPC5	4.58615e-161	0.468038	0.436	0.376	1.16117e-156	NK	ANAPC5
CIAO2B	5.55803e-161	0.501394	0.414	0.352	1.40724e-156	NK	CIAO2B
RSBN1L	6.79592e-159	0.454003	0.456	0.397	1.72066e-154	NK	RSBN1L
USP24	1.1229e-158	0.399849	0.508	0.455	2.84308e-154	NK	USP24
STIM2	5.97123e-158	0.362198	0.491	0.424	1.51186e-153	NK	STIM2
LPGAT1.1	1.18358e-157	0.377834	0.423	0.348	2.99672e-153	NK	LPGAT1
TOP2B	1.3227e-154	0.472376	0.42	0.363	3.34894e-150	NK	TOP2B
SCML4.1	9.67539e-153	0.293817	0.432	0.341	2.44971e-148	NK	SCML4
OGT	5.29739e-151	0.391704	0.474	0.418	1.34125e-146	NK	OGT
LAMP1	1.34485e-150	0.497311	0.403	0.345	3.40504e-146	NK	LAMP1
PARP4	8.61697e-150	0.420433	0.455	0.397	2.18173e-145	NK	PARP4
C9orf78.1	5.30666e-146	0.414881	0.465	0.408	1.34359e-141	NK	C9orf78
CHMP4A.1	1.28732e-145	0.488836	0.419	0.362	3.25937e-141	NK	CHMP4A
DYNLRB1.1	3.94477e-145	0.43468	0.473	0.418	9.98776e-141	NK	DYNLRB1
PSMA6	7.17781e-145	0.369788	0.523	0.471	1.81735e-140	NK	PSMA6
NDUFS6	1.52298e-142	0.444571	0.476	0.423	3.85603e-138	NK	NDUFS6
TMEM87A	1.46734e-140	0.414072	0.458	0.403	3.71516e-136	NK	TMEM87A
HECTD1	3.09957e-140	0.423004	0.487	0.439	7.84781e-136	NK	HECTD1
RAB6A	7.78388e-138	0.460859	0.433	0.38	1.9708e-133	NK	RAB6A
FOXJ3	1.14613e-137	0.420447	0.475	0.423	2.90188e-133	NK	FOXJ3
WDR1	1.60433e-137	0.48349	0.403	0.35	4.062e-133	NK	WDR1
GSK3B	2.0038e-137	0.400746	0.482	0.431	5.07343e-133	NK	GSK3B
MED10.1	3.83831e-136	0.414003	0.416	0.353	9.71822e-132	NK	MED10
ATAD2B.1	4.23124e-136	0.341716	0.539	0.484	1.07131e-131	NK	ATAD2B
SMG1	6.17592e-134	0.36659	0.491	0.439	1.56368e-129	NK	SMG1
UBE2I	7.53668e-131	0.377722	0.504	0.463	1.90821e-126	NK	UBE2I
CNOT4	1.16135e-129	0.390234	0.468	0.418	2.94041e-125	NK	CNOT4
SEPTIN2	2.79742e-127	0.408811	0.469	0.422	7.08279e-123	NK	SEPTIN2
NEDD9.1	5.0449e-126	0.30383	0.473	0.41	1.27732e-121	NK	NEDD9
EIF5A	8.15422e-123	0.371971	0.506	0.462	2.06457e-118	NK	EIF5A
CLASP2.1	5.3746e-122	0.41199	0.506	0.466	1.3608e-117	NK	CLASP2
RAPGEF1	8.37523e-121	0.298454	0.536	0.481	2.12053e-116	NK	RAPGEF1
FGD3	5.94987e-120	0.369625	0.444	0.394	1.50645e-115	NK	FGD3
FAM13B	7.52365e-118	0.39	0.458	0.409	1.90491e-113	NK	FAM13B
CUTA.1	1.24608e-117	0.35507	0.499	0.451	3.15495e-113	NK	CUTA
UBE2L3	1.28359e-117	0.34313	0.519	0.478	3.24991e-113	NK	UBE2L3
SYNRG.1	7.54447e-117	0.357953	0.463	0.411	1.91019e-112	NK	SYNRG
TC2N.1	1.88946e-116	-0.647935	0.407	0.443	4.78394e-112	NK	TC2N
RTF1	7.46167e-116	0.39677	0.43	0.38	1.88922e-111	NK	RTF1
CORO7	4.20017e-115	0.444497	0.408	0.361	1.06344e-110	NK	CORO7
LYN.1	5.99896e-115	-0.766478	0.704	0.451	1.51888e-110	NK	LYN
NUB1	3.59833e-114	0.421961	0.407	0.357	9.11062e-110	NK	NUB1
ETNK1	9.91709e-110	0.390977	0.417	0.37	2.51091e-105	NK	ETNK1
ICAM3.1	9.67625e-107	0.376348	0.455	0.411	2.44993e-102	NK	ICAM3
SPCS3	2.43834e-103	0.410124	0.406	0.363	6.17365e-99	NK	SPCS3
TMED10	1.67944e-99	0.425699	0.407	0.365	4.25218e-95	NK	TMED10
AP2B1	3.27687e-98	0.379143	0.423	0.381	8.2967e-94	NK	AP2B1
CYLD.1	7.49768e-98	-0.31905	0.411	0.493	1.89834e-93	NK	CYLD
LDHA	1.00026e-97	0.326068	0.48	0.436	2.53256e-93	NK	LDHA
HSPA9	2.6149e-96	0.369211	0.443	0.406	6.62068e-92	NK	HSPA9
DDX46	1.90773e-95	0.347942	0.463	0.424	4.83018e-91	NK	DDX46
SARNP	3.85397e-95	0.379764	0.419	0.379	9.75787e-91	NK	SARNP
GMDS	2.31619e-94	0.400643	0.442	0.4	5.86435e-90	NK	GMDS
SEMA4D.1	1.74835e-93	0.287472	0.486	0.446	4.42665e-89	NK	SEMA4D
H2AZ2	1.89726e-93	0.324982	0.499	0.464	4.80367e-89	NK	H2AZ2
RBM4	4.11519e-93	0.31444	0.497	0.462	1.04193e-88	NK	RBM4
SRP9.1	8.34904e-92	0.314356	0.494	0.457	2.11389e-87	NK	SRP9
DGUOK	1.0527e-90	0.391717	0.417	0.377	2.66532e-86	NK	DGUOK
TRPC4AP	2.11311e-90	0.39587	0.403	0.363	5.35018e-86	NK	TRPC4AP
EWSR1	2.3476e-90	0.372779	0.415	0.378	5.94389e-86	NK	EWSR1
GLRX.1	1.1481e-89	0.266898	0.475	0.421	2.90686e-85	NK	GLRX
RALGAPA1	4.59326e-89	0.339424	0.433	0.387	1.16297e-84	NK	RALGAPA1
UBE2V1.1	5.53815e-89	0.373323	0.453	0.421	1.40221e-84	NK	UBE2V1
WDR7	5.7741e-89	0.377727	0.427	0.389	1.46195e-84	NK	WDR7
OCIAD1	1.86813e-87	0.331352	0.471	0.437	4.72992e-83	NK	OCIAD1
ARID2	9.54798e-85	0.289091	0.528	0.499	2.41745e-80	NK	ARID2
COX5A	3.4223e-83	0.299913	0.483	0.444	8.66491e-79	NK	COX5A
CARD16.1	3.58703e-83	0.316553	0.454	0.401	9.082e-79	NK	CARD16
RESF1.1	1.88707e-82	-0.278896	0.415	0.492	4.77786e-78	NK	RESF1
RNF7	2.78815e-82	0.367671	0.411	0.374	7.0593e-78	NK	RNF7
SMAD2	9.06034e-82	0.405307	0.408	0.373	2.29399e-77	NK	SMAD2
COPS9.1	1.36462e-81	0.340585	0.477	0.442	3.45507e-77	NK	COPS9
DECR1	2.41784e-81	0.324788	0.486	0.454	6.12172e-77	NK	DECR1
WDFY1.1	7.28354e-81	0.256055	0.404	0.354	1.84412e-76	NK	WDFY1
SENP5	3.48577e-80	0.356906	0.414	0.376	8.82561e-76	NK	SENP5
SMAP1	8.91966e-80	0.318348	0.443	0.407	2.25837e-75	NK	SMAP1
TTC14.1	1.98942e-77	0.323584	0.401	0.362	5.037e-73	NK	TTC14
CENPC	9.25195e-77	0.295976	0.441	0.403	2.3425e-72	NK	CENPC
CLTA.1	2.18643e-76	0.314347	0.481	0.446	5.53583e-72	NK	CLTA
CRBN.1	8.33292e-76	0.301062	0.43	0.392	2.10981e-71	NK	CRBN
SRSF2	1.50421e-75	0.293059	0.512	0.485	3.80851e-71	NK	SRSF2
BABAM2	7.96614e-74	0.291216	0.524	0.495	2.01695e-69	NK	BABAM2
PSPC1	1.4914e-72	0.312591	0.454	0.425	3.77607e-68	NK	PSPC1
PDCD6	1.95604e-71	0.340571	0.433	0.402	4.95249e-67	NK	PDCD6
DDHD1	1.95451e-70	0.295164	0.44	0.405	4.94862e-66	NK	DDHD1
DDX39B	4.32183e-70	0.326285	0.42	0.39	1.09424e-65	NK	DDX39B
ATR.1	4.5299e-70	0.343593	0.432	0.398	1.14693e-65	NK	ATR
ATP5MF	2.27062e-69	0.322703	0.469	0.435	5.74897e-65	NK	ATP5MF
PHACTR4	1.76403e-66	0.39749	0.403	0.373	4.46634e-62	NK	PHACTR4
MICU2	2.40343e-65	0.276039	0.513	0.487	6.08524e-61	NK	MICU2
UQCRC2	4.38916e-65	0.345535	0.42	0.394	1.11129e-60	NK	UQCRC2
PPP2CA	3.61873e-64	0.300713	0.455	0.43	9.16226e-60	NK	PPP2CA
MYLIP	8.16022e-64	0.25797	0.412	0.372	2.06609e-59	NK	MYLIP
ENSA	9.25516e-64	0.260301	0.499	0.473	2.34331e-59	NK	ENSA
ARHGDIA	6.92986e-63	0.330046	0.421	0.392	1.75457e-58	NK	ARHGDIA
MORC3	1.47467e-62	0.303453	0.406	0.374	3.73372e-58	NK	MORC3
RAB5C	4.32075e-62	0.287265	0.458	0.429	1.09397e-57	NK	RAB5C
FUBP1	2.40759e-61	0.27072	0.479	0.458	6.09579e-57	NK	FUBP1
SRI	5.55838e-59	0.309422	0.408	0.377	1.40733e-54	NK	SRI
ANXA11	2.2493e-58	0.27851	0.476	0.456	5.69499e-54	NK	ANXA11
IFNAR2.1	1.75586e-57	0.266794	0.515	0.488	4.44567e-53	NK	IFNAR2
SNRPD3	4.44689e-56	0.311569	0.445	0.423	1.12591e-51	NK	SNRPD3
UBE2G1	1.56302e-53	0.264305	0.442	0.416	3.95742e-49	NK	UBE2G1
NUTM2B-AS1	2.14683e-53	0.302763	0.41	0.383	5.43557e-49	NK	NUTM2B-AS1
SETD5	2.67911e-53	0.324531	0.415	0.391	6.78324e-49	NK	SETD5
TBRG1.1	5.22733e-53	0.277402	0.447	0.425	1.32351e-48	NK	TBRG1
RSRC2	2.77725e-52	0.283589	0.429	0.404	7.03173e-48	NK	RSRC2
CASP4	1.36404e-51	0.252001	0.45	0.42	3.45361e-47	NK	CASP4
FNTA.1	1.19232e-49	0.255378	0.445	0.421	3.01884e-45	NK	FNTA
REEP5	3.22789e-49	0.269699	0.406	0.377	8.17269e-45	NK	REEP5
IK.1	3.40984e-49	0.297704	0.423	0.401	8.63338e-45	NK	IK
SF3B6	9.61787e-49	0.283197	0.454	0.437	2.43515e-44	NK	SF3B6
ENSG00000228655	1.60036e-46	-0.516494	0.444	0.468	4.05194e-42	NK	ENSG00000228655
ATP5F1B	2.53138e-46	0.272299	0.469	0.45	6.4092e-42	NK	ATP5F1B
GOLPH3	3.13897e-46	0.272182	0.42	0.399	7.94755e-42	NK	GOLPH3
SNRPB2	3.92573e-46	0.326114	0.405	0.385	9.93955e-42	NK	SNRPB2
TMEM230.1	4.60712e-43	0.277038	0.416	0.395	1.16648e-38	NK	TMEM230
PPP6R2	1.24025e-42	0.284194	0.412	0.393	3.14018e-38	NK	PPP6R2
SNRPD1.1	2.11161e-42	0.299614	0.402	0.382	5.34638e-38	NK	SNRPD1
SLMAP	7.31708e-42	0.256837	0.46	0.445	1.85261e-37	NK	SLMAP
SCAND1	8.97628e-42	0.25772	0.443	0.426	2.2727e-37	NK	SCAND1
SEC31A	3.62631e-38	0.269918	0.421	0.405	9.18144e-34	NK	SEC31A
PSMD7	9.65474e-38	0.28254	0.407	0.392	2.44448e-33	NK	PSMD7
UQCRFS1	1.31598e-37	0.252277	0.447	0.434	3.33194e-33	NK	UQCRFS1
COMMD1	7.08273e-36	0.288364	0.405	0.384	1.79328e-31	NK	COMMD1
FIS1	7.3188e-36	0.289773	0.402	0.387	1.85305e-31	NK	FIS1
UQCRQ	1.37247e-34	0.270469	0.444	0.428	3.47496e-30	NK	UQCRQ
HNRNPUL1	1.2352e-32	0.261473	0.403	0.39	3.12741e-28	NK	HNRNPUL1
WAS	1.69998e-31	0.263099	0.402	0.386	4.30417e-27	NK	WAS
FKBP8.1	1.89921e-27	0.252251	0.402	0.391	4.80862e-23	NK	FKBP8
FBXL5.1	1.00426e-25	-0.280286	0.453	0.479	2.5427e-21	NK	FBXL5
PCED1B.1	1.94956e-25	-0.369205	0.478	0.481	4.93608e-21	NK	PCED1B
EPSTI1.1	7.45355e-22	-0.345623	0.433	0.451	1.88716e-17	NK	EPSTI1
ITK.1	4.52386e-08	-0.376532	0.564	0.458	0.0011454	NK	ITK
CD79A	0	8.06235	0.97	0.023	0	B cells	CD79A
BANK1	0	7.85405	0.972	0.048	0	B cells	BANK1
FCRL1	0	8.81945	0.89	0.009	0	B cells	FCRL1
LINC00926	0	8.71153	0.886	0.009	0	B cells	LINC00926
MS4A1	0	7.68802	0.893	0.018	0	B cells	MS4A1
AFF3.2	0	5.78899	0.969	0.111	0	B cells	AFF3
IGHM	0	8.99395	0.862	0.023	0	B cells	IGHM
RALGPS2.1	0	5.65574	0.923	0.106	0	B cells	RALGPS2
CD79B	0	5.31403	0.892	0.079	0	B cells	CD79B
PAX5	0	9.52421	0.806	0.004	0	B cells	PAX5
EBF1	0	8.72063	0.799	0.007	0	B cells	EBF1
GNG7	0	5.41304	0.814	0.056	0	B cells	GNG7
NIBAN3	0	7.25186	0.759	0.008	0	B cells	NIBAN3
IGHD	0	9.62161	0.752	0.005	0	B cells	IGHD
ADAM28	0	5.79524	0.773	0.044	0	B cells	ADAM28
OSBPL10	0	7.50149	0.731	0.017	0	B cells	OSBPL10
COL19A1	0	9.46943	0.715	0.004	0	B cells	COL19A1
MEF2C.2	0	3.54296	0.931	0.226	0	B cells	MEF2C
BCL11A	0	4.6716	0.752	0.072	0	B cells	BCL11A
BLK	0	7.54731	0.684	0.008	0	B cells	BLK
COBLL1	0	6.60328	0.683	0.008	0	B cells	COBLL1
KHDRBS2	0	6.66463	0.675	0.024	0	B cells	KHDRBS2
HLA-DQA1.2	0	2.51356	0.899	0.25	0	B cells	HLA-DQA1
ADAM7-AS1	0	5.50319	0.685	0.037	0	B cells	ADAM7-AS1
CDK14.1	0	4.35691	0.733	0.096	0	B cells	CDK14
PLEKHG1	0	5.18671	0.669	0.036	0	B cells	PLEKHG1
SWAP70.1	0	3.98672	0.753	0.121	0	B cells	SWAP70
STRBP	0	3.92343	0.736	0.107	0	B cells	STRBP
TCL1A	0	8.44297	0.631	0.005	0	B cells	TCL1A
MARCHF1.2	0	2.52251	0.86	0.247	0	B cells	MARCHF1
HLA-DQB1.2	0	2.35864	0.898	0.292	0	B cells	HLA-DQB1
WDFY4	0	4.19175	0.693	0.095	0	B cells	WDFY4
RUBCNL	0	5.67663	0.625	0.028	0	B cells	RUBCNL
CD22	0	7.61888	0.605	0.008	0	B cells	CD22
ANGPTL1	0	6.06801	0.602	0.018	0	B cells	ANGPTL1
HVCN1.1	0	3.93139	0.707	0.127	0	B cells	HVCN1
CCSER1	0	5.88263	0.609	0.031	0	B cells	CCSER1
TNFRSF13C	0	6.75389	0.58	0.009	0	B cells	TNFRSF13C
TPD52.2	0	3.13686	0.727	0.159	0	B cells	TPD52
DENND5B	0	6.97919	0.577	0.011	0	B cells	DENND5B
TCF4	0	3.28771	0.657	0.099	0	B cells	TCF4
VPREB3	0	9.36365	0.555	0.002	0	B cells	VPREB3
IGKC.2	0	7.48544	0.691	0.142	0	B cells	IGKC
ADAM19.1	0	3.05618	0.654	0.113	0	B cells	ADAM19
HLA-DRA.2	0	2.41592	0.988	0.448	0	B cells	HLA-DRA
BACH2.2	0	3.21212	0.914	0.376	0	B cells	BACH2
LINC02397	0	9.40114	0.526	0.002	0	B cells	LINC02397
BLNK	0	6.17666	0.53	0.013	0	B cells	BLNK
FCER2	0	8.38771	0.518	0.005	0	B cells	FCER2
LARGE1	0	5.89879	0.531	0.02	0	B cells	LARGE1
EAF2	0	4.05584	0.584	0.078	0	B cells	EAF2
TMEM156.2	0	2.74421	0.663	0.159	0	B cells	TMEM156
STAP1	0	5.54738	0.523	0.019	0	B cells	STAP1
HLA-DRB1.2	0	2.21167	0.973	0.473	0	B cells	HLA-DRB1
RAB30	0	3.91655	0.56	0.064	0	B cells	RAB30
ENSG00000251309	0	9.09235	0.496	0.002	0	B cells	ENSG00000251309
LIX1-AS1	0	6.51285	0.515	0.021	0	B cells	LIX1-AS1
SETBP1.1	0	2.75982	0.626	0.134	0	B cells	SETBP1
LYN.2	0	1.14157	0.915	0.424	0	B cells	LYN
SEL1L3.2	0	3.05732	0.658	0.17	0	B cells	SEL1L3
HLA-DMA.2	0	2.15669	0.742	0.255	0	B cells	HLA-DMA
STX7.2	0	2.75117	0.746	0.261	0	B cells	STX7
SIPA1L3.2	0	2.86588	0.751	0.266	0	B cells	SIPA1L3
HLA-DMB.2	0	2.24604	0.69	0.208	0	B cells	HLA-DMB
CHPT1.2	0	2.90633	0.665	0.187	0	B cells	CHPT1
SLC9A7	0	4.38912	0.528	0.054	0	B cells	SLC9A7
PALM2AKAP2	0	3.51062	0.555	0.083	0	B cells	PALM2AKAP2
MTSS1.1	0	2.21392	0.677	0.21	0	B cells	MTSS1
MARCHF3	0	3.53663	0.552	0.089	0	B cells	MARCHF3
HDAC9.2	0	1.85032	0.691	0.23	0	B cells	HDAC9
SNX2.2	0	2.34863	0.825	0.367	0	B cells	SNX2
AUTS2.2	0	2.49686	0.662	0.21	0	B cells	AUTS2
HLA-DOB	0	5.89681	0.464	0.015	0	B cells	HLA-DOB
USP6NL.1	0	3.05798	0.57	0.121	0	B cells	USP6NL
PLPP5	0	4.17608	0.503	0.061	0	B cells	PLPP5
ITPR1.2	0	2.5949	0.746	0.307	0	B cells	ITPR1
LTB.2	0	1.34094	0.925	0.489	0	B cells	LTB
UBE2E2.2	0	1.88921	0.701	0.268	0	B cells	UBE2E2
P2RX5	0	4.94394	0.455	0.024	0	B cells	P2RX5
PKIG	0	5.09286	0.447	0.019	0	B cells	PKIG
HLA-DQA2	0	3.11274	0.565	0.137	0	B cells	HLA-DQA2
SPIB	0	6.55312	0.428	0.005	0	B cells	SPIB
PDLIM1	0	3.55256	0.472	0.051	0	B cells	PDLIM1
PRKCE.2	0	2.30226	0.73	0.311	0	B cells	PRKCE
ENSG00000289963	0	8.45543	0.415	0.002	0	B cells	ENSG00000289963
POU2AF1	0	7.43379	0.412	0.003	0	B cells	POU2AF1
MGAT5.2	0	2.25582	0.756	0.35	0	B cells	MGAT5
PLCG2.2	0	2.12875	0.646	0.242	0	B cells	PLCG2
BIRC3.2	0	2.19607	0.656	0.256	0	B cells	BIRC3
SP140	0	2.0077	0.706	0.307	0	B cells	SP140
SYK.1	0	1.3428	0.679	0.281	0	B cells	SYK
ENSG00000227486	0	3.06039	0.487	0.09	0	B cells	ENSG00000227486
IGLC2	0	7.94775	0.435	0.039	0	B cells	IGLC2
CD40	0	4.07803	0.446	0.053	0	B cells	CD40
LY86.2	0	2.48874	0.549	0.157	0	B cells	LY86
BTLA	0	4.54087	0.419	0.028	0	B cells	BTLA
TRIO.2	0	2.27274	0.585	0.194	0	B cells	TRIO
IKZF3.2	0	1.60958	0.747	0.361	0	B cells	IKZF3
FCMR.1	0	1.68711	0.676	0.296	0	B cells	FCMR
RRAS2.1	0	1.93432	0.582	0.203	0	B cells	RRAS2
ARHGAP24.2	0	2.56587	0.535	0.16	0	B cells	ARHGAP24
NUP88	0	2.18001	0.614	0.242	0	B cells	NUP88
SNX29.2	0	2.16638	0.753	0.382	0	B cells	SNX29
GRK3.2	0	1.35264	0.608	0.237	0	B cells	GRK3
PTPRK	0	3.89559	0.405	0.039	0	B cells	PTPRK
MICAL3	0	3.51767	0.415	0.049	0	B cells	MICAL3
CXXC5.1	0	2.51102	0.467	0.108	0	B cells	CXXC5
BMP2K.2	0	2.15951	0.55	0.198	0	B cells	BMP2K
FAM3C	0	2.6523	0.477	0.126	0	B cells	FAM3C
SMC6	0	2.28853	0.497	0.155	0	B cells	SMC6
CIITA	0	2.39803	0.471	0.13	0	B cells	CIITA
ST6GAL1	0	1.65386	0.803	0.467	0	B cells	ST6GAL1
GGA2.1	0	2.05404	0.545	0.215	0	B cells	GGA2
CALHM6.2	0	0.933514	0.546	0.217	0	B cells	CALHM6
EIF2AK3.1	0	2.25407	0.53	0.205	0	B cells	EIF2AK3
AGPAT5	0	2.89826	0.422	0.097	0	B cells	AGPAT5
IRF8.1	0	2.06585	0.469	0.145	0	B cells	IRF8
POU2F2.2	0	1.33296	0.647	0.325	0	B cells	POU2F2
BASP1	0	2.29396	0.416	0.094	0	B cells	BASP1
LMBRD1.1	0	1.71093	0.765	0.444	0	B cells	LMBRD1
EZR.1	0	1.70261	0.787	0.466	0	B cells	EZR
CHD7	0	2.03485	0.456	0.137	0	B cells	CHD7
DMXL1.2	0	1.83824	0.602	0.284	0	B cells	DMXL1
ATP8B1	0	2.44321	0.438	0.12	0	B cells	ATP8B1
ENSG00000267787.1	0	2.1605	0.494	0.178	0	B cells	ENSG00000267787
NAPSB	0	2.57792	0.416	0.1	0	B cells	NAPSB
RB1.2	0	1.67759	0.777	0.465	0	B cells	RB1
IL4R.2	0	2.77283	0.511	0.2	0	B cells	IL4R
ALOX5.2	0	1.82169	0.486	0.177	0	B cells	ALOX5
ORAI2	0	2.48325	0.422	0.116	0	B cells	ORAI2
TRAK1.2	0	1.82691	0.548	0.247	0	B cells	TRAK1
TAPT1.2	0	2.44781	0.476	0.178	0	B cells	TAPT1
PRDM2.1	0	1.71145	0.761	0.465	0	B cells	PRDM2
STEAP1B.2	0	2.94458	0.515	0.221	0	B cells	STEAP1B
TBC1D9	0	2.66614	0.403	0.113	0	B cells	TBC1D9
TRAF5	0	2.03928	0.418	0.132	0	B cells	TRAF5
BCL2.1	0	0.59764	0.677	0.393	0	B cells	BCL2
DAPP1.2	0	1.77223	0.479	0.196	0	B cells	DAPP1
CCDC50	0	2.20172	0.404	0.123	0	B cells	CCDC50
PHTF2.2	0	1.33472	0.646	0.366	0	B cells	PHTF2
SSBP2.2	0	1.48256	0.636	0.358	0	B cells	SSBP2
SYPL1.2	0	1.85837	0.472	0.196	0	B cells	SYPL1
P2RY10	0	1.85902	0.408	0.133	0	B cells	P2RY10
KLHL5.2	0	1.55207	0.567	0.293	0	B cells	KLHL5
SMIM14.2	0	1.97321	0.476	0.204	0	B cells	SMIM14
RERE.1	0	1.47496	0.754	0.484	0	B cells	RERE
DIPK1A	0	1.52703	0.517	0.249	0	B cells	DIPK1A
CCDC32	0	1.99499	0.428	0.161	0	B cells	CCDC32
RHOH.2	0	1.01637	0.726	0.459	0	B cells	RHOH
TMEM154.2	0	1.46709	0.496	0.231	0	B cells	TMEM154
SNHG7.1	0	1.59707	0.493	0.23	0	B cells	SNHG7
PLEKHA2.2	0	1.41439	0.632	0.37	0	B cells	PLEKHA2
KYNU.2	0	0.633499	0.488	0.227	0	B cells	KYNU
MEF2A.2	0	1.1556	0.722	0.461	0	B cells	MEF2A
SNX9.2	0	1.84133	0.584	0.325	0	B cells	SNX9
FARP2.1	0	1.94604	0.401	0.149	0	B cells	FARP2
ARID5B.2	0	1.2	0.735	0.483	0	B cells	ARID5B
UST.1	0	1.59836	0.409	0.158	0	B cells	UST
RHBDD1.2	0	1.74776	0.467	0.217	0	B cells	RHBDD1
PPM1K	0	1.48386	0.466	0.218	0	B cells	PPM1K
NDUFAF6	0	1.88444	0.419	0.171	0	B cells	NDUFAF6
SECISBP2L.1	0	1.52767	0.531	0.284	0	B cells	SECISBP2L
PARP15.2	0	1.2315	0.498	0.253	0	B cells	PARP15
KCNQ5.2	0	1.63563	0.41	0.169	0	B cells	KCNQ5
HLA-DRB6.2	0	1.31096	0.442	0.205	0	B cells	HLA-DRB6
WASHC4.2	0	1.30101	0.535	0.3	0	B cells	WASHC4
VAV3.2	0	1.05139	0.646	0.413	0	B cells	VAV3
CSNK1G3.1	0	1.49715	0.461	0.23	0	B cells	CSNK1G3
YBX3.2	0	1.87666	0.444	0.214	0	B cells	YBX3
SESTD1.2	0	1.28512	0.447	0.219	0	B cells	SESTD1
ELOVL5.2	0	1.25219	0.604	0.376	0	B cells	ELOVL5
SNX3.1	0	1.18938	0.716	0.488	0	B cells	SNX3
JAZF1.2	0	1.00883	0.64	0.414	0	B cells	JAZF1
ZHX2	0	1.17712	0.525	0.299	0	B cells	ZHX2
FAM117B.1	0	1.1635	0.575	0.349	0	B cells	FAM117B
TMEM243.1	0	1.15457	0.561	0.336	0	B cells	TMEM243
ZNF107	0	1.48537	0.417	0.193	0	B cells	ZNF107
DRAM2.2	0	1.48392	0.458	0.235	0	B cells	DRAM2
MAP3K1.2	0	0.699945	0.679	0.457	0	B cells	MAP3K1
RABEP1	0	1.24135	0.611	0.389	0	B cells	RABEP1
CHD9.2	0	1.15554	0.596	0.375	0	B cells	CHD9
REL.2	0	0.903821	0.715	0.498	0	B cells	REL
ATOSA.1	0	1.28833	0.475	0.258	0	B cells	ATOSA
SP140L	0	1.28666	0.512	0.296	0	B cells	SP140L
ARHGAP17.2	0	1.32696	0.484	0.274	0	B cells	ARHGAP17
POLD4	0	1.20676	0.557	0.348	0	B cells	POLD4
GSAP.2	0	0.863384	0.58	0.373	0	B cells	GSAP
DLEU2.2	0	0.739517	0.69	0.485	0	B cells	DLEU2
GABPB1-AS1.1	0	1.30547	0.449	0.247	0	B cells	GABPB1-AS1
SELENOF	0	1.14023	0.691	0.489	0	B cells	SELENOF
CTSZ.2	0	0.700739	0.473	0.271	0	B cells	CTSZ
RNASEH2B	0	1.20825	0.539	0.338	0	B cells	RNASEH2B
APPL1.1	0	1.27774	0.476	0.275	0	B cells	APPL1
FUT8.2	0	1.15835	0.495	0.296	0	B cells	FUT8
MBD4	0	1.39409	0.416	0.217	0	B cells	MBD4
PARP1	0	1.17046	0.47	0.273	0	B cells	PARP1
LRCH1.2	0	1.29623	0.429	0.233	0	B cells	LRCH1
DGKD.1	0	1.13534	0.53	0.335	0	B cells	DGKD
SESN3.2	0	0.611681	0.464	0.27	0	B cells	SESN3
TMEM131.1	0	0.925024	0.642	0.45	0	B cells	TMEM131
ZEB1.1	0	0.687273	0.528	0.336	0	B cells	ZEB1
PHKB.2	0	1.04754	0.584	0.395	0	B cells	PHKB
ACBD3.2	0	1.22879	0.443	0.256	0	B cells	ACBD3
TRAF3.2	0	1.05176	0.563	0.377	0	B cells	TRAF3
PARP14.2	0	0.60548	0.584	0.399	0	B cells	PARP14
SMARCB1	0	1.35658	0.403	0.221	0	B cells	SMARCB1
IRAG2.2	0	1.26398	0.444	0.263	0	B cells	IRAG2
NCK2.2	0	0.953723	0.533	0.353	0	B cells	NCK2
STIM2.1	0	1.02821	0.591	0.412	0	B cells	STIM2
MTPN.1	0	0.770242	0.668	0.493	0	B cells	MTPN
WWOX	0	1.05852	0.587	0.413	0	B cells	WWOX
IMMP2L.1	0	0.894879	0.568	0.396	0	B cells	IMMP2L
ENSG00000266049.1	0	1.08145	0.468	0.297	0	B cells	ENSG00000266049
BLOC1S2	0	1.26852	0.402	0.232	0	B cells	BLOC1S2
TSTD1	0	0.898877	0.461	0.292	0	B cells	TSTD1
NOTCH2.2	0	0.625815	0.487	0.318	0	B cells	NOTCH2
RBM26	0	0.946093	0.6	0.431	0	B cells	RBM26
TANK.2	0	0.603034	0.666	0.499	0	B cells	TANK
SKAP2.1	0	0.557205	0.501	0.338	0	B cells	SKAP2
STK17A.2	0	0.669634	0.647	0.486	0	B cells	STK17A
RAB3GAP1.2	0	0.927858	0.472	0.311	0	B cells	RAB3GAP1
PRKD3.2	0	1.08436	0.408	0.249	0	B cells	PRKD3
ENSG00000228655.1	0	0.497488	0.608	0.45	0	B cells	ENSG00000228655
SH3BP5.2	0	0.933647	0.447	0.291	0	B cells	SH3BP5
MIS18BP1.1	0	0.868247	0.491	0.335	0	B cells	MIS18BP1
RPL22L1	0	1.00616	0.46	0.305	0	B cells	RPL22L1
DIP2B.2	0	0.803903	0.59	0.436	0	B cells	DIP2B
EIF4G3.2	0	0.504382	0.646	0.497	0	B cells	EIF4G3
TRIM38.2	0	0.887736	0.477	0.33	0	B cells	TRIM38
PELI1.2	0	0.514464	0.563	0.418	0	B cells	PELI1
SLC38A1.2	0	0.357651	0.626	0.482	0	B cells	SLC38A1
MBNL2	0	0.912458	0.457	0.313	0	B cells	MBNL2
VRK2.1	0	0.96726	0.446	0.303	0	B cells	VRK2
MDM4	0	0.857441	0.609	0.466	0	B cells	MDM4
PIKFYVE.1	0	1.05713	0.402	0.26	0	B cells	PIKFYVE
NGLY1.1	0	0.86837	0.441	0.302	0	B cells	NGLY1
FOXO1.2	0	0.841889	0.61	0.471	0	B cells	FOXO1
MANBA.2	0	0.73102	0.474	0.335	0	B cells	MANBA
RNASET2.2	0	0.534768	0.636	0.499	0	B cells	RNASET2
SELL.2	0	0.505366	0.633	0.499	0	B cells	SELL
PTPN1.2	0	0.892128	0.587	0.453	0	B cells	PTPN1
RPS6KA5.2	0	0.695259	0.546	0.414	0	B cells	RPS6KA5
PIK3CA.2	0	0.967433	0.468	0.336	0	B cells	PIK3CA
USP8.1	0	0.87458	0.501	0.37	0	B cells	USP8
RASGRP2	0	0.799826	0.457	0.328	0	B cells	RASGRP2
TAF1D	0	0.769188	0.478	0.349	0	B cells	TAF1D
CHCHD10.1	0	0.772716	0.485	0.356	0	B cells	CHCHD10
TLK1.2	0	0.676563	0.611	0.483	0	B cells	TLK1
HECTD4.1	0	0.903697	0.436	0.309	0	B cells	HECTD4
MCPH1.1	0	0.816528	0.413	0.288	0	B cells	MCPH1
SHOC2.1	0	0.691958	0.521	0.396	0	B cells	SHOC2
SREBF2.1	0	0.832093	0.448	0.323	0	B cells	SREBF2
ASXL1.1	0	0.674801	0.574	0.449	0	B cells	ASXL1
LSM7	0	0.720175	0.586	0.462	0	B cells	LSM7
POU2F1.1	0	0.839187	0.463	0.34	0	B cells	POU2F1
TUT4.1	0	0.507014	0.621	0.499	0	B cells	TUT4
CCDC18-AS1	0	0.619496	0.465	0.345	0	B cells	CCDC18-AS1
FBXW11	0	0.729884	0.453	0.334	0	B cells	FBXW11
SLC12A6.2	0	0.759656	0.453	0.334	0	B cells	SLC12A6
PDE4D.2	0	1.6862	0.48	0.363	0	B cells	PDE4D
RFX7	0	0.71348	0.495	0.379	0	B cells	RFX7
HEATR5B	0	0.778441	0.409	0.295	0	B cells	HEATR5B
PTPN6.1	0	0.724643	0.474	0.362	0	B cells	PTPN6
EXOC6.1	0	0.729145	0.42	0.309	0	B cells	EXOC6
RIC1.2	0	0.551685	0.515	0.405	0	B cells	RIC1
CNTRL.1	0	0.668773	0.497	0.387	0	B cells	CNTRL
TPK1.2	0	0.777888	0.454	0.345	0	B cells	TPK1
DTNBP1.2	0	0.80056	0.413	0.305	0	B cells	DTNBP1
RFX3.1	0	0.599937	0.539	0.432	0	B cells	RFX3
AFF1.1	0	0.715988	0.501	0.394	0	B cells	AFF1
PCGF5	0	0.606863	0.55	0.446	0	B cells	PCGF5
AFF4.1	0	0.621563	0.587	0.483	0	B cells	AFF4
ACYP2.1	0	0.7149	0.426	0.323	0	B cells	ACYP2
UPF2	0	0.621438	0.45	0.351	0	B cells	UPF2
ADD1.1	0	0.607048	0.509	0.413	0	B cells	ADD1
ZNF33A	0	0.65693	0.404	0.309	0	B cells	ZNF33A
NT5C3A	0	0.631609	0.426	0.332	0	B cells	NT5C3A
TBC1D1.2	0	0.643358	0.458	0.366	0	B cells	TBC1D1
TRIM22.1	0	0.665852	0.553	0.462	0	B cells	TRIM22
RAD51B	0	0.562533	0.528	0.437	0	B cells	RAD51B
XYLT1.2	0	0.690669	0.402	0.311	0	B cells	XYLT1
TCEA1	0	0.599231	0.531	0.441	0	B cells	TCEA1
CREB1.1	0	0.568923	0.516	0.427	0	B cells	CREB1
BOD1L1	0	0.580546	0.489	0.4	0	B cells	BOD1L1
HERPUD1.1	0	0.736518	0.415	0.326	0	B cells	HERPUD1
DUSP1.2	0	-1.74696	0.417	0.489	0	B cells	DUSP1
PCMTD1.1	4.2257e-305	0.553038	0.495	0.41	1.0699e-300	B cells	PCMTD1
RAP1GDS1.1	8.30434e-291	0.488854	0.513	0.425	2.10258e-286	B cells	RAP1GDS1
AFTPH.1	2.62155e-284	0.585712	0.424	0.336	6.63751e-280	B cells	AFTPH
ZFP36L1.2	7.12558e-279	0.295248	0.519	0.414	1.80412e-274	B cells	ZFP36L1
CDC40	2.00129e-254	0.574473	0.42	0.34	5.06706e-250	B cells	CDC40
SMDT1.1	1.5239e-250	0.410501	0.573	0.499	3.85837e-246	B cells	SMDT1
CYBB.2	1.08103e-242	-0.876509	0.461	0.269	2.73706e-238	B cells	CYBB
ZNF652	5.81666e-242	0.508385	0.496	0.422	1.47272e-237	B cells	ZNF652
SCFD2	2.37842e-238	0.600271	0.419	0.341	6.02192e-234	B cells	SCFD2
GLCCI1.2	2.29336e-229	0.463682	0.44	0.348	5.80656e-225	B cells	GLCCI1
KLHL24	1.15111e-222	0.546396	0.468	0.399	2.91449e-218	B cells	KLHL24
COMMD10.1	1.8192e-219	0.537993	0.511	0.45	4.60603e-215	B cells	COMMD10
TAF7.2	6.47651e-208	0.481474	0.412	0.331	1.63979e-203	B cells	TAF7
LAMTOR5	8.53631e-207	0.533037	0.441	0.372	2.16131e-202	B cells	LAMTOR5
PAPOLA	3.49048e-203	0.426759	0.533	0.472	8.83756e-199	B cells	PAPOLA
FNIP1.1	1.12955e-193	0.439472	0.528	0.461	2.85991e-189	B cells	FNIP1
JPX	2.04858e-191	0.435485	0.509	0.443	5.1868e-187	B cells	JPX
NUDT3.2	1.23695e-189	0.478386	0.445	0.375	3.13183e-185	B cells	NUDT3
MORC3.1	3.07703e-172	0.473327	0.433	0.371	7.79073e-168	B cells	MORC3
USP24.1	4.45042e-171	0.396466	0.51	0.454	1.1268e-166	B cells	USP24
UMAD1	5.41724e-168	0.475748	0.419	0.352	1.37159e-163	B cells	UMAD1
PTK2B.1	1.71414e-160	0.311418	0.518	0.445	4.34004e-156	B cells	PTK2B
TAGAP.2	1.22561e-157	0.365036	0.46	0.392	3.10311e-153	B cells	TAGAP
ERC1.2	4.30651e-148	0.433299	0.529	0.485	1.09037e-143	B cells	ERC1
FLI1.1	6.456e-147	0.362192	0.538	0.49	1.6346e-142	B cells	FLI1
MAPKAP1	2.48321e-146	0.461966	0.415	0.359	6.28724e-142	B cells	MAPKAP1
HMGN3.1	1.86445e-144	-0.325902	0.406	0.494	4.7206e-140	B cells	HMGN3
PTBP2	1.99896e-144	0.423906	0.461	0.406	5.06116e-140	B cells	PTBP2
COA1	1.84544e-141	0.427935	0.419	0.359	4.67247e-137	B cells	COA1
SNHG8.2	1.7624e-138	0.331429	0.449	0.383	4.46223e-134	B cells	SNHG8
CYLD.2	8.51196e-138	-0.329274	0.407	0.494	2.15514e-133	B cells	CYLD
ISCU.1	2.80522e-136	0.39284	0.461	0.407	7.10253e-132	B cells	ISCU
GPX1.2	1.96002e-135	-1.1916	0.408	0.427	4.96257e-131	B cells	GPX1
NKTR	1.65815e-134	-0.310659	0.412	0.498	4.19828e-130	B cells	NKTR
RAPGEF1.1	3.00463e-127	0.27291	0.54	0.48	7.60742e-123	B cells	RAPGEF1
UBE2G1.1	2.15698e-124	0.426713	0.455	0.414	5.46126e-120	B cells	UBE2G1
IQSEC1.1	8.14928e-120	0.36346	0.447	0.39	2.06332e-115	B cells	IQSEC1
BAZ2A.1	1.99503e-119	0.457499	0.409	0.359	5.05123e-115	B cells	BAZ2A
PTPN2.2	1.97948e-113	-0.279483	0.416	0.493	5.01185e-109	B cells	PTPN2
FAM13B.1	1.66268e-109	0.331875	0.459	0.408	4.20974e-105	B cells	FAM13B
SPG11	3.20853e-108	0.346386	0.485	0.437	8.12367e-104	B cells	SPG11
GDI2.2	3.5395e-108	0.336089	0.491	0.441	8.96166e-104	B cells	GDI2
TRIP12.1	1.58205e-103	-0.257612	0.419	0.49	4.00559e-99	B cells	TRIP12
TUBA1B.1	1.40987e-100	-0.377112	0.411	0.475	3.56965e-96	B cells	TUBA1B
SCAPER	2.04293e-98	0.366048	0.51	0.474	5.1725e-94	B cells	SCAPER
NT5C2.1	1.3444e-93	-0.378012	0.403	0.458	3.40387e-89	B cells	NT5C2
MT-ND4L	1.10308e-92	0.298219	0.438	0.383	2.79289e-88	B cells	MT-ND4L
THADA	4.87505e-92	0.339497	0.431	0.386	1.23431e-87	B cells	THADA
SQSTM1.2	1.00327e-90	-0.251242	0.407	0.479	2.54018e-86	B cells	SQSTM1
NIN.1	2.01162e-90	0.317145	0.497	0.46	5.09322e-86	B cells	NIN
HECTD1.1	1.99751e-89	0.289465	0.479	0.439	5.05749e-85	B cells	HECTD1
RBBP6	3.52456e-88	0.295177	0.478	0.439	8.92384e-84	B cells	RBBP6
LRCH3.1	4.94667e-88	0.343614	0.407	0.362	1.25245e-83	B cells	LRCH3
NEDD9.2	8.94286e-88	0.30305	0.455	0.411	2.26424e-83	B cells	NEDD9
ATP8A1.2	1.73423e-85	0.277901	0.519	0.465	4.3909e-81	B cells	ATP8A1
YWHAQ.2	2.07118e-79	-0.256841	0.404	0.466	5.24402e-75	B cells	YWHAQ
RNGTT	1.56094e-78	0.30088	0.449	0.411	3.95215e-74	B cells	RNGTT
KRT10.1	1.80265e-77	0.257049	0.507	0.467	4.56412e-73	B cells	KRT10
SETD5.1	6.4267e-73	0.30579	0.425	0.389	1.62718e-68	B cells	SETD5
UBE2I.1	5.06564e-72	0.290761	0.49	0.464	1.28257e-67	B cells	UBE2I
PHF3	2.60686e-71	0.279854	0.495	0.465	6.60032e-67	B cells	PHF3
ERP44.1	2.45405e-65	0.333655	0.426	0.397	6.2134e-61	B cells	ERP44
ADNP	3.67176e-65	0.299563	0.406	0.37	9.29652e-61	B cells	ADNP
REV3L	1.84913e-60	0.325851	0.402	0.371	4.68181e-56	B cells	REV3L
RSRC2.1	3.93227e-58	0.279459	0.433	0.403	9.95611e-54	B cells	RSRC2
CTNNB1.1	1.47443e-56	-0.300259	0.422	0.471	3.7331e-52	B cells	CTNNB1
ARID4A	2.37729e-54	0.315094	0.413	0.386	6.01907e-50	B cells	ARID4A
RSRC1	2.53101e-52	0.307951	0.443	0.418	6.40827e-48	B cells	RSRC1
ATR.2	2.62139e-52	0.282093	0.426	0.398	6.63709e-48	B cells	ATR
FNDC3A	2.45334e-39	0.265488	0.481	0.47	6.21162e-35	B cells	FNDC3A
VOPP1.1	7.74212e-30	0.473639	0.465	0.48	1.96023e-25	B cells	VOPP1
FCN1.3	0	6.46665	0.967	0.039	0	Monocytes	FCN1
PLXDC2.3	0	5.74156	0.975	0.054	0	Monocytes	PLXDC2
SLC8A1.3	0	6.51111	0.946	0.035	0	Monocytes	SLC8A1
HCK.3	0	6.03788	0.935	0.04	0	Monocytes	HCK
MNDA.3	0	5.90665	0.944	0.052	0	Monocytes	MNDA
DMXL2.3	0	6.57429	0.925	0.034	0	Monocytes	DMXL2
RBM47.3	0	6.13931	0.93	0.04	0	Monocytes	RBM47
IRAK3.3	0	6.15907	0.911	0.033	0	Monocytes	IRAK3
CYBB.3	0	5.21105	0.971	0.093	0	Monocytes	CYBB
CST3.3	0	4.64323	0.952	0.076	0	Monocytes	CST3
CLEC7A.3	0	6.64003	0.888	0.019	0	Monocytes	CLEC7A
ACSL1.3	0	6.27829	0.935	0.069	0	Monocytes	ACSL1
LRMDA.3	0	5.74478	0.893	0.03	0	Monocytes	LRMDA
MCTP1.3	0	5.94947	0.89	0.038	0	Monocytes	MCTP1
IFI30.3	0	5.3697	0.937	0.086	0	Monocytes	IFI30
LRRK2.3	0	5.74447	0.896	0.052	0	Monocytes	LRRK2
FGL2.3	0	5.1194	0.922	0.084	0	Monocytes	FGL2
SPI1.3	0	4.99072	0.893	0.057	0	Monocytes	SPI1
LST1.3	0	5.12682	0.92	0.093	0	Monocytes	LST1
STX11.3	0	4.77883	0.907	0.086	0	Monocytes	STX11
VCAN.3	0	6.85291	0.867	0.046	0	Monocytes	VCAN
RNF144B.3	0	6.15692	0.859	0.04	0	Monocytes	RNF144B
NAMPT.3	0	5.61253	0.987	0.168	0	Monocytes	NAMPT
NCF2.3	0	5.44506	0.857	0.039	0	Monocytes	NCF2
CLEC12A.3	0	5.4882	0.847	0.032	0	Monocytes	CLEC12A
RAB31.3	0	3.93262	0.861	0.047	0	Monocytes	RAB31
SERPINA1.3	0	6.78317	0.826	0.018	0	Monocytes	SERPINA1
TYMP.3	0	4.66704	0.937	0.134	0	Monocytes	TYMP
CSTA.3	0	6.18463	0.82	0.017	0	Monocytes	CSTA
S100A8.3	0	7.14579	0.923	0.122	0	Monocytes	S100A8
CSF3R.3	0	6.59119	0.82	0.019	0	Monocytes	CSF3R
TNFAIP2.3	0	6.44401	0.817	0.019	0	Monocytes	TNFAIP2
LYZ.3	0	5.91635	0.975	0.179	0	Monocytes	LYZ
MS4A6A.3	0	5.67397	0.817	0.022	0	Monocytes	MS4A6A
CD83.2	0	4.10821	0.923	0.129	0	Monocytes	CD83
TNFSF13B.3	0	4.54058	0.874	0.081	0	Monocytes	TNFSF13B
GAB2.3	0	3.31856	0.899	0.109	0	Monocytes	GAB2
MPEG1.3	0	5.25849	0.819	0.033	0	Monocytes	MPEG1
AIF1.3	0	4.70222	0.936	0.152	0	Monocytes	AIF1
NLRP3.3	0	6.80308	0.791	0.017	0	Monocytes	NLRP3
CPVL.3	0	5.20563	0.793	0.021	0	Monocytes	CPVL
FCER1G.3	0	3.07232	0.955	0.193	0	Monocytes	FCER1G
CPPED1.3	0	4.36499	0.83	0.07	0	Monocytes	CPPED1
CD36.3	0	6.40712	0.78	0.022	0	Monocytes	CD36
TLR2.3	0	6.1635	0.776	0.02	0	Monocytes	TLR2
S100A9.3	0	6.82444	0.966	0.211	0	Monocytes	S100A9
TBXAS1.2	0	3.32045	0.871	0.116	0	Monocytes	TBXAS1
GRN.3	0	4.21717	0.836	0.082	0	Monocytes	GRN
FPR1.1	0	6.79454	0.764	0.011	0	Monocytes	FPR1
FGD4.3	0	5.80875	0.773	0.021	0	Monocytes	FGD4
WARS1.3	0	5.55544	0.859	0.107	0	Monocytes	WARS1
IFNGR2.2	0	3.79663	0.909	0.157	0	Monocytes	IFNGR2
MARCHF1.3	0	2.26826	0.889	0.141	0	Monocytes	MARCHF1
CYRIA.3	0	3.90384	0.873	0.127	0	Monocytes	CYRIA
KYNU.3	0	3.87463	0.832	0.087	0	Monocytes	KYNU
PLAUR.3	0	6.3616	0.769	0.024	0	Monocytes	PLAUR
WDFY3.1	0	6.60297	0.755	0.013	0	Monocytes	WDFY3
DENND5A.3	0	3.6635	0.898	0.163	0	Monocytes	DENND5A
IL1B.3	0	6.85784	0.754	0.025	0	Monocytes	IL1B
PILRA.3	0	4.75606	0.773	0.044	0	Monocytes	PILRA
RIPK2.3	0	4.47455	0.867	0.142	0	Monocytes	RIPK2
MARCKS.3	0	4.9185	0.775	0.051	0	Monocytes	MARCKS
RNF130.3	0	3.03675	0.888	0.168	0	Monocytes	RNF130
BCL2A1.3	0	4.21116	0.82	0.101	0	Monocytes	BCL2A1
SLC11A1.1	0	6.32392	0.732	0.015	0	Monocytes	SLC11A1
GAS7.2	0	3.45994	0.832	0.116	0	Monocytes	GAS7
GRK3.3	0	3.08453	0.828	0.115	0	Monocytes	GRK3
SYK.2	0	2.70401	0.872	0.162	0	Monocytes	SYK
S100A12.1	0	7.23397	0.73	0.021	0	Monocytes	S100A12
FOS.3	0	4.50659	0.855	0.146	0	Monocytes	FOS
EVI5.3	0	3.60608	0.786	0.079	0	Monocytes	EVI5
TYROBP.3	0	2.86223	0.959	0.252	0	Monocytes	TYROBP
BCL6.3	0	4.58921	0.759	0.06	0	Monocytes	BCL6
FGR.3	0	3.0362	0.862	0.163	0	Monocytes	FGR
EMILIN2.3	0	4.56455	0.731	0.035	0	Monocytes	EMILIN2
CD68.1	0	5.99633	0.713	0.019	0	Monocytes	CD68
GCH1.3	0	3.85842	0.872	0.18	0	Monocytes	GCH1
CREB5.1	0	6.63078	0.703	0.014	0	Monocytes	CREB5
ICAM1.3	0	5.19573	0.73	0.042	0	Monocytes	ICAM1
CLIC4.2	0	4.43595	0.751	0.066	0	Monocytes	CLIC4
PTPRE.3	0	3.20106	0.863	0.178	0	Monocytes	PTPRE
CHN2.3	0	3.34477	0.822	0.138	0	Monocytes	CHN2
AP1S2.3	0	3.32461	0.884	0.203	0	Monocytes	AP1S2
APLP2.2	0	3.01569	0.9	0.221	0	Monocytes	APLP2
DUSP6.1	0	5.37463	0.704	0.025	0	Monocytes	DUSP6
KCTD12.1	0	5.95852	0.696	0.017	0	Monocytes	KCTD12
CTSB.3	0	3.60448	0.793	0.115	0	Monocytes	CTSB
DOCK5.3	0	3.01635	0.757	0.079	0	Monocytes	DOCK5
RNF19B.3	0	4.45769	0.766	0.09	0	Monocytes	RNF19B
SNX10.2	0	3.0988	0.84	0.165	0	Monocytes	SNX10
IER3.1	0	5.64014	0.703	0.029	0	Monocytes	IER3
MAML3.3	0	3.1452	0.767	0.095	0	Monocytes	MAML3
NFKBIZ.3	0	3.46532	0.958	0.288	0	Monocytes	NFKBIZ
PPP1R15A.3	0	3.48836	0.812	0.143	0	Monocytes	PPP1R15A
C9orf72.3	0	3.53184	0.777	0.112	0	Monocytes	C9orf72
LYN.3	0	2.86314	0.989	0.325	0	Monocytes	LYN
CFD.1	0	5.33838	0.688	0.024	0	Monocytes	CFD
TIMP2.1	0	5.01958	0.686	0.027	0	Monocytes	TIMP2
CD14.1	0	6.60497	0.67	0.012	0	Monocytes	CD14
CEBPD.3	0	3.47538	0.759	0.104	0	Monocytes	CEBPD
BACH1.3	0	2.96196	0.906	0.254	0	Monocytes	BACH1
PSAP.3	0	3.7635	0.96	0.308	0	Monocytes	PSAP
MEF2C.3	0	1.15831	0.801	0.151	0	Monocytes	MEF2C
KIF13A.2	0	3.99656	0.699	0.049	0	Monocytes	KIF13A
TCF7L2.3	0	4.60206	0.714	0.066	0	Monocytes	TCF7L2
DUSP1.3	0	3.53864	0.983	0.338	0	Monocytes	DUSP1
ENSG00000253736.3	0	3.18575	0.784	0.14	0	Monocytes	ENSG00000253736
ATP2B1-AS1.3	0	3.71376	0.749	0.107	0	Monocytes	ATP2B1-AS1
SLC7A7.1	0	5.57909	0.66	0.019	0	Monocytes	SLC7A7
RASGEF1B.2	0	4.53535	0.689	0.049	0	Monocytes	RASGEF1B
CD302.3	0	3.30705	0.738	0.103	0	Monocytes	CD302
SOD2.3	0	4.47091	0.985	0.353	0	Monocytes	SOD2
RILPL2.3	0	2.83424	0.814	0.185	0	Monocytes	RILPL2
IGSF6.1	0	4.92372	0.655	0.027	0	Monocytes	IGSF6
ASAH1.3	0	2.8518	0.829	0.202	0	Monocytes	ASAH1
PLBD1.1	0	5.13455	0.657	0.033	0	Monocytes	PLBD1
GLT1D1	0	6.35967	0.634	0.01	0	Monocytes	GLT1D1
GPX1.3	0	3.33699	0.91	0.287	0	Monocytes	GPX1
TKT.3	0	3.02921	0.862	0.241	0	Monocytes	TKT
LGALS3.3	0	3.39389	0.703	0.082	0	Monocytes	LGALS3
PLEK.2	0	2.99728	0.963	0.344	0	Monocytes	PLEK
GCA.2	0	3.76153	0.698	0.079	0	Monocytes	GCA
RAB32	0	5.20785	0.634	0.016	0	Monocytes	RAB32
PSTPIP2.3	0	3.23435	0.756	0.138	0	Monocytes	PSTPIP2
UBE2E2.3	0	2.08034	0.791	0.174	0	Monocytes	UBE2E2
SBF2.3	0	2.43857	0.888	0.275	0	Monocytes	SBF2
MXD1.3	0	3.23741	0.742	0.13	0	Monocytes	MXD1
TNF.1	0	5.94911	0.64	0.028	0	Monocytes	TNF
HLA-DRA.3	0	1.82466	0.977	0.365	0	Monocytes	HLA-DRA
UBE2D1.3	0	3.21493	0.738	0.126	0	Monocytes	UBE2D1
MEGF9.3	0	2.79798	0.787	0.178	0	Monocytes	MEGF9
MAILR.3	0	5.31139	0.675	0.067	0	Monocytes	MAILR
SESTD1.3	0	2.77112	0.714	0.106	0	Monocytes	SESTD1
CTSZ.3	0	2.67871	0.764	0.156	0	Monocytes	CTSZ
NOTCH2.3	0	2.48746	0.807	0.2	0	Monocytes	NOTCH2
ZSWIM6.3	0	2.70027	0.893	0.286	0	Monocytes	ZSWIM6
NUMB.2	0	2.62145	0.924	0.32	0	Monocytes	NUMB
SKAP2.2	0	2.24459	0.822	0.22	0	Monocytes	SKAP2
IL15.2	0	3.24079	0.703	0.103	0	Monocytes	IL15
ANXA5.3	0	2.48105	0.817	0.218	0	Monocytes	ANXA5
NPC2.3	0	2.80947	0.859	0.26	0	Monocytes	NPC2
CD300E	0	6.24736	0.611	0.012	0	Monocytes	CD300E
ETS2.1	0	4.55156	0.634	0.035	0	Monocytes	ETS2
GNAQ.3	0	1.92103	0.903	0.305	0	Monocytes	GNAQ
CCL3.3	0	4.84185	0.687	0.09	0	Monocytes	CCL3
PLSCR1.3	0	3.32578	0.707	0.11	0	Monocytes	PLSCR1
KLF10.3	0	4.19379	0.655	0.058	0	Monocytes	KLF10
PLXNC1.3	0	2.97278	0.722	0.125	0	Monocytes	PLXNC1
DENND1A.3	0	2.60007	0.904	0.308	0	Monocytes	DENND1A
LIMK2.3	0	3.98591	0.687	0.091	0	Monocytes	LIMK2
CD86.1	0	4.53886	0.624	0.028	0	Monocytes	CD86
JAK2.3	0	2.78856	0.858	0.264	0	Monocytes	JAK2
PRAM1	0	5.42262	0.612	0.018	0	Monocytes	PRAM1
TNFSF10.3	0	3.42892	0.766	0.173	0	Monocytes	TNFSF10
BLVRB.3	0	3.30468	0.677	0.085	0	Monocytes	BLVRB
JAML.3	0	2.73574	0.72	0.128	0	Monocytes	JAML
ALDH2	0	5.22379	0.613	0.021	0	Monocytes	ALDH2
IFITM3.2	0	3.61178	0.735	0.146	0	Monocytes	IFITM3
AQP9	0	8.169	0.594	0.005	0	Monocytes	AQP9
BRI3.3	0	3.00419	0.926	0.339	0	Monocytes	BRI3
MAFB	0	6.87812	0.597	0.01	0	Monocytes	MAFB
CFP	0	4.7126	0.614	0.027	0	Monocytes	CFP
RHOQ.3	0	2.53915	0.732	0.146	0	Monocytes	RHOQ
ENTPD1.3	0	3.84758	0.641	0.056	0	Monocytes	ENTPD1
ADGRE2	0	5.16588	0.598	0.014	0	Monocytes	ADGRE2
FCGRT.3	0	2.99536	0.684	0.103	0	Monocytes	FCGRT
DYSF	0	5.849	0.594	0.018	0	Monocytes	DYSF
LILRB2	0	6.26046	0.587	0.011	0	Monocytes	LILRB2
TMEM170B	0	5.21337	0.596	0.021	0	Monocytes	TMEM170B
QKI.3	0	2.74997	0.952	0.377	0	Monocytes	QKI
PECAM1.3	0	2.71538	0.722	0.147	0	Monocytes	PECAM1
UBE2J1.3	0	2.57012	0.789	0.215	0	Monocytes	UBE2J1
CALHM6.3	0	3.32196	0.694	0.122	0	Monocytes	CALHM6
SPTLC2.3	0	2.41724	0.809	0.238	0	Monocytes	SPTLC2
NCOA4.3	0	2.64026	0.738	0.167	0	Monocytes	NCOA4
PGD.3	0	3.27962	0.646	0.076	0	Monocytes	PGD
LRP1	0	5.92463	0.581	0.011	0	Monocytes	LRP1
CEBPB.3	0	2.65292	0.815	0.245	0	Monocytes	CEBPB
RASSF2.3	0	3.16024	0.649	0.08	0	Monocytes	RASSF2
MIR23AHG.1	0	4.42942	0.612	0.043	0	Monocytes	MIR23AHG
LILRA5	0	6.66379	0.578	0.009	0	Monocytes	LILRA5
CCDC88A.3	0	2.98371	0.646	0.078	0	Monocytes	CCDC88A
THEMIS2.2	0	3.12648	0.649	0.084	0	Monocytes	THEMIS2
AHR.3	0	3.8149	0.68	0.115	0	Monocytes	AHR
SDCBP.3	0	2.38182	0.879	0.314	0	Monocytes	SDCBP
BID.3	0	2.5735	0.734	0.169	0	Monocytes	BID
ZFP36.2	0	2.49302	0.928	0.366	0	Monocytes	ZFP36
EXT1.3	0	2.5458	0.719	0.157	0	Monocytes	EXT1
ENSG00000288755.3	0	3.61977	0.632	0.071	0	Monocytes	ENSG00000288755
PAK1.3	0	3.19017	0.632	0.071	0	Monocytes	PAK1
PYCARD.3	0	2.43214	0.786	0.225	0	Monocytes	PYCARD
PIK3AP1.3	0	2.30434	0.732	0.171	0	Monocytes	PIK3AP1
LMO2	0	4.97335	0.582	0.021	0	Monocytes	LMO2
PDE4B.2	0	2.8536	0.861	0.302	0	Monocytes	PDE4B
TET2.2	0	2.14991	0.837	0.278	0	Monocytes	TET2
SHTN1	0	5.58073	0.573	0.014	0	Monocytes	SHTN1
CSF2RA	0	4.8976	0.574	0.015	0	Monocytes	CSF2RA
LPCAT2	0	5.1893	0.572	0.014	0	Monocytes	LPCAT2
CLEC4E	0	7.45077	0.562	0.006	0	Monocytes	CLEC4E
ALOX5.3	0	2.48674	0.639	0.084	0	Monocytes	ALOX5
SMCO4	0	4.76929	0.582	0.027	0	Monocytes	SMCO4
SCO2.2	0	3.64186	0.619	0.065	0	Monocytes	SCO2
ATG7.3	0	2.27098	0.875	0.322	0	Monocytes	ATG7
STK3.3	0	3.0524	0.633	0.081	0	Monocytes	STK3
IL17RA.3	0	2.31225	0.743	0.191	0	Monocytes	IL17RA
SLC43A2.1	0	4.24001	0.59	0.038	0	Monocytes	SLC43A2
ATP11A.3	0	2.43739	0.7	0.15	0	Monocytes	ATP11A
DAPK1	0	4.80885	0.576	0.027	0	Monocytes	DAPK1
SAT1.3	0	3.77044	0.979	0.43	0	Monocytes	SAT1
SLCO3A1.2	0	2.00603	0.875	0.327	0	Monocytes	SLCO3A1
AOAH.2	0	1.1207	0.942	0.394	0	Monocytes	AOAH
LAP3.3	0	3.45522	0.707	0.16	0	Monocytes	LAP3
LGALS1.3	0	1.67475	0.881	0.334	0	Monocytes	LGALS1
MYOF	0	6.45634	0.557	0.012	0	Monocytes	MYOF
DPYSL2.2	0	3.28675	0.607	0.065	0	Monocytes	DPYSL2
MS4A7	0	6.09791	0.558	0.016	0	Monocytes	MS4A7
SULF2.3	0	3.08047	0.627	0.085	0	Monocytes	SULF2
TNS3	0	4.15404	0.578	0.036	0	Monocytes	TNS3
MCL1.3	0	3.00905	0.961	0.42	0	Monocytes	MCL1
TNFRSF1B.2	0	2.29556	0.78	0.24	0	Monocytes	TNFRSF1B
PLEKHO1.3	0	2.43961	0.732	0.192	0	Monocytes	PLEKHO1
EPB41L3	0	5.60903	0.553	0.013	0	Monocytes	EPB41L3
MACROH2A1.3	0	2.06404	0.812	0.273	0	Monocytes	MACROH2A1
LACTB.3	0	3.18808	0.618	0.079	0	Monocytes	LACTB
LILRB3	0	6.15496	0.548	0.009	0	Monocytes	LILRB3
VMP1.3	0	2.67597	0.95	0.412	0	Monocytes	VMP1
PFKFB3.3	0	3.21924	0.644	0.107	0	Monocytes	PFKFB3
CHST15	0	5.4749	0.552	0.015	0	Monocytes	CHST15
VSIR.3	0	2.15416	0.804	0.268	0	Monocytes	VSIR
FRY.3	0	1.96803	0.697	0.162	0	Monocytes	FRY
ARHGAP24.3	0	2.33365	0.612	0.078	0	Monocytes	ARHGAP24
ASAP1.3	0	2.12352	0.88	0.346	0	Monocytes	ASAP1
COTL1.3	0	2.7624	0.961	0.427	0	Monocytes	COTL1
ADA2.3	0	2.14923	0.769	0.235	0	Monocytes	ADA2
TMTC2.3	0	3.63193	0.606	0.073	0	Monocytes	TMTC2
TET3.2	0	2.20299	0.702	0.169	0	Monocytes	TET3
TEX14.3	0	3.49181	0.633	0.101	0	Monocytes	TEX14
CTSS.3	0	4.08197	0.985	0.454	0	Monocytes	CTSS
FNDC3B.3	0	2.02844	0.907	0.377	0	Monocytes	FNDC3B
CTNNA1.3	0	2.6894	0.629	0.099	0	Monocytes	CTNNA1
ETV6.3	0	2.37271	0.924	0.394	0	Monocytes	ETV6
RXRA	0	4.44494	0.555	0.026	0	Monocytes	RXRA
CPNE8.2	0	3.16354	0.601	0.072	0	Monocytes	CPNE8
HLA-DQB1.3	0	1.67972	0.762	0.234	0	Monocytes	HLA-DQB1
TOM1.3	0	2.77301	0.651	0.123	0	Monocytes	TOM1
TLR4	0	5.92313	0.535	0.008	0	Monocytes	TLR4
RAB11FIP1.2	0	2.16463	0.765	0.239	0	Monocytes	RAB11FIP1
RIN2	0	6.38961	0.534	0.008	0	Monocytes	RIN2
PSEN1.3	0	1.93338	0.761	0.237	0	Monocytes	PSEN1
FCGR1A	0	6.81134	0.531	0.008	0	Monocytes	FCGR1A
ANXA2.3	0	1.90383	0.801	0.278	0	Monocytes	ANXA2
RAPGEF2.3	0	2.15395	0.7	0.177	0	Monocytes	RAPGEF2
FOXO3.3	0	2.25826	0.711	0.188	0	Monocytes	FOXO3
ZEB2.2	0	2.40785	0.979	0.457	0	Monocytes	ZEB2
KDM1B.1	0	3.16352	0.591	0.07	0	Monocytes	KDM1B
OGFRL1.2	0	2.49283	0.641	0.121	0	Monocytes	OGFRL1
ZFAND5.3	0	2.52388	0.678	0.158	0	Monocytes	ZFAND5
DISC1.3	0	2.20328	0.703	0.184	0	Monocytes	DISC1
HLA-DMB.3	0	1.99502	0.658	0.14	0	Monocytes	HLA-DMB
IER2.3	0	3.0221	0.95	0.432	0	Monocytes	IER2
CUX1.3	0	1.90965	0.898	0.382	0	Monocytes	CUX1
STXBP2.3	0	2.38042	0.717	0.201	0	Monocytes	STXBP2
C1orf162.2	0	1.89778	0.786	0.271	0	Monocytes	C1orf162
HIPK3.3	0	2.09514	0.738	0.223	0	Monocytes	HIPK3
GRINA.1	0	3.20933	0.581	0.067	0	Monocytes	GRINA
LTA4H.2	0	2.45949	0.7	0.186	0	Monocytes	LTA4H
CASP1.3	0	2.08965	0.757	0.244	0	Monocytes	CASP1
GNS.3	0	2.74844	0.604	0.091	0	Monocytes	GNS
TALDO1.3	0	2.2133	0.813	0.3	0	Monocytes	TALDO1
NFAM1	0	5.1626	0.527	0.015	0	Monocytes	NFAM1
LYST.1	0	2.00185	0.919	0.408	0	Monocytes	LYST
SIPA1L1.3	0	2.15295	0.947	0.439	0	Monocytes	SIPA1L1
C19orf38	0	5.18138	0.525	0.018	0	Monocytes	C19orf38
SIRPA	0	6.19513	0.516	0.009	0	Monocytes	SIRPA
ATP6V1B2.3	0	3.06298	0.596	0.09	0	Monocytes	ATP6V1B2
RTN1	0	5.24184	0.518	0.012	0	Monocytes	RTN1
HLA-DRB1.3	0	1.22557	0.915	0.41	0	Monocytes	HLA-DRB1
NFKBIA.3	0	3.7954	0.988	0.483	0	Monocytes	NFKBIA
HIF1A.2	0	2.34724	0.858	0.353	0	Monocytes	HIF1A
SRGAP2.3	0	2.46173	0.633	0.129	0	Monocytes	SRGAP2
TRPS1.3	0	2.36184	0.75	0.246	0	Monocytes	TRPS1
ADAM17.2	0	2.0749	0.751	0.249	0	Monocytes	ADAM17
ARHGAP26.2	0	2.42541	0.963	0.461	0	Monocytes	ARHGAP26
PTAFR	0	5.75689	0.513	0.012	0	Monocytes	PTAFR
C5AR1	0	5.7431	0.51	0.009	0	Monocytes	C5AR1
RTN3.3	0	2.14519	0.672	0.172	0	Monocytes	RTN3
DIAPH2.3	0	2.00084	0.9	0.4	0	Monocytes	DIAPH2
CMTM6.2	0	1.81496	0.8	0.301	0	Monocytes	CMTM6
POU2F2.3	0	1.91357	0.745	0.246	0	Monocytes	POU2F2
NRIP1.2	0	2.36335	0.659	0.16	0	Monocytes	NRIP1
CD93	0	6.31314	0.507	0.009	0	Monocytes	CD93
CDA	0	7.21982	0.501	0.004	0	Monocytes	CDA
GLIPR2.3	0	1.82929	0.724	0.228	0	Monocytes	GLIPR2
USP32.3	0	1.73304	0.741	0.245	0	Monocytes	USP32
FKBP1A.3	0	1.98409	0.842	0.346	0	Monocytes	FKBP1A
HDAC9.3	0	2.07734	0.66	0.165	0	Monocytes	HDAC9
MICU1.2	0	1.87009	0.733	0.238	0	Monocytes	MICU1
FAR1.2	0	1.87037	0.765	0.27	0	Monocytes	FAR1
TGFBI	0	5.24839	0.508	0.014	0	Monocytes	TGFBI
GNB4.2	0	3.35051	0.543	0.05	0	Monocytes	GNB4
RCOR1.3	0	2.01404	0.694	0.201	0	Monocytes	RCOR1
ATP2B1.3	0	2.23444	0.912	0.42	0	Monocytes	ATP2B1
ITGAX.2	0	2.90982	0.554	0.063	0	Monocytes	ITGAX
SNX27.3	0	2.25468	0.626	0.135	0	Monocytes	SNX27
RBPJ.3	0	1.76504	0.744	0.253	0	Monocytes	RBPJ
MFSD14B.3	0	2.10001	0.709	0.219	0	Monocytes	MFSD14B
ACER3.3	0	2.23143	0.624	0.134	0	Monocytes	ACER3
ZNF106.3	0	1.87991	0.713	0.223	0	Monocytes	ZNF106
CTSD.3	0	1.94913	0.744	0.255	0	Monocytes	CTSD
CCL3L3	0	4.54046	0.542	0.054	0	Monocytes	CCL3L3
MAP3K1.3	0	1.66975	0.858	0.37	0	Monocytes	MAP3K1
HSBP1.3	0	2.24138	0.639	0.151	0	Monocytes	HSBP1
SCPEP1.3	0	2.73809	0.579	0.091	0	Monocytes	SCPEP1
B4GALT5.3	0	2.27348	0.649	0.161	0	Monocytes	B4GALT5
ATP6V0D1.2	0	2.04811	0.658	0.171	0	Monocytes	ATP6V0D1
CMIP.3	0	1.56861	0.828	0.341	0	Monocytes	CMIP
DDX60L.3	0	2.27017	0.685	0.199	0	Monocytes	DDX60L
SLC31A2	0	5.11937	0.504	0.018	0	Monocytes	SLC31A2
DLEU2.3	0	1.81745	0.883	0.397	0	Monocytes	DLEU2
OSCAR	0	6.00024	0.496	0.01	0	Monocytes	OSCAR
AGFG1.3	0	2.11486	0.751	0.267	0	Monocytes	AGFG1
KLF4	0	5.94577	0.495	0.011	0	Monocytes	KLF4
CTSH.3	0	2.60331	0.568	0.084	0	Monocytes	CTSH
PELI2.2	0	1.89688	0.657	0.174	0	Monocytes	PELI2
KLF6.3	0	2.77123	0.967	0.484	0	Monocytes	KLF6
ARRB1.3	0	2.31899	0.607	0.124	0	Monocytes	ARRB1
ARRB2.2	0	1.69733	0.757	0.274	0	Monocytes	ARRB2
NFKBID.2	0	3.10667	0.554	0.072	0	Monocytes	NFKBID
CCR1	0	5.13351	0.499	0.017	0	Monocytes	CCR1
PPT1.3	0	2.38432	0.608	0.127	0	Monocytes	PPT1
LY96.1	0	3.33435	0.536	0.056	0	Monocytes	LY96
BAZ2B.3	0	1.98859	0.695	0.215	0	Monocytes	BAZ2B
ENSG00000262202.1	0	2.93344	0.554	0.075	0	Monocytes	ENSG00000262202
WDFY2.2	0	1.82161	0.76	0.283	0	Monocytes	WDFY2
PTPN12.3	0	1.2992	0.725	0.248	0	Monocytes	PTPN12
IER5.3	0	2.69067	0.583	0.107	0	Monocytes	IER5
PELI1.3	0	2.25071	0.801	0.326	0	Monocytes	PELI1
STAT2.2	0	2.15698	0.644	0.17	0	Monocytes	STAT2
NBN.3	0	2.21028	0.652	0.179	0	Monocytes	NBN
GSTO1.3	0	1.80514	0.713	0.24	0	Monocytes	GSTO1
SH2B3.3	0	2.18027	0.616	0.143	0	Monocytes	SH2B3
GLUL.3	0	2.75551	0.564	0.093	0	Monocytes	GLUL
MANBA.3	0	1.6765	0.715	0.244	0	Monocytes	MANBA
CDC42EP3.3	0	2.22189	0.648	0.178	0	Monocytes	CDC42EP3
MIDN.3	0	1.97567	0.643	0.173	0	Monocytes	MIDN
YBX3.3	0	1.91875	0.602	0.132	0	Monocytes	YBX3
ATG3.3	0	1.94458	0.687	0.218	0	Monocytes	ATG3
CAPZA2.3	0	1.69283	0.821	0.352	0	Monocytes	CAPZA2
CORO1C	0	3.04361	0.526	0.058	0	Monocytes	CORO1C
WSB1.2	0	2.01767	0.875	0.407	0	Monocytes	WSB1
SH3BP2.2	0	2.42897	0.573	0.105	0	Monocytes	SH3BP2
TMEM176B	0	6.9728	0.474	0.006	0	Monocytes	TMEM176B
CTBP2.3	0	1.63887	0.595	0.127	0	Monocytes	CTBP2
RNF24.3	0	2.36705	0.588	0.12	0	Monocytes	RNF24
MYO1F.2	0	1.23947	0.911	0.444	0	Monocytes	MYO1F
FBXL5.3	0	1.77185	0.84	0.373	0	Monocytes	FBXL5
TFEC	0	3.8225	0.49	0.023	0	Monocytes	TFEC
TUT7.2	0	1.82678	0.778	0.312	0	Monocytes	TUT7
TNFAIP6	0	7.77277	0.471	0.005	0	Monocytes	TNFAIP6
RUFY3.2	0	2.1393	0.61	0.145	0	Monocytes	RUFY3
TNFAIP3.3	0	2.35492	0.938	0.475	0	Monocytes	TNFAIP3
ZFHX3	0	3.99004	0.497	0.034	0	Monocytes	ZFHX3
GBP2.3	0	2.52144	0.849	0.387	0	Monocytes	GBP2
JARID2.1	0	1.96938	0.863	0.401	0	Monocytes	JARID2
SECTM1	0	6.30902	0.47	0.008	0	Monocytes	SECTM1
S100A11.3	0	2.50681	0.942	0.481	0	Monocytes	S100A11
LGALS2	0	5.35674	0.474	0.013	0	Monocytes	LGALS2
HLA-DRB6.3	0	2.34217	0.586	0.126	0	Monocytes	HLA-DRB6
RBP7	0	7.54543	0.46	0.003	0	Monocytes	RBP7
PRKAG2.3	0	1.69825	0.742	0.285	0	Monocytes	PRKAG2
DRAM1	0	3.39839	0.509	0.052	0	Monocytes	DRAM1
NT5C2.2	0	1.62408	0.807	0.351	0	Monocytes	NT5C2
FCGR2A	0	5.52004	0.468	0.012	0	Monocytes	FCGR2A
RAB10.3	0	1.59548	0.825	0.369	0	Monocytes	RAB10
MEF2A.3	0	1.4596	0.841	0.385	0	Monocytes	MEF2A
SLC25A37.3	0	2.87708	0.556	0.101	0	Monocytes	SLC25A37
AP2S1.2	0	1.61613	0.743	0.288	0	Monocytes	AP2S1
IPMK.2	0	2.31416	0.571	0.116	0	Monocytes	IPMK
ENSG00000287979	0	3.51016	0.515	0.061	0	Monocytes	ENSG00000287979
MAP3K20	0	3.66416	0.491	0.037	0	Monocytes	MAP3K20
NINJ1.1	0	2.76424	0.533	0.079	0	Monocytes	NINJ1
ZYX.3	0	1.90766	0.626	0.173	0	Monocytes	ZYX
NACC2	0	3.27068	0.502	0.05	0	Monocytes	NACC2
CPQ.2	0	1.58434	0.695	0.243	0	Monocytes	CPQ
P2RY13	0	6.54636	0.458	0.007	0	Monocytes	P2RY13
RELB.3	0	1.85585	0.629	0.178	0	Monocytes	RELB
TPP1.3	0	2.08185	0.581	0.13	0	Monocytes	TPP1
HLA-DMA.3	0	1.47076	0.653	0.203	0	Monocytes	HLA-DMA
UBE2R2.2	0	1.58635	0.842	0.392	0	Monocytes	UBE2R2
AGO4.2	0	1.48436	0.663	0.214	0	Monocytes	AGO4
VASP.2	0	1.64635	0.745	0.296	0	Monocytes	VASP
TSPO.3	0	2.08419	0.903	0.454	0	Monocytes	TSPO
NADK.1	0	2.70354	0.527	0.08	0	Monocytes	NADK
SORT1	0	6.07176	0.456	0.009	0	Monocytes	SORT1
RP2.1	0	2.63911	0.528	0.081	0	Monocytes	RP2
AGTRAP.3	0	1.97593	0.584	0.137	0	Monocytes	AGTRAP
MYADM.3	0	2.46258	0.566	0.119	0	Monocytes	MYADM
EHBP1L1.3	0	2.3857	0.554	0.108	0	Monocytes	EHBP1L1
GLIPR1.3	0	1.5934	0.687	0.241	0	Monocytes	GLIPR1
ARL8B.3	0	1.8009	0.687	0.242	0	Monocytes	ARL8B
RGS2.1	0	2.99322	0.516	0.071	0	Monocytes	RGS2
IQSEC1.2	0	1.55034	0.741	0.296	0	Monocytes	IQSEC1
ATP6V1A.2	0	2.00283	0.576	0.131	0	Monocytes	ATP6V1A
CHMP4B.3	0	2.07141	0.598	0.154	0	Monocytes	CHMP4B
SERPINB1.2	0	1.73557	0.81	0.367	0	Monocytes	SERPINB1
LRRC25	0	5.9689	0.453	0.01	0	Monocytes	LRRC25
GK	0	3.93246	0.485	0.042	0	Monocytes	GK
SLC24A4	0	6.8246	0.447	0.005	0	Monocytes	SLC24A4
FGD2.2	0	2.73716	0.504	0.063	0	Monocytes	FGD2
KIAA0930	0	3.27293	0.489	0.049	0	Monocytes	KIAA0930
CRTAP.3	0	2.36418	0.552	0.113	0	Monocytes	CRTAP
FRMD4B	0	3.20478	0.503	0.064	0	Monocytes	FRMD4B
GLRX.3	0	1.57055	0.767	0.328	0	Monocytes	GLRX
CSGALNACT2.3	0	1.64114	0.775	0.336	0	Monocytes	CSGALNACT2
RIN3.3	0	1.40215	0.749	0.311	0	Monocytes	RIN3
RTN4.2	0	1.61222	0.855	0.418	0	Monocytes	RTN4
TANK.3	0	1.66041	0.856	0.419	0	Monocytes	TANK
RAB20	0	5.76685	0.448	0.011	0	Monocytes	RAB20
SCIMP.1	0	3.28235	0.481	0.044	0	Monocytes	SCIMP
NCF1	0	3.93445	0.472	0.035	0	Monocytes	NCF1
IL6R.3	0	2.36472	0.533	0.097	0	Monocytes	IL6R
BLVRA.2	0	2.47367	0.527	0.091	0	Monocytes	BLVRA
RGS18	0	3.96588	0.457	0.021	0	Monocytes	RGS18
BST1	0	6.08428	0.444	0.008	0	Monocytes	BST1
CERT1.2	0	1.42127	0.73	0.294	0	Monocytes	CERT1
LRRFIP2.3	0	1.68899	0.693	0.257	0	Monocytes	LRRFIP2
GBP1.3	0	3.22713	0.677	0.242	0	Monocytes	GBP1
DNAJA1.3	0	1.73118	0.784	0.35	0	Monocytes	DNAJA1
CAMKK2	0	3.21784	0.485	0.052	0	Monocytes	CAMKK2
RNF13.2	0	1.51382	0.802	0.37	0	Monocytes	RNF13
PKM.3	0	1.64804	0.771	0.339	0	Monocytes	PKM
GPCPD1.3	0	1.82945	0.848	0.416	0	Monocytes	GPCPD1
KCNQ1.2	0	2.13709	0.546	0.115	0	Monocytes	KCNQ1
PELATON	0	6.91913	0.435	0.004	0	Monocytes	PELATON
FAM120A.3	0	1.45417	0.706	0.275	0	Monocytes	FAM120A
RAB12.3	0	2.06842	0.584	0.153	0	Monocytes	RAB12
LIMS1.3	0	1.44085	0.686	0.256	0	Monocytes	LIMS1
ZNF385A	0	4.93308	0.445	0.015	0	Monocytes	ZNF385A
DNAJC5.3	0	1.95376	0.576	0.146	0	Monocytes	DNAJC5
CXCL8	0	6.67138	0.442	0.013	0	Monocytes	CXCL8
MBD2.2	0	1.49788	0.752	0.323	0	Monocytes	MBD2
TRIO.3	0	1.46358	0.566	0.137	0	Monocytes	TRIO
MAP3K3.3	0	1.54914	0.689	0.26	0	Monocytes	MAP3K3
ATP6V0B.2	0	1.5056	0.724	0.296	0	Monocytes	ATP6V0B
TBC1D8	0	3.58146	0.474	0.046	0	Monocytes	TBC1D8
BNIP3L.2	0	1.45942	0.701	0.273	0	Monocytes	BNIP3L
CEP170.3	0	2.06108	0.56	0.133	0	Monocytes	CEP170
IFNGR1.3	0	1.5178	0.644	0.217	0	Monocytes	IFNGR1
PARP14.3	0	1.9719	0.749	0.323	0	Monocytes	PARP14
EGR1	0	5.95623	0.438	0.012	0	Monocytes	EGR1
CARD16.3	0	1.44626	0.736	0.31	0	Monocytes	CARD16
EVI2B.2	0	1.63974	0.851	0.425	0	Monocytes	EVI2B
SRGAP2B.1	0	2.49665	0.514	0.089	0	Monocytes	SRGAP2B
LGALS9.1	0	2.40332	0.519	0.094	0	Monocytes	LGALS9
CLEC4A	0	4.25465	0.448	0.023	0	Monocytes	CLEC4A
DAPP1.3	0	1.93719	0.553	0.129	0	Monocytes	DAPP1
ABR.1	0	1.75768	0.597	0.173	0	Monocytes	ABR
TIMP1.3	0	1.82919	0.595	0.171	0	Monocytes	TIMP1
S100Z	0	5.04871	0.438	0.015	0	Monocytes	S100Z
EVI2A.3	0	1.89161	0.601	0.179	0	Monocytes	EVI2A
RHOB	0	4.26755	0.46	0.039	0	Monocytes	RHOB
LAMP2.3	0	2.02015	0.558	0.138	0	Monocytes	LAMP2
LPGAT1.2	0	1.40166	0.68	0.261	0	Monocytes	LPGAT1
MFSD1.3	0	2.24729	0.526	0.107	0	Monocytes	MFSD1
MTMR3.2	0	1.52652	0.649	0.23	0	Monocytes	MTMR3
SLC49A4.2	0	2.08923	0.559	0.141	0	Monocytes	SLC49A4
NAIP.1	0	2.62077	0.506	0.088	0	Monocytes	NAIP
SLC39A13-AS1	0	5.3846	0.429	0.011	0	Monocytes	SLC39A13-AS1
VAMP5.3	0	2.48147	0.697	0.279	0	Monocytes	VAMP5
RYBP.3	0	1.88462	0.588	0.171	0	Monocytes	RYBP
LY86.3	0	1.80776	0.519	0.103	0	Monocytes	LY86
GASK1B	0	6.97319	0.42	0.005	0	Monocytes	GASK1B
SAMSN1.3	0	1.97568	0.74	0.325	0	Monocytes	SAMSN1
EFHD2.2	0	0.452695	0.83	0.416	0	Monocytes	EFHD2
HNMT	0	6.2397	0.421	0.007	0	Monocytes	HNMT
CHP1.2	0	2.22965	0.511	0.098	0	Monocytes	CHP1
SQOR.3	0	1.96531	0.563	0.15	0	Monocytes	SQOR
PDLIM5.3	0	1.4208	0.587	0.175	0	Monocytes	PDLIM5
SIRPB1	0	5.27118	0.424	0.012	0	Monocytes	SIRPB1
UBAP1.2	0	1.4678	0.689	0.277	0	Monocytes	UBAP1
CAPG.2	0	2.56399	0.487	0.076	0	Monocytes	CAPG
ASGR1	0	6.41847	0.417	0.006	0	Monocytes	ASGR1
PTK2B.2	0	1.32883	0.771	0.361	0	Monocytes	PTK2B
LILRB1	0	2.34132	0.498	0.088	0	Monocytes	LILRB1
CERS6.3	0	1.26651	0.706	0.296	0	Monocytes	CERS6
TMEM167A.3	0	1.63976	0.611	0.201	0	Monocytes	TMEM167A
SGK3.2	0	1.58001	0.609	0.199	0	Monocytes	SGK3
ZMIZ1	0	2.54929	0.487	0.077	0	Monocytes	ZMIZ1
KDM6B	0	2.77093	0.478	0.068	0	Monocytes	KDM6B
SPOPL.3	0	1.7456	0.573	0.163	0	Monocytes	SPOPL
AZIN1.3	0	1.97616	0.577	0.167	0	Monocytes	AZIN1
SLC22A15	0	3.40555	0.447	0.038	0	Monocytes	SLC22A15
BMP2K.3	0	1.68942	0.55	0.141	0	Monocytes	BMP2K
FNIP2	0	2.52778	0.49	0.081	0	Monocytes	FNIP2
NFIL3	0	2.72879	0.481	0.072	0	Monocytes	NFIL3
ANKRD22	0	6.86347	0.418	0.009	0	Monocytes	ANKRD22
P2RX7	0	3.53159	0.45	0.042	0	Monocytes	P2RX7
ACSL4.3	0	1.60984	0.603	0.195	0	Monocytes	ACSL4
NUP214.2	0	1.30222	0.688	0.28	0	Monocytes	NUP214
ST8SIA4.2	0	1.48163	0.667	0.26	0	Monocytes	ST8SIA4
TMEM165.2	0	1.38764	0.78	0.374	0	Monocytes	TMEM165
ALPK1.2	0	2.25285	0.513	0.107	0	Monocytes	ALPK1
CPEB4.2	0	1.98391	0.533	0.127	0	Monocytes	CPEB4
ARAP1.3	0	2.10808	0.511	0.105	0	Monocytes	ARAP1
ADPGK.3	0	1.59425	0.601	0.195	0	Monocytes	ADPGK
RAC1.2	0	1.48963	0.881	0.476	0	Monocytes	RAC1
ADAP2	0	4.70953	0.422	0.017	0	Monocytes	ADAP2
DDX21.3	0	1.35034	0.759	0.355	0	Monocytes	DDX21
UBE2E1.2	0	1.32953	0.731	0.327	0	Monocytes	UBE2E1
AGPAT3.3	0	1.6213	0.596	0.192	0	Monocytes	AGPAT3
HRH2	0	3.29083	0.44	0.037	0	Monocytes	HRH2
TNRC18.2	0	1.87184	0.54	0.137	0	Monocytes	TNRC18
CCDC200	0	3.76835	0.45	0.047	0	Monocytes	CCDC200
NUDT3.3	0	1.21975	0.695	0.292	0	Monocytes	NUDT3
APOBEC3A	0	6.57387	0.408	0.005	0	Monocytes	APOBEC3A
ZNF438.2	0	2.19708	0.502	0.1	0	Monocytes	ZNF438
PRKAR1A.2	0	1.50073	0.616	0.214	0	Monocytes	PRKAR1A
ATP1B3.3	0	1.2485	0.708	0.306	0	Monocytes	ATP1B3
MGAT1.2	0	1.69106	0.58	0.179	0	Monocytes	MGAT1
DOCK4	0	5.72018	0.411	0.01	0	Monocytes	DOCK4
PYGL	0	5.36621	0.408	0.007	0	Monocytes	PYGL
MIR223HG	0	3.84756	0.427	0.026	0	Monocytes	MIR223HG
ZNF516	0	2.93617	0.455	0.055	0	Monocytes	ZNF516
ODF3B	0	3.87206	0.432	0.032	0	Monocytes	ODF3B
PTPRJ.3	0	1.20466	0.853	0.453	0	Monocytes	PTPRJ
TRAPPC5.3	0	1.37546	0.727	0.327	0	Monocytes	TRAPPC5
SPG21.3	0	1.75034	0.557	0.158	0	Monocytes	SPG21
NFKB1.3	0	1.72965	0.85	0.451	0	Monocytes	NFKB1
ATP6V0C.2	0	1.45333	0.843	0.444	0	Monocytes	ATP6V0C
KIF1B.2	0	1.64196	0.552	0.154	0	Monocytes	KIF1B
NAGK.1	0	2.28617	0.492	0.094	0	Monocytes	NAGK
LINC00937	0	6.14219	0.404	0.007	0	Monocytes	LINC00937
PLXNB2	0	5.6714	0.406	0.009	0	Monocytes	PLXNB2
JDP2	0	5.62358	0.408	0.011	0	Monocytes	JDP2
KLF7.2	0	2.06321	0.522	0.126	0	Monocytes	KLF7
CD58.2	0	1.66732	0.569	0.173	0	Monocytes	CD58
TSC22D2.3	0	2.04207	0.57	0.174	0	Monocytes	TSC22D2
KLHL2.2	0	1.64369	0.587	0.191	0	Monocytes	KLHL2
PRKCE.3	0	0.994359	0.659	0.264	0	Monocytes	PRKCE
UBE2W.2	0	1.22779	0.657	0.262	0	Monocytes	UBE2W
SLC15A3	0	4.86589	0.409	0.014	0	Monocytes	SLC15A3
WASHC4.3	0	1.3414	0.63	0.236	0	Monocytes	WASHC4
P2RX4.1	0	2.42316	0.49	0.096	0	Monocytes	P2RX4
PLEKHB2.2	0	1.68232	0.556	0.163	0	Monocytes	PLEKHB2
PIK3CB.3	0	1.33714	0.612	0.219	0	Monocytes	PIK3CB
CYB5R4.3	0	1.33894	0.627	0.234	0	Monocytes	CYB5R4
DICER1.2	0	1.33024	0.65	0.257	0	Monocytes	DICER1
NFE2L2.2	0	1.29387	0.753	0.361	0	Monocytes	NFE2L2
LARP1.3	0	1.65546	0.603	0.211	0	Monocytes	LARP1
SUSD6.2	0	1.41794	0.62	0.228	0	Monocytes	SUSD6
IL13RA1	0	3.83867	0.417	0.025	0	Monocytes	IL13RA1
DENND3.2	0	2.29897	0.471	0.08	0	Monocytes	DENND3
PITPNA.2	0	1.79694	0.539	0.149	0	Monocytes	PITPNA
MAN2B1.2	0	1.80532	0.529	0.139	0	Monocytes	MAN2B1
CREG1	0	3.27454	0.43	0.042	0	Monocytes	CREG1
RAB1A.2	0	1.23964	0.832	0.444	0	Monocytes	RAB1A
MOB1A.1	0	1.24349	0.774	0.387	0	Monocytes	MOB1A
BCL3	0	2.65831	0.45	0.063	0	Monocytes	BCL3
TMEM164.1	0	1.47204	0.48	0.093	0	Monocytes	TMEM164
PACSIN2.3	0	1.63498	0.561	0.175	0	Monocytes	PACSIN2
JUN.3	0	1.90957	0.61	0.224	0	Monocytes	JUN
CNPY3.1	0	1.27765	0.645	0.259	0	Monocytes	CNPY3
PGLS.2	0	1.33443	0.661	0.275	0	Monocytes	PGLS
SNX2.3	0	0.790718	0.712	0.326	0	Monocytes	SNX2
GSAP.3	0	0.922077	0.694	0.308	0	Monocytes	GSAP
FKBP15.1	0	2.20599	0.482	0.097	0	Monocytes	FKBP15
SCLT1.3	0	1.34534	0.725	0.34	0	Monocytes	SCLT1
PLCB1.3	0	1.65742	0.695	0.311	0	Monocytes	PLCB1
BAZ1A.3	0	1.65646	0.871	0.488	0	Monocytes	BAZ1A
MAP2K3.2	0	1.81958	0.532	0.149	0	Monocytes	MAP2K3
CLTC.2	0	1.23978	0.638	0.255	0	Monocytes	CLTC
RAB5IF.2	0	1.26342	0.673	0.292	0	Monocytes	RAB5IF
SLC39A11.2	0	1.27365	0.654	0.273	0	Monocytes	SLC39A11
GNG10.3	0	1.77666	0.559	0.179	0	Monocytes	GNG10
MIR181A1HG.2	0	2.40104	0.488	0.108	0	Monocytes	MIR181A1HG
ITPRIP.3	0	2.20186	0.495	0.115	0	Monocytes	ITPRIP
ENSG00000290039	0	3.87315	0.413	0.033	0	Monocytes	ENSG00000290039
RHOG.2	0	1.2476	0.691	0.311	0	Monocytes	RHOG
NABP1.3	0	1.97027	0.525	0.146	0	Monocytes	NABP1
TENT5A.1	0	2.26967	0.472	0.093	0	Monocytes	TENT5A
RABGEF1.1	0	1.375	0.659	0.28	0	Monocytes	RABGEF1
CYFIP1	0	3.92547	0.404	0.025	0	Monocytes	CYFIP1
ITGAM.3	0	1.63759	0.509	0.13	0	Monocytes	ITGAM
FBXW7.2	0	1.30526	0.841	0.462	0	Monocytes	FBXW7
CELF1.3	0	1.18444	0.819	0.44	0	Monocytes	CELF1
MTPN.2	0	1.16172	0.804	0.426	0	Monocytes	MTPN
IRS2.1	0	2.91222	0.461	0.083	0	Monocytes	IRS2
MYO9B.2	0	1.19503	0.76	0.382	0	Monocytes	MYO9B
C4orf48.3	0	1.60606	0.517	0.14	0	Monocytes	C4orf48
ZNF710.1	0	2.28409	0.471	0.094	0	Monocytes	ZNF710
CALCOCO2.1	0	1.321	0.621	0.244	0	Monocytes	CALCOCO2
CUL1.3	0	1.79385	0.703	0.326	0	Monocytes	CUL1
ATOX1.3	0	1.49888	0.554	0.178	0	Monocytes	ATOX1
ZFP36L1.3	0	1.82458	0.716	0.34	0	Monocytes	ZFP36L1
ATP13A3.3	0	1.72618	0.552	0.177	0	Monocytes	ATP13A3
HOOK3.1	0	1.16912	0.674	0.299	0	Monocytes	HOOK3
IRF8.2	0	1.88687	0.468	0.093	0	Monocytes	IRF8
GNB2.2	0	1.18623	0.697	0.322	0	Monocytes	GNB2
ABHD2.3	0	1.27458	0.576	0.201	0	Monocytes	ABHD2
ELF2.1	0	1.3059	0.82	0.446	0	Monocytes	ELF2
CD55.3	0	1.29802	0.833	0.46	0	Monocytes	CD55
SEC14L1.3	0	1.46192	0.55	0.178	0	Monocytes	SEC14L1
GPD2.2	0	1.92665	0.493	0.121	0	Monocytes	GPD2
TNFRSF10B	0	2.32	0.463	0.091	0	Monocytes	TNFRSF10B
GSTP1.3	0	1.31118	0.852	0.48	0	Monocytes	GSTP1
PRKACA	0	2.39175	0.444	0.072	0	Monocytes	PRKACA
SPAG9.2	0	1.25289	0.674	0.303	0	Monocytes	SPAG9
OSBPL11.1	0	1.94963	0.473	0.102	0	Monocytes	OSBPL11
HLA-DQA1.3	0	1.20151	0.602	0.231	0	Monocytes	HLA-DQA1
KSR1	0	2.51166	0.443	0.072	0	Monocytes	KSR1
ARHGAP31	0	2.99622	0.416	0.047	0	Monocytes	ARHGAP31
AHNAK.1	0	1.09683	0.818	0.449	0	Monocytes	AHNAK
IL10RB.2	0	1.41498	0.555	0.187	0	Monocytes	IL10RB
LCP2.3	0	1.60427	0.848	0.48	0	Monocytes	LCP2
MICAL2	0	2.86278	0.427	0.059	0	Monocytes	MICAL2
SPECC1	0	2.39535	0.432	0.064	0	Monocytes	SPECC1
ARID3A	0	2.71428	0.421	0.053	0	Monocytes	ARID3A
HLA-DPA1.3	0	1.28156	0.844	0.477	0	Monocytes	HLA-DPA1
TRIM25.1	0	2.25327	0.462	0.095	0	Monocytes	TRIM25
WDFY1.2	0	1.28482	0.643	0.277	0	Monocytes	WDFY1
MYD88	0	2.28786	0.447	0.081	0	Monocytes	MYD88
ARL5B	0	2.96897	0.432	0.066	0	Monocytes	ARL5B
AKIRIN2.2	0	1.38789	0.604	0.239	0	Monocytes	AKIRIN2
CBL.3	0	1.21483	0.621	0.256	0	Monocytes	CBL
GPR132.3	0	2.20346	0.497	0.132	0	Monocytes	GPR132
PSMA4.2	0	1.27194	0.705	0.34	0	Monocytes	PSMA4
MAP2K1.3	0	1.25013	0.655	0.291	0	Monocytes	MAP2K1
TM9SF4.3	0	1.5198	0.535	0.171	0	Monocytes	TM9SF4
SLC9A8.3	0	1.50134	0.563	0.199	0	Monocytes	SLC9A8
REL.3	0	1.1196	0.802	0.439	0	Monocytes	REL
KDM7A.2	0	1.21872	0.651	0.288	0	Monocytes	KDM7A
IRF2BP2.3	0	1.36325	0.603	0.24	0	Monocytes	IRF2BP2
PLAGL1	0	2.62209	0.424	0.061	0	Monocytes	PLAGL1
BNIP2.1	0	1.13137	0.695	0.332	0	Monocytes	BNIP2
SMURF1.1	0	1.29829	0.566	0.205	0	Monocytes	SMURF1
MIS18BP1.2	0	1.12168	0.631	0.27	0	Monocytes	MIS18BP1
IL10RA.1	0	1.04138	0.663	0.303	0	Monocytes	IL10RA
BLTP3B.1	0	1.2705	0.548	0.188	0	Monocytes	BLTP3B
KIAA0232.2	0	1.37459	0.54	0.181	0	Monocytes	KIAA0232
METTL9.3	0	1.47519	0.663	0.304	0	Monocytes	METTL9
TTC7A.3	0	1.59563	0.522	0.163	0	Monocytes	TTC7A
SLC6A6	0	2.3057	0.437	0.078	0	Monocytes	SLC6A6
GDI2.3	0	1.13948	0.725	0.366	0	Monocytes	GDI2
ZNF267.3	0	1.79341	0.49	0.131	0	Monocytes	ZNF267
ADGRE5.2	0	1.32485	0.827	0.468	0	Monocytes	ADGRE5
MRTFA.2	0	0.965302	0.67	0.313	0	Monocytes	MRTFA
STX12.1	0	1.19778	0.588	0.231	0	Monocytes	STX12
TCIRG1.3	0	1.81358	0.478	0.121	0	Monocytes	TCIRG1
SHOC2.2	0	0.995451	0.685	0.329	0	Monocytes	SHOC2
TBC1D9.1	0	2.04356	0.419	0.063	0	Monocytes	TBC1D9
CDK19.2	0	1.08891	0.605	0.249	0	Monocytes	CDK19
RIC1.3	0	1.17073	0.692	0.336	0	Monocytes	RIC1
METTL7A	0	2.72528	0.406	0.051	0	Monocytes	METTL7A
ZDHHC20.2	0	1.15479	0.803	0.449	0	Monocytes	ZDHHC20
UNC93B1	0	2.51354	0.416	0.062	0	Monocytes	UNC93B1
CD4.3	0	1.36611	0.503	0.149	0	Monocytes	CD4
RNPEP.1	0	1.89693	0.462	0.109	0	Monocytes	RNPEP
ETF1.2	0	1.40832	0.542	0.189	0	Monocytes	ETF1
APAF1.2	0	1.83676	0.466	0.114	0	Monocytes	APAF1
OXSR1.2	0	1.53241	0.536	0.185	0	Monocytes	OXSR1
RASSF3.3	0	1.01442	0.766	0.415	0	Monocytes	RASSF3
NOTCH2NLC.3	0	1.7115	0.514	0.163	0	Monocytes	NOTCH2NLC
RALB	0	2.34932	0.422	0.071	0	Monocytes	RALB
GADD45B.3	0	2.00288	0.52	0.169	0	Monocytes	GADD45B
PRKCD	0	2.71304	0.403	0.053	0	Monocytes	PRKCD
SERPINB9.3	0	1.81866	0.645	0.295	0	Monocytes	SERPINB9
ENSG00000287124	0	3.50742	0.405	0.055	0	Monocytes	ENSG00000287124
ATG16L2.1	0	1.33366	0.55	0.2	0	Monocytes	ATG16L2
NCKAP1L.1	0	1.01664	0.674	0.324	0	Monocytes	NCKAP1L
MX2.3	0	1.63402	0.528	0.178	0	Monocytes	MX2
MTF1	0	2.46736	0.418	0.068	0	Monocytes	MTF1
RREB1.2	0	1.2814	0.562	0.213	0	Monocytes	RREB1
MTMR14.2	0	1.45878	0.529	0.18	0	Monocytes	MTMR14
TLE4.2	0	1.09679	0.778	0.429	0	Monocytes	TLE4
YWHAE.1	0	0.981072	0.669	0.32	0	Monocytes	YWHAE
STX7.3	0	0.580423	0.58	0.231	0	Monocytes	STX7
FAM91A1.1	0	1.5885	0.491	0.142	0	Monocytes	FAM91A1
E2F3.1	0	1.77841	0.462	0.114	0	Monocytes	E2F3
RPS6KC1.3	0	1.06105	0.591	0.243	0	Monocytes	RPS6KC1
DSE	0	2.46324	0.419	0.071	0	Monocytes	DSE
MAPK14.2	0	1.07687	0.666	0.319	0	Monocytes	MAPK14
NPTN.2	0	1.48502	0.523	0.176	0	Monocytes	NPTN
LDLR	0	2.98175	0.401	0.054	0	Monocytes	LDLR
B4GALT1.2	0	1.1804	0.734	0.387	0	Monocytes	B4GALT1
SMAD3.3	0	1.2272	0.612	0.265	0	Monocytes	SMAD3
TBK1.3	0	1.21774	0.562	0.216	0	Monocytes	TBK1
SUMF1.2	0	0.998002	0.669	0.323	0	Monocytes	SUMF1
MAN1A1.2	0	1.21916	0.606	0.26	0	Monocytes	MAN1A1
EPSTI1.2	0	1.45461	0.719	0.373	0	Monocytes	EPSTI1
MAP3K2.3	0	1.03761	0.792	0.448	0	Monocytes	MAP3K2
WASHC2C.3	0	1.5291	0.539	0.196	0	Monocytes	WASHC2C
TNFRSF1A.2	0	1.8176	0.452	0.109	0	Monocytes	TNFRSF1A
USP4.2	0	1.23106	0.572	0.229	0	Monocytes	USP4
HSD17B11.2	0	1.1028	0.627	0.285	0	Monocytes	HSD17B11
PRELID1.3	0	1.32383	0.768	0.426	0	Monocytes	PRELID1
C6orf62.3	0	1.09078	0.626	0.284	0	Monocytes	C6orf62
CTNNB1.2	0	1.28554	0.731	0.39	0	Monocytes	CTNNB1
SPIDR.1	0	1.02234	0.819	0.478	0	Monocytes	SPIDR
XRN2.2	0	0.990059	0.72	0.379	0	Monocytes	XRN2
CLIP1.3	0	0.96685	0.645	0.305	0	Monocytes	CLIP1
MT2A.2	0	1.77391	0.665	0.325	0	Monocytes	MT2A
EP300.1	0	0.943164	0.675	0.335	0	Monocytes	EP300
GNG5.2	0	1.08705	0.791	0.452	0	Monocytes	GNG5
TRIP12.2	0	0.921531	0.747	0.408	0	Monocytes	TRIP12
TRAK1.3	0	1.06283	0.54	0.201	0	Monocytes	TRAK1
DENND10.3	0	1.63732	0.459	0.121	0	Monocytes	DENND10
SFT2D2.1	0	1.33994	0.538	0.201	0	Monocytes	SFT2D2
LAT2.3	0	1.4626	0.453	0.116	0	Monocytes	LAT2
ANTXR2.3	0	1.25065	0.556	0.22	0	Monocytes	ANTXR2
LONRF1	0	2.32627	0.406	0.07	0	Monocytes	LONRF1
TIAM1.3	0	1.80612	0.458	0.122	0	Monocytes	TIAM1
SKIL	0	2.01332	0.424	0.088	0	Monocytes	SKIL
PHF21A.1	0	1.03916	0.745	0.41	0	Monocytes	PHF21A
ERGIC1.2	0	1.11354	0.57	0.235	0	Monocytes	ERGIC1
NBPF14	0	2.31606	0.403	0.069	0	Monocytes	NBPF14
TBC1D1.3	0	0.98191	0.635	0.301	0	Monocytes	TBC1D1
CAPNS1.2	0	0.945579	0.635	0.301	0	Monocytes	CAPNS1
TMEM131.2	0	0.957596	0.729	0.395	0	Monocytes	TMEM131
CCDC69.3	0	1.10595	0.595	0.261	0	Monocytes	CCDC69
TMEM154.3	0	1.13305	0.516	0.183	0	Monocytes	TMEM154
CCNY.2	0	0.929811	0.793	0.46	0	Monocytes	CCNY
TRAF3.3	0	0.884546	0.654	0.321	0	Monocytes	TRAF3
RAB8B.3	0	0.725343	0.748	0.415	0	Monocytes	RAB8B
TOP1.1	0	1.06559	0.768	0.435	0	Monocytes	TOP1
TMEM33.3	0	1.52065	0.476	0.143	0	Monocytes	TMEM33
TACC1.3	0	0.988867	0.622	0.29	0	Monocytes	TACC1
ENY2.1	0	0.962067	0.652	0.32	0	Monocytes	ENY2
SPPL2A.2	0	0.907712	0.645	0.313	0	Monocytes	SPPL2A
SOAT1.2	0	1.3534	0.518	0.187	0	Monocytes	SOAT1
CTSA.3	0	1.67442	0.452	0.121	0	Monocytes	CTSA
MOB3A.2	0	1.19494	0.521	0.191	0	Monocytes	MOB3A
HEXB.2	0	1.5899	0.469	0.139	0	Monocytes	HEXB
APOL6.3	0	1.23239	0.627	0.298	0	Monocytes	APOL6
ARMH3.1	0	0.925201	0.639	0.311	0	Monocytes	ARMH3
RAP2C.1	0	2.18232	0.447	0.119	0	Monocytes	RAP2C
BTG2.3	0	1.34516	0.597	0.269	0	Monocytes	BTG2
ANO6.2	0	1.00376	0.561	0.234	0	Monocytes	ANO6
CTNND1	0	2.0862	0.406	0.079	0	Monocytes	CTNND1
OAS1	0	2.26475	0.404	0.077	0	Monocytes	OAS1
HM13.2	0	0.998123	0.609	0.282	0	Monocytes	HM13
SLC25A13.1	0	1.29227	0.496	0.169	0	Monocytes	SLC25A13
SLC36A4.2	0	1.42949	0.489	0.162	0	Monocytes	SLC36A4
BLOC1S6.1	0	1.38497	0.51	0.184	0	Monocytes	BLOC1S6
ANKRD13A.3	0	1.35091	0.509	0.184	0	Monocytes	ANKRD13A
AFTPH.2	0	0.945433	0.597	0.272	0	Monocytes	AFTPH
LARP4B.1	0	0.884491	0.692	0.368	0	Monocytes	LARP4B
CPD.3	0	1.36652	0.488	0.164	0	Monocytes	CPD
SH3GLB1.3	0	0.946109	0.623	0.3	0	Monocytes	SH3GLB1
FMNL1.2	0	0.808092	0.742	0.42	0	Monocytes	FMNL1
DNAAF9.3	0	1.49455	0.448	0.126	0	Monocytes	DNAAF9
PTTG1IP.1	0	1.70524	0.431	0.109	0	Monocytes	PTTG1IP
TRIM38.3	0	0.966409	0.595	0.273	0	Monocytes	TRIM38
BLOC1S1.1	0	0.930541	0.701	0.379	0	Monocytes	BLOC1S1
WWP2.1	0	0.769367	0.668	0.347	0	Monocytes	WWP2
PTPN18.3	0	1.1362	0.507	0.186	0	Monocytes	PTPN18
NAAA.3	0	1.3274	0.515	0.194	0	Monocytes	NAAA
TAOK1.2	0	0.816442	0.629	0.308	0	Monocytes	TAOK1
CIITA.1	0	1.69831	0.413	0.092	0	Monocytes	CIITA
NEDD9.3	0	1.03179	0.664	0.344	0	Monocytes	NEDD9
STAT6.1	0	1.1631	0.504	0.184	0	Monocytes	STAT6
MAP3K8.3	0	0.532544	0.584	0.264	0	Monocytes	MAP3K8
NCOR2.3	0	1.3729	0.488	0.168	0	Monocytes	NCOR2
TMEM219.3	0	1.01332	0.594	0.274	0	Monocytes	TMEM219
ZDHHC7	0	1.86049	0.415	0.095	0	Monocytes	ZDHHC7
PTPN6.2	0	0.945356	0.621	0.302	0	Monocytes	PTPN6
MAPKAPK3	0	1.95196	0.411	0.092	0	Monocytes	MAPKAPK3
OAZ2	0	2.03535	0.407	0.088	0	Monocytes	OAZ2
HK1.2	0	1.14706	0.525	0.207	0	Monocytes	HK1
USP25.2	0	0.986721	0.8	0.482	0	Monocytes	USP25
PTEN.2	0	0.918829	0.781	0.463	0	Monocytes	PTEN
MAPK1.2	0	0.719397	0.742	0.424	0	Monocytes	MAPK1
LAMTOR1.2	0	0.9724	0.696	0.378	0	Monocytes	LAMTOR1
IVNS1ABP.3	0	1.62031	0.502	0.185	0	Monocytes	IVNS1ABP
IGF2R.2	0	0.928217	0.629	0.312	0	Monocytes	IGF2R
RHOT1.2	0	1.23064	0.505	0.188	0	Monocytes	RHOT1
HADHB.1	0	0.984123	0.577	0.26	0	Monocytes	HADHB
PARP9.2	0	1.22135	0.536	0.22	0	Monocytes	PARP9
FOXN2.3	0	1.07097	0.569	0.253	0	Monocytes	FOXN2
NMI.2	0	1.29021	0.516	0.201	0	Monocytes	NMI
IFIH1.1	0	1.87166	0.427	0.112	0	Monocytes	IFIH1
IFI44L	0	2.04067	0.415	0.1	0	Monocytes	IFI44L
UVRAG.2	0	0.619037	0.789	0.475	0	Monocytes	UVRAG
PLEKHM2.3	0	1.22172	0.503	0.189	0	Monocytes	PLEKHM2
POLK.3	0	1.14263	0.511	0.197	0	Monocytes	POLK
XRCC4.1	0	1.58717	0.438	0.124	0	Monocytes	XRCC4
PIM3.2	0	1.69478	0.437	0.123	0	Monocytes	PIM3
SCARB2	0	1.76222	0.407	0.093	0	Monocytes	SCARB2
RHBDF2.3	0	1.22016	0.473	0.159	0	Monocytes	RHBDF2
WDR26.2	0	0.874191	0.683	0.37	0	Monocytes	WDR26
IFI44.1	0	2.10369	0.421	0.108	0	Monocytes	IFI44
PREX1.2	0	0.651805	0.658	0.346	0	Monocytes	PREX1
TBL1X.1	0	0.81146	0.667	0.355	0	Monocytes	TBL1X
LRRC8D.2	0	1.36585	0.496	0.184	0	Monocytes	LRRC8D
SRGAP2C.1	0	1.57112	0.432	0.12	0	Monocytes	SRGAP2C
EIF4EBP2.2	0	1.11798	0.503	0.191	0	Monocytes	EIF4EBP2
RIOK3.3	0	0.841987	0.641	0.329	0	Monocytes	RIOK3
FLNA.3	0	0.492678	0.73	0.418	0	Monocytes	FLNA
FNIP1.2	0	0.73244	0.71	0.398	0	Monocytes	FNIP1
CSNK1A1.2	0	0.926388	0.806	0.495	0	Monocytes	CSNK1A1
ZNFX1.3	0	1.08533	0.544	0.233	0	Monocytes	ZNFX1
HIPK2.3	0	0.605421	0.61	0.299	0	Monocytes	HIPK2
PDXK	0	1.68972	0.416	0.105	0	Monocytes	PDXK
ITPK1	0	1.81599	0.408	0.097	0	Monocytes	ITPK1
PNPLA8.3	0	1.23403	0.517	0.207	0	Monocytes	PNPLA8
PARVG	0	1.04472	0.515	0.205	0	Monocytes	PARVG
PRDX3.3	0	1.60464	0.437	0.127	0	Monocytes	PRDX3
ITPR2.1	0	0.866004	0.778	0.469	0	Monocytes	ITPR2
TUBA1A.3	0	1.2766	0.595	0.286	0	Monocytes	TUBA1A
PPP1CB.2	0	0.770728	0.732	0.424	0	Monocytes	PPP1CB
SETX.2	0	0.822168	0.757	0.449	0	Monocytes	SETX
MAPK6.3	0	1.29255	0.478	0.17	0	Monocytes	MAPK6
HIVEP1.3	0	0.921523	0.55	0.243	0	Monocytes	HIVEP1
BTAF1.1	0	0.924815	0.594	0.287	0	Monocytes	BTAF1
RNH1.3	0	1.04818	0.575	0.268	0	Monocytes	RNH1
ATP2A2.2	0	1.32157	0.475	0.168	0	Monocytes	ATP2A2
ARID1A.1	0	0.755846	0.667	0.361	0	Monocytes	ARID1A
MAP4K3.2	0	1.37987	0.456	0.15	0	Monocytes	MAP4K3
PLIN3	0	1.81262	0.401	0.095	0	Monocytes	PLIN3
DNAJC3.3	0	0.897901	0.578	0.272	0	Monocytes	DNAJC3
DDX3X.2	0	0.873497	0.71	0.404	0	Monocytes	DDX3X
CDV3.1	0	0.806509	0.653	0.348	0	Monocytes	CDV3
CAT.2	0	1.40035	0.451	0.146	0	Monocytes	CAT
ZBTB7A.1	0	0.95248	0.606	0.301	0	Monocytes	ZBTB7A
SLC9A9.2	0	0.882513	0.676	0.372	0	Monocytes	SLC9A9
DCP2.3	0	1.02217	0.542	0.238	0	Monocytes	DCP2
GBP4.1	0	1.57149	0.553	0.25	0	Monocytes	GBP4
GALNT7.2	0	1.49187	0.444	0.141	0	Monocytes	GALNT7
HACD4.2	0	1.25079	0.47	0.168	0	Monocytes	HACD4
TXN.1	0	0.846711	0.665	0.364	0	Monocytes	TXN
WASF2.1	0	0.838753	0.745	0.444	0	Monocytes	WASF2
ATF6.1	0	0.767744	0.632	0.331	0	Monocytes	ATF6
TP53BP2.3	0	1.31259	0.47	0.169	0	Monocytes	TP53BP2
ANP32A.1	0	0.762218	0.706	0.405	0	Monocytes	ANP32A
LEPROT	0	1.53092	0.415	0.115	0	Monocytes	LEPROT
ATAD2B.2	0	0.739114	0.722	0.422	0	Monocytes	ATAD2B
NOP10.2	0	0.89731	0.639	0.339	0	Monocytes	NOP10
XAF1.2	0	1.11607	0.552	0.253	0	Monocytes	XAF1
CLTA.3	0	0.71755	0.681	0.383	0	Monocytes	CLTA
NORAD.3	0	1.17406	0.465	0.167	0	Monocytes	NORAD
LYPLA1.1	0	0.861178	0.577	0.279	0	Monocytes	LYPLA1
SVIL.3	0	1.14452	0.494	0.197	0	Monocytes	SVIL
PKN2.1	0	0.719148	0.718	0.422	0	Monocytes	PKN2
YTHDF3.1	0	0.985643	0.527	0.232	0	Monocytes	YTHDF3
RAB5C.2	0	0.745807	0.66	0.365	0	Monocytes	RAB5C
MTHFD2.1	0	1.70086	0.409	0.114	0	Monocytes	MTHFD2
CPEB3.1	0	1.27395	0.43	0.135	0	Monocytes	CPEB3
NDUFB1.1	0	0.675107	0.668	0.374	0	Monocytes	NDUFB1
CANX.1	0	0.78915	0.607	0.313	0	Monocytes	CANX
SP1	0	1.54664	0.401	0.108	0	Monocytes	SP1
PTPN2.3	0	0.727498	0.713	0.42	0	Monocytes	PTPN2
ECPAS.2	0	0.972867	0.503	0.211	0	Monocytes	ECPAS
ATP5MJ.1	0	0.804616	0.78	0.488	0	Monocytes	ATP5MJ
GRK2.1	0	0.805807	0.584	0.292	0	Monocytes	GRK2
ATP6AP2.1	0	0.866545	0.618	0.326	0	Monocytes	ATP6AP2
FERMT3.2	0	0.834809	0.563	0.271	0	Monocytes	FERMT3
EFR3A	0	0.742386	0.649	0.358	0	Monocytes	EFR3A
[truncated: 6,117 more rows]

## Sheet: B cells
	p_val	avg_log2FC	pct.1	pct.2	p_val_adj	cluster	gene
TCL1A	0	-3.29387	0.125	0.68	0	Unswitched memory	TCL1A
ARHGAP24	0	1.52368	0.883	0.502	0	Unswitched memory	ARHGAP24
LINC01857	0	1.92408	0.588	0.212	0	Unswitched memory	LINC01857
RHEX	0	1.66309	0.543	0.204	0	Unswitched memory	RHEX
ZNF804A	0	2.98163	0.376	0.066	0	Unswitched memory	ZNF804A
MAST4	0	2.64966	0.315	0.065	0	Unswitched memory	MAST4
ADK	0	-1.77528	0.684	0.91	0	Unswitched memory	ADK
IL4R	1.34099e-295	-2.82736	0.156	0.545	2.82358e-291	Unswitched memory	IL4R
TNFRSF13B	2.12563e-291	1.70794	0.426	0.137	4.47573e-287	Unswitched memory	TNFRSF13B
MEF2C	5.46736e-290	-1.10749	0.838	0.94	1.15121e-285	Unswitched memory	MEF2C
PDE4D	2.10234e-274	-3.04104	0.128	0.514	4.42669e-270	Unswitched memory	PDE4D
GPR183	3.25211e-261	1.66678	0.476	0.181	6.84765e-257	Unswitched memory	GPR183
BACH2	2.42525e-258	-1.2495	0.859	0.92	5.10661e-254	Unswitched memory	BACH2
IGHD	3.34056e-252	-1.39754	0.615	0.765	7.03388e-248	Unswitched memory	IGHD
PTPRJ	1.15121e-249	1.40898	0.599	0.282	2.42398e-245	Unswitched memory	PTPRJ
SSBP2	7.56625e-243	-1.62495	0.329	0.666	1.59315e-238	Unswitched memory	SSBP2
GPM6A	1.85282e-240	1.82793	0.407	0.144	3.9013e-236	Unswitched memory	GPM6A
ENSG00000226571	1.94937e-228	1.66329	0.41	0.15	4.1046e-224	Unswitched memory	ENSG00000226571
YBX3	9.9577e-215	-2.29638	0.134	0.473	2.09669e-210	Unswitched memory	YBX3
AIM2	1.27203e-214	1.36134	0.462	0.186	2.67838e-210	Unswitched memory	AIM2
VOPP1	1.02917e-212	0.984708	0.742	0.439	2.16703e-208	Unswitched memory	VOPP1
SGPP1	1.72875e-212	1.48078	0.476	0.203	3.64006e-208	Unswitched memory	SGPP1
CSGALNACT1	3.33132e-211	1.20018	0.558	0.258	7.01443e-207	Unswitched memory	CSGALNACT1
ENSG00000224610	1.23971e-210	-7.12777	0.003	0.312	2.61033e-206	Unswitched memory	ENSG00000224610
ENSG00000258760	2.79624e-209	1.49177	0.381	0.137	5.88776e-205	Unswitched memory	ENSG00000258760
MARCKS	5.11261e-201	1.19613	0.563	0.269	1.07651e-196	Unswitched memory	MARCKS
CD27	3.19624e-193	1.60008	0.293	0.092	6.73e-189	Unswitched memory	CD27
JAM3	1.07566e-192	1.74591	0.284	0.087	2.26492e-188	Unswitched memory	JAM3
COTL1	1.04505e-191	0.906874	0.768	0.48	2.20046e-187	Unswitched memory	COTL1
TAPT1	6.24735e-190	-2.09888	0.212	0.501	1.31544e-185	Unswitched memory	TAPT1
ITPR1	5.61503e-180	-1.12461	0.587	0.762	1.1823e-175	Unswitched memory	ITPR1
CD1C	1.68314e-177	1.87075	0.243	0.071	3.54403e-173	Unswitched memory	CD1C
FCRL1	9.52927e-173	-0.863973	0.823	0.897	2.00648e-168	Unswitched memory	FCRL1
AP1S3	1.37951e-170	1.25053	0.453	0.206	2.90469e-166	Unswitched memory	AP1S3
SKAP1	8.39726e-166	-1.52363	0.238	0.535	1.76813e-161	Unswitched memory	SKAP1
TNS3	8.54944e-165	1.31405	0.403	0.171	1.80017e-160	Unswitched memory	TNS3
SIPA1L1	5.92202e-153	-1.02753	0.681	0.819	1.24694e-148	Unswitched memory	SIPA1L1
FCER2	3.05861e-151	-1.47526	0.281	0.541	6.44022e-147	Unswitched memory	FCER2
COL4A3	4.75151e-148	1.65319	0.257	0.088	1.00048e-143	Unswitched memory	COL4A3
TBC1D9	1.84294e-146	0.999696	0.63	0.381	3.88049e-142	Unswitched memory	TBC1D9
RGS7	2.0919e-146	1.73663	0.236	0.076	4.4047e-142	Unswitched memory	RGS7
KCNH8	3.67205e-145	-2.71485	0.085	0.34	7.73187e-141	Unswitched memory	KCNH8
P2RY14	1.0779e-144	-2.96714	0.059	0.31	2.26963e-140	Unswitched memory	P2RY14
SAMSN1	2.26747e-143	1.41804	0.319	0.126	4.77439e-139	Unswitched memory	SAMSN1
ADARB1	9.75093e-141	-2.26016	0.099	0.353	2.05316e-136	Unswitched memory	ADARB1
TMEM123	1.50417e-139	-1.39571	0.336	0.566	3.16717e-135	Unswitched memory	TMEM123
JADE3	2.79444e-138	1.30696	0.37	0.164	5.88397e-134	Unswitched memory	JADE3
PLPP5	1.21231e-134	-1.43106	0.282	0.524	2.55263e-130	Unswitched memory	PLPP5
RABGAP1L	1.54187e-133	-0.834564	0.781	0.867	3.24657e-129	Unswitched memory	RABGAP1L
PCDH9	1.19182e-130	-2.21285	0.094	0.339	2.50949e-126	Unswitched memory	PCDH9
LARGE1	2.56545e-129	-1.3425	0.307	0.553	5.4018e-125	Unswitched memory	LARGE1
GCNT1	1.54781e-127	-3.62491	0.025	0.242	3.25907e-123	Unswitched memory	GCNT1
RFTN1	1.75801e-127	-1.74208	0.145	0.394	3.70166e-123	Unswitched memory	RFTN1
ENSG00000287092	3.35536e-124	-3.57826	0.042	0.261	7.06504e-120	Unswitched memory	ENSG00000287092
IFNG-AS1	1.46502e-122	-1.68384	0.166	0.411	3.08474e-118	Unswitched memory	IFNG-AS1
ST6GALNAC3	6.30965e-121	-1.79765	0.131	0.372	1.32856e-116	Unswitched memory	ST6GALNAC3
NAPSB	3.89726e-113	0.881941	0.618	0.397	8.20607e-109	Unswitched memory	NAPSB
OSBPL10	5.96818e-113	0.71267	0.861	0.719	1.25666e-108	Unswitched memory	OSBPL10
CAMK2D	9.42416e-113	-0.82527	0.688	0.802	1.98435e-108	Unswitched memory	CAMK2D
EIF2AK3	2.44314e-111	-1.23399	0.337	0.549	5.14428e-107	Unswitched memory	EIF2AK3
ARHGAP32	3.05928e-111	-3.31454	0.033	0.232	6.44161e-107	Unswitched memory	ARHGAP32
SCN3A	7.11882e-110	-3.14413	0.039	0.239	1.49894e-105	Unswitched memory	SCN3A
CTSH	1.99656e-108	0.931563	0.519	0.304	4.20395e-104	Unswitched memory	CTSH
TMSB10	3.64345e-106	-0.431477	0.983	0.986	7.67165e-102	Unswitched memory	TMSB10
CD82	9.15976e-106	0.978935	0.445	0.24	1.92868e-101	Unswitched memory	CD82
ADAMTS6	3.0934e-105	1.3615	0.261	0.107	6.51347e-101	Unswitched memory	ADAMTS6
IGHG2	1.65181e-104	-0.357297	0.233	0.089	3.47804e-100	Unswitched memory	IGHG2
LIX1-AS1	7.26683e-104	-1.13751	0.313	0.534	1.5301e-99	Unswitched memory	LIX1-AS1
ITM2C	8.71187e-103	0.809348	0.305	0.135	1.83437e-98	Unswitched memory	ITM2C
APLP2	5.80901e-102	-1.37575	0.291	0.481	1.22315e-97	Unswitched memory	APLP2
MTSS1	5.95321e-100	-0.849485	0.519	0.692	1.25351e-95	Unswitched memory	MTSS1
SMARCB1	5.46907e-97	0.806142	0.589	0.385	1.15157e-92	Unswitched memory	SMARCB1
COL19A1	1.44085e-96	-0.991597	0.618	0.724	3.03386e-92	Unswitched memory	COL19A1
FUT8	8.45338e-96	0.738344	0.672	0.478	1.77994e-91	Unswitched memory	FUT8
SNX29	5.51253e-95	-0.771962	0.647	0.763	1.16072e-90	Unswitched memory	SNX29
RPS3	4.25693e-94	0.327432	0.984	0.979	8.96339e-90	Unswitched memory	RPS3
MCOLN2	2.02687e-91	1.45023	0.208	0.081	4.26777e-87	Unswitched memory	MCOLN2
CRIP1	1.09483e-90	0.401048	0.559	0.331	2.30528e-86	Unswitched memory	CRIP1
PPFIBP2	1.61221e-89	1.32953	0.243	0.104	3.39468e-85	Unswitched memory	PPFIBP2
GAB1	2.11495e-89	-2.41589	0.068	0.249	4.45324e-85	Unswitched memory	GAB1
DGKD	4.46347e-88	-1.03405	0.371	0.545	9.39828e-84	Unswitched memory	DGKD
ARID5B	9.439e-88	-0.745083	0.613	0.746	1.98748e-83	Unswitched memory	ARID5B
MBNL1	2.0786e-87	-0.485645	0.878	0.932	4.37669e-83	Unswitched memory	MBNL1
CCDC88A	1.00532e-86	1.37365	0.206	0.082	2.11679e-82	Unswitched memory	CCDC88A
FOXO1	4.53544e-86	-0.975019	0.47	0.623	9.54983e-82	Unswitched memory	FOXO1
BMPR2	7.31678e-85	0.835298	0.422	0.238	1.54062e-80	Unswitched memory	BMPR2
RPS18	7.64104e-85	0.379303	0.98	0.975	1.6089e-80	Unswitched memory	RPS18
ATP8A1	1.81768e-84	-1.10312	0.362	0.535	3.82731e-80	Unswitched memory	ATP8A1
PVT1	2.28261e-83	1.02086	0.307	0.151	4.80627e-79	Unswitched memory	PVT1
MNDA	1.11869e-82	1.32416	0.22	0.093	2.35551e-78	Unswitched memory	MNDA
HVCN1	2.10872e-82	-0.780955	0.609	0.717	4.44012e-78	Unswitched memory	HVCN1
DEPDC5	5.63296e-82	1.06276	0.34	0.179	1.18608e-77	Unswitched memory	DEPDC5
DOCK10	8.24072e-82	0.652337	0.702	0.533	1.73516e-77	Unswitched memory	DOCK10
ALOX5	5.57081e-79	0.656129	0.656	0.47	1.17299e-74	Unswitched memory	ALOX5
RIC3	1.81689e-78	0.797186	0.434	0.251	3.82563e-74	Unswitched memory	RIC3
CDK6	8.63238e-77	-2.32627	0.053	0.213	1.81763e-72	Unswitched memory	CDK6
RBM47	1.08538e-76	1.2868	0.205	0.086	2.28539e-72	Unswitched memory	RBM47
CPED1	3.67081e-75	0.857374	0.426	0.251	7.72925e-71	Unswitched memory	CPED1
ETV6	5.14489e-75	0.708144	0.66	0.502	1.08331e-70	Unswitched memory	ETV6
AFF1	7.03365e-75	-1.05014	0.35	0.516	1.48101e-70	Unswitched memory	AFF1
RPS14	8.42359e-74	0.317666	0.984	0.98	1.77367e-69	Unswitched memory	RPS14
CCDC50	1.80603e-73	0.677637	0.571	0.388	3.80277e-69	Unswitched memory	CCDC50
NCK2	6.96086e-73	-0.987254	0.402	0.545	1.46568e-68	Unswitched memory	NCK2
PARP15	7.68388e-73	0.667663	0.653	0.483	1.61792e-68	Unswitched memory	PARP15
TP53INP1	8.44561e-73	-1.50709	0.183	0.353	1.77831e-68	Unswitched memory	TP53INP1
COL4A4	4.74248e-72	1.15483	0.243	0.115	9.98576e-68	Unswitched memory	COL4A4
L3MBTL4	5.52121e-72	-1.40302	0.161	0.336	1.16255e-67	Unswitched memory	L3MBTL4
SNED1	6.40029e-72	0.969771	0.305	0.158	1.34765e-67	Unswitched memory	SNED1
SYK	2.08825e-71	0.507374	0.798	0.668	4.39702e-67	Unswitched memory	SYK
SORL1	2.57839e-71	-2.19912	0.064	0.217	5.42906e-67	Unswitched memory	SORL1
ESR2	1.32469e-70	1.24649	0.211	0.094	2.78926e-66	Unswitched memory	ESR2
NLRC5	2.4743e-70	0.641062	0.539	0.352	5.20988e-66	Unswitched memory	NLRC5
TPST1	3.0891e-70	-2.06493	0.088	0.245	6.50441e-66	Unswitched memory	TPST1
SESTD1	6.44298e-70	-1.00598	0.295	0.462	1.35663e-65	Unswitched memory	SESTD1
PIK3R5	1.96224e-69	-1.38789	0.198	0.363	4.13169e-65	Unswitched memory	PIK3R5
ENSG00000254777	1.97346e-69	-2.01455	0.073	0.226	4.15531e-65	Unswitched memory	ENSG00000254777
IL10RA	3.10189e-69	0.962744	0.296	0.153	6.53134e-65	Unswitched memory	IL10RA
PAPSS1	4.9087e-69	1.04359	0.248	0.12	1.03358e-64	Unswitched memory	PAPSS1
VIM	2.50949e-68	0.525	0.704	0.525	5.28399e-64	Unswitched memory	VIM
EML4	3.19718e-67	0.516669	0.794	0.665	6.73198e-63	Unswitched memory	EML4
MIR142HG	3.37403e-67	0.756128	0.471	0.301	7.10435e-63	Unswitched memory	MIR142HG
TCF4	3.86488e-67	0.629546	0.759	0.647	8.1379e-63	Unswitched memory	TCF4
OSBPL3	1.56699e-66	0.977764	0.286	0.15	3.29945e-62	Unswitched memory	OSBPL3
HYCC1	1.81427e-66	-1.33033	0.172	0.339	3.82012e-62	Unswitched memory	HYCC1
WWOX	2.47463e-66	-0.868928	0.443	0.601	5.21059e-62	Unswitched memory	WWOX
AGPAT5	7.58907e-66	-1.09791	0.277	0.436	1.59795e-61	Unswitched memory	AGPAT5
UVRAG	1.98581e-65	-0.485548	0.801	0.848	4.18131e-61	Unswitched memory	UVRAG
CXCR4	3.14339e-65	-0.588797	0.83	0.849	6.61873e-61	Unswitched memory	CXCR4
CERS6	9.4765e-65	-1.5183	0.129	0.289	1.99537e-60	Unswitched memory	CERS6
RALGPS2	1.45807e-64	0.444759	0.948	0.921	3.07011e-60	Unswitched memory	RALGPS2
SESN1	3.53393e-64	-1.75658	0.123	0.277	7.44103e-60	Unswitched memory	SESN1
ZBTB20-AS5	1.7718e-63	1.28069	0.224	0.109	3.7307e-59	Unswitched memory	ZBTB20-AS5
CHCHD10	1.48957e-62	0.570191	0.646	0.47	3.13645e-58	Unswitched memory	CHCHD10
BACE2	2.11607e-61	0.866406	0.303	0.164	4.45559e-57	Unswitched memory	BACE2
RPS28	1.36367e-60	0.314912	0.986	0.986	2.87135e-56	Unswitched memory	RPS28
MARCHF3	1.35271e-59	-0.820867	0.424	0.564	2.84827e-55	Unswitched memory	MARCHF3
BCL2	3.87893e-59	0.507425	0.808	0.664	8.16748e-55	Unswitched memory	BCL2
SCPEP1	6.58794e-59	-1.50755	0.117	0.263	1.38716e-54	Unswitched memory	SCPEP1
RPS15A	2.21264e-57	0.25142	0.985	0.985	4.65894e-53	Unswitched memory	RPS15A
CCSER1	4.87301e-57	0.51799	0.745	0.596	1.02606e-52	Unswitched memory	CCSER1
ZBTB16	4.88837e-57	-1.85049	0.07	0.204	1.0293e-52	Unswitched memory	ZBTB16
NDUFAF6	5.75291e-57	-1.08649	0.288	0.432	1.21133e-52	Unswitched memory	NDUFAF6
MDFIC	1.57646e-56	0.683572	0.419	0.262	3.31938e-52	Unswitched memory	MDFIC
JARID2	4.72893e-56	-0.864094	0.41	0.544	9.95724e-52	Unswitched memory	JARID2
IL7	1.0617e-55	0.803816	0.309	0.175	2.23552e-51	Unswitched memory	IL7
SPIB	2.89277e-55	0.60051	0.58	0.414	6.09101e-51	Unswitched memory	SPIB
PLEKHG1	5.52691e-55	0.497779	0.783	0.658	1.16375e-50	Unswitched memory	PLEKHG1
RPL41	7.03931e-55	0.278754	0.985	0.986	1.4822e-50	Unswitched memory	RPL41
ZDHHC21	7.87159e-55	0.731401	0.433	0.282	1.65744e-50	Unswitched memory	ZDHHC21
STX7	8.18242e-55	-0.559656	0.669	0.754	1.72289e-50	Unswitched memory	STX7
CYRIA	1.26406e-54	0.756724	0.414	0.266	2.66161e-50	Unswitched memory	CYRIA
ZCCHC7	1.45882e-54	-0.451534	0.856	0.9	3.07168e-50	Unswitched memory	ZCCHC7
CD24	1.62527e-54	0.670708	0.424	0.269	3.42217e-50	Unswitched memory	CD24
ITGA4	2.20114e-54	-0.657646	0.569	0.667	4.63472e-50	Unswitched memory	ITGA4
S100A6	3.32284e-54	0.529017	0.644	0.475	6.99658e-50	Unswitched memory	S100A6
H1-10	4.2263e-54	-1.23271	0.186	0.335	8.8989e-50	Unswitched memory	H1-10
AHNAK	6.30368e-54	0.611146	0.445	0.282	1.3273e-49	Unswitched memory	AHNAK
SELENOF	1.9866e-53	-0.587984	0.612	0.699	4.18298e-49	Unswitched memory	SELENOF
ARHGAP25	3.10356e-53	0.521303	0.65	0.493	6.53486e-49	Unswitched memory	ARHGAP25
PACS1	5.11808e-53	-0.521729	0.765	0.832	1.07766e-48	Unswitched memory	PACS1
ANGPTL1	1.20019e-52	0.473838	0.733	0.59	2.52713e-48	Unswitched memory	ANGPTL1
AP3S1	3.005e-52	0.737059	0.386	0.243	6.32734e-48	Unswitched memory	AP3S1
BAZ2B	3.22444e-52	-1.3442	0.141	0.281	6.78938e-48	Unswitched memory	BAZ2B
GRN	5.08965e-52	0.938526	0.245	0.13	1.07168e-47	Unswitched memory	GRN
TSPAN13	1.35942e-51	-1.03497	0.258	0.395	2.8624e-47	Unswitched memory	TSPAN13
SMAP2	2.08319e-51	-0.474404	0.788	0.839	4.38636e-47	Unswitched memory	SMAP2
ANK3	1.29529e-50	0.503756	0.38	0.231	2.72737e-46	Unswitched memory	ANK3
LRRK2	1.33718e-50	0.66215	0.379	0.237	2.81556e-46	Unswitched memory	LRRK2
RPL36	1.42971e-50	0.277228	0.976	0.969	3.01039e-46	Unswitched memory	RPL36
HLA-C	5.52849e-50	0.293735	0.976	0.955	1.16408e-45	Unswitched memory	HLA-C
SIT1	1.04555e-49	0.952248	0.22	0.114	2.20151e-45	Unswitched memory	SIT1
KLF2	2.18686e-49	-0.442289	0.84	0.88	4.60465e-45	Unswitched memory	KLF2
ANKRD44	4.47928e-49	-0.383401	0.873	0.911	9.43157e-45	Unswitched memory	ANKRD44
RPL3	1.15556e-48	0.255903	0.98	0.969	2.43316e-44	Unswitched memory	RPL3
LINC00926	7.76235e-48	-0.393006	0.869	0.888	1.63444e-43	Unswitched memory	LINC00926
MACROD2	9.42933e-48	-1.0624	0.123	0.26	1.98544e-43	Unswitched memory	MACROD2
KCNQ1	1.6424e-47	0.840164	0.294	0.173	3.45824e-43	Unswitched memory	KCNQ1
BTLA	1.54422e-46	-0.891939	0.301	0.43	3.25151e-42	Unswitched memory	BTLA
IGHA1	1.81261e-46	-2.42093	0.278	0.156	3.81663e-42	Unswitched memory	IGHA1
ATP10D	2.41063e-46	-1.13555	0.201	0.333	5.07582e-42	Unswitched memory	ATP10D
GPHN	2.98905e-46	0.729293	0.384	0.247	6.29375e-42	Unswitched memory	GPHN
GEN1	6.08313e-46	0.947832	0.246	0.139	1.28086e-41	Unswitched memory	GEN1
FAM3C	7.94952e-46	-0.824576	0.368	0.487	1.67385e-41	Unswitched memory	FAM3C
CXXC5	4.44303e-45	0.521434	0.601	0.454	9.35525e-41	Unswitched memory	CXXC5
CLEC2D	6.55103e-45	-0.530093	0.641	0.722	1.37939e-40	Unswitched memory	CLEC2D
STAP1	6.61338e-45	-0.740566	0.423	0.533	1.39251e-40	Unswitched memory	STAP1
RILPL2	4.58469e-44	0.73937	0.287	0.17	9.65353e-40	Unswitched memory	RILPL2
BTG1	7.4735e-44	-0.336169	0.953	0.959	1.57362e-39	Unswitched memory	BTG1
TOMM7	1.99946e-43	0.348556	0.913	0.849	4.21007e-39	Unswitched memory	TOMM7
TMEM156	2.03744e-43	-0.574431	0.587	0.671	4.29003e-39	Unswitched memory	TMEM156
RERE	4.13291e-43	-0.509739	0.687	0.761	8.70225e-39	Unswitched memory	RERE
ATP1A1	1.3985e-42	0.833897	0.241	0.136	2.94469e-38	Unswitched memory	ATP1A1
TRAK2	7.12487e-42	-1.43648	0.098	0.212	1.50021e-37	Unswitched memory	TRAK2
BCL7A	8.11952e-42	-0.904248	0.288	0.409	1.70965e-37	Unswitched memory	BCL7A
TAPT1-AS1	2.18597e-41	-1.46807	0.108	0.222	4.60277e-37	Unswitched memory	TAPT1-AS1
RAP1B	3.75452e-41	-0.511709	0.627	0.7	7.90551e-37	Unswitched memory	RAP1B
RPL36A	4.42384e-41	0.332388	0.963	0.942	9.31483e-37	Unswitched memory	RPL36A
SLC25A42	7.16521e-41	-1.30851	0.12	0.238	1.50871e-36	Unswitched memory	SLC25A42
ATF7IP	9.30224e-41	-0.634749	0.571	0.659	1.95868e-36	Unswitched memory	ATF7IP
PTPN18	1.7216e-40	0.795435	0.239	0.136	3.62501e-36	Unswitched memory	PTPN18
SPOCK2	2.55936e-40	0.729096	0.259	0.15	5.389e-36	Unswitched memory	SPOCK2
AKAP13	2.69605e-40	0.343231	0.853	0.778	5.67681e-36	Unswitched memory	AKAP13
ZFAS1	2.85655e-40	0.375006	0.816	0.709	6.01475e-36	Unswitched memory	ZFAS1
HERPUD1	3.05625e-40	0.565406	0.542	0.403	6.43525e-36	Unswitched memory	HERPUD1
GSTP1	5.98832e-40	0.533715	0.489	0.348	1.2609e-35	Unswitched memory	GSTP1
NCOA7	6.24431e-40	0.783697	0.263	0.157	1.3148e-35	Unswitched memory	NCOA7
MACF1	7.53026e-40	-0.697064	0.406	0.516	1.58557e-35	Unswitched memory	MACF1
TRANK1	9.22091e-40	0.703511	0.315	0.198	1.94155e-35	Unswitched memory	TRANK1
CLMN	3.33006e-38	0.732981	0.227	0.128	7.01176e-34	Unswitched memory	CLMN
IFT57	4.85498e-38	0.533311	0.484	0.349	1.02227e-33	Unswitched memory	IFT57
ZNF318	1.25777e-37	-1.05751	0.173	0.287	2.64836e-33	Unswitched memory	ZNF318
RPS21	1.79344e-37	0.281564	0.985	0.977	3.77627e-33	Unswitched memory	RPS21
CORO7	2.54456e-37	0.645248	0.34	0.223	5.35782e-33	Unswitched memory	CORO7
SEC11C	4.83111e-37	0.392005	0.33	0.212	1.01724e-32	Unswitched memory	SEC11C
LYST	6.31738e-37	-0.538015	0.54	0.632	1.33019e-32	Unswitched memory	LYST
ENSG00000291015	9.41455e-37	0.515844	0.471	0.339	1.98233e-32	Unswitched memory	ENSG00000291015
CD44	1.98436e-36	0.44651	0.656	0.528	4.17827e-32	Unswitched memory	CD44
CD48	2.08593e-36	0.319087	0.839	0.743	4.39214e-32	Unswitched memory	CD48
BCL10-AS1	2.34078e-36	0.749897	0.227	0.131	4.92874e-32	Unswitched memory	BCL10-AS1
DRAM1	2.43532e-36	0.818912	0.222	0.128	5.12781e-32	Unswitched memory	DRAM1
METTL8	2.67476e-36	0.602093	0.332	0.217	5.63198e-32	Unswitched memory	METTL8
EEF2	2.83987e-36	0.321833	0.868	0.799	5.97963e-32	Unswitched memory	EEF2
ACP5	4.03339e-35	0.881378	0.2	0.113	8.4927e-31	Unswitched memory	ACP5
RPA1	5.07061e-35	0.852432	0.208	0.119	1.06767e-30	Unswitched memory	RPA1
ENSG00000285744	6.20406e-35	0.525185	0.291	0.182	1.30633e-30	Unswitched memory	ENSG00000285744
RPS20	9.0032e-35	0.254582	0.969	0.96	1.89571e-30	Unswitched memory	RPS20
VAV3	1.88384e-34	-0.555272	0.59	0.651	3.96662e-30	Unswitched memory	VAV3
RB1	4.21916e-34	-0.432856	0.742	0.78	8.88386e-30	Unswitched memory	RB1
TCTN1	4.43938e-34	-1.04362	0.224	0.327	9.34757e-30	Unswitched memory	TCTN1
RAPGEF6	1.21388e-33	-0.613194	0.474	0.564	2.55596e-29	Unswitched memory	RAPGEF6
STEAP1B	1.66102e-33	0.410039	0.628	0.504	3.49744e-29	Unswitched memory	STEAP1B
LAPTM5	2.97691e-33	-0.356692	0.824	0.847	6.26819e-29	Unswitched memory	LAPTM5
PLP2	4.03676e-33	0.542672	0.405	0.286	8.49981e-29	Unswitched memory	PLP2
STRBP	4.1455e-33	-0.42606	0.684	0.741	8.72876e-29	Unswitched memory	STRBP
STAMBPL1	8.95358e-33	0.73984	0.226	0.134	1.88527e-28	Unswitched memory	STAMBPL1
CARD11	1.12021e-32	0.425044	0.635	0.528	2.35871e-28	Unswitched memory	CARD11
PIP5K1B	1.23378e-32	0.531793	0.508	0.386	2.59784e-28	Unswitched memory	PIP5K1B
RPS29	1.69787e-32	0.265713	0.979	0.975	3.57503e-28	Unswitched memory	RPS29
SCRN1	2.69249e-32	0.772078	0.202	0.116	5.66931e-28	Unswitched memory	SCRN1
CDCA7L	2.80777e-32	-0.925595	0.224	0.328	5.91204e-28	Unswitched memory	CDCA7L
DPYD	4.62085e-32	-0.601791	0.467	0.555	9.72966e-28	Unswitched memory	DPYD
C16orf87	7.40762e-32	0.764119	0.215	0.127	1.55975e-27	Unswitched memory	C16orf87
HECTD4	8.99044e-32	-0.698911	0.339	0.445	1.89303e-27	Unswitched memory	HECTD4
SLC2A3	1.46626e-31	0.580885	0.318	0.21	3.08735e-27	Unswitched memory	SLC2A3
RNASET2	2.22977e-31	0.340077	0.735	0.626	4.69501e-27	Unswitched memory	RNASET2
DOCK8	2.56652e-31	-0.344573	0.779	0.818	5.40407e-27	Unswitched memory	DOCK8
ZNF331	3.14265e-31	0.736418	0.26	0.164	6.61716e-27	Unswitched memory	ZNF331
ANKAR	3.78346e-31	-0.950494	0.219	0.32	7.96644e-27	Unswitched memory	ANKAR
LY9	5.20311e-31	0.650933	0.283	0.184	1.09557e-26	Unswitched memory	LY9
RIPOR1	5.38093e-31	0.688689	0.253	0.159	1.13301e-26	Unswitched memory	RIPOR1
SPATS2	6.30188e-31	0.593293	0.231	0.139	1.32692e-26	Unswitched memory	SPATS2
HIVEP1	6.506e-31	0.461276	0.435	0.316	1.3699e-26	Unswitched memory	HIVEP1
LYPLAL1	8.03994e-31	-1.03219	0.232	0.329	1.69289e-26	Unswitched memory	LYPLAL1
ARHGAP5	1.18134e-30	0.510918	0.361	0.248	2.48742e-26	Unswitched memory	ARHGAP5
CIB1	1.32135e-30	0.352565	0.516	0.382	2.78224e-26	Unswitched memory	CIB1
ELOVL5	1.66249e-30	-0.500974	0.54	0.611	3.50053e-26	Unswitched memory	ELOVL5
ISCU	2.46529e-30	0.404654	0.58	0.45	5.19092e-26	Unswitched memory	ISCU
FLI1	2.47321e-30	-0.550503	0.451	0.546	5.20759e-26	Unswitched memory	FLI1
CDKN2D	2.7501e-30	0.488494	0.429	0.308	5.79061e-26	Unswitched memory	CDKN2D
SNX25	9.51788e-30	0.487819	0.496	0.383	2.00409e-25	Unswitched memory	SNX25
SLC12A6	1.38111e-29	-0.664419	0.363	0.461	2.90806e-25	Unswitched memory	SLC12A6
SLC16A1-AS1	1.54018e-29	0.665164	0.253	0.16	3.243e-25	Unswitched memory	SLC16A1-AS1
PRAG1	2.27706e-29	0.670077	0.233	0.143	4.79458e-25	Unswitched memory	PRAG1
CELF2	2.28585e-29	-0.355104	0.743	0.785	4.8131e-25	Unswitched memory	CELF2
CTSZ	3.73689e-29	0.359233	0.592	0.462	7.8684e-25	Unswitched memory	CTSZ
MRNIP	1.08626e-28	0.666068	0.227	0.14	2.28722e-24	Unswitched memory	MRNIP
LINC02397	1.26476e-28	-0.60906	0.446	0.534	2.66308e-24	Unswitched memory	LINC02397
OGDH	1.3815e-28	0.548542	0.301	0.201	2.90888e-24	Unswitched memory	OGDH
HSP90AB1	1.53998e-28	0.297951	0.814	0.731	3.24259e-24	Unswitched memory	HSP90AB1
ZNF860	1.99455e-28	0.580471	0.226	0.137	4.19972e-24	Unswitched memory	ZNF860
CDK13	2.20653e-28	-0.494319	0.57	0.64	4.64606e-24	Unswitched memory	CDK13
RIN3	2.66027e-28	0.437511	0.341	0.23	5.60146e-24	Unswitched memory	RIN3
FCHSD2	4.45821e-28	-0.307155	0.888	0.912	9.38721e-24	Unswitched memory	FCHSD2
RASA2	4.77946e-28	-0.485929	0.571	0.633	1.00636e-23	Unswitched memory	RASA2
PRKACB	6.39745e-28	-0.74887	0.304	0.398	1.34705e-23	Unswitched memory	PRKACB
PLEK	6.64642e-28	0.517341	0.371	0.263	1.39947e-23	Unswitched memory	PLEK
TGFBR1	7.04931e-28	0.613083	0.221	0.135	1.4843e-23	Unswitched memory	TGFBR1
ST3GAL5	1.36787e-27	0.648517	0.256	0.166	2.88018e-23	Unswitched memory	ST3GAL5
TCEA1	1.38217e-27	0.347105	0.639	0.521	2.9103e-23	Unswitched memory	TCEA1
STK17A	1.41414e-27	-0.465766	0.586	0.653	2.97762e-23	Unswitched memory	STK17A
KLF7	1.58096e-27	-0.976799	0.111	0.204	3.32886e-23	Unswitched memory	KLF7
TSPO	5.24062e-27	-0.716395	0.216	0.317	1.10346e-22	Unswitched memory	TSPO
GGA1	5.47025e-27	0.571131	0.248	0.158	1.15182e-22	Unswitched memory	GGA1
BASP1	6.20544e-27	0.387745	0.525	0.405	1.30662e-22	Unswitched memory	BASP1
LTB	8.52752e-27	0.265812	0.957	0.922	1.79555e-22	Unswitched memory	LTB
ZC3H12B	9.3774e-27	0.392966	0.398	0.289	1.9745e-22	Unswitched memory	ZC3H12B
KDM4C	9.47097e-27	-0.41393	0.652	0.712	1.99421e-22	Unswitched memory	KDM4C
SQSTM1	1.1853e-26	0.372189	0.515	0.397	2.49576e-22	Unswitched memory	SQSTM1
KLF3	1.28607e-26	-0.987224	0.188	0.28	2.70795e-22	Unswitched memory	KLF3
FCGR2B	1.75877e-26	0.480995	0.328	0.225	3.70327e-22	Unswitched memory	FCGR2B
PPP1R14B	1.84857e-26	0.554098	0.304	0.208	3.89236e-22	Unswitched memory	PPP1R14B
TMEM263	3.05861e-26	-0.968056	0.147	0.238	6.44021e-22	Unswitched memory	TMEM263
LDHB	3.24114e-26	0.416989	0.472	0.357	6.82454e-22	Unswitched memory	LDHB
S100A4	4.13023e-26	0.376767	0.442	0.322	8.69662e-22	Unswitched memory	S100A4
DNPH1	4.52428e-26	0.583991	0.223	0.139	9.52632e-22	Unswitched memory	DNPH1
WDFY1	6.67527e-26	0.395385	0.431	0.318	1.40554e-21	Unswitched memory	WDFY1
CYCS	7.62306e-26	0.428186	0.42	0.309	1.60511e-21	Unswitched memory	CYCS
MAPK8IP3	7.68905e-26	0.477965	0.356	0.254	1.61901e-21	Unswitched memory	MAPK8IP3
CNPY3	9.10036e-26	0.423846	0.455	0.345	1.91617e-21	Unswitched memory	CNPY3
KAT6A	1.19614e-25	-0.483478	0.558	0.62	2.51859e-21	Unswitched memory	KAT6A
IL15	1.31343e-25	-0.90566	0.186	0.278	2.76556e-21	Unswitched memory	IL15
KLF6	1.59708e-25	0.331988	0.56	0.44	3.3628e-21	Unswitched memory	KLF6
CCDC32	1.59915e-25	-0.641483	0.35	0.436	3.36718e-21	Unswitched memory	CCDC32
HIGD2A	1.85356e-25	0.427656	0.473	0.36	3.90286e-21	Unswitched memory	HIGD2A
DENND4A	2.08045e-25	-0.321353	0.728	0.776	4.38059e-21	Unswitched memory	DENND4A
SLC16A7	2.40442e-25	-0.795803	0.246	0.336	5.06276e-21	Unswitched memory	SLC16A7
SUMF1	2.70326e-25	0.491051	0.368	0.268	5.69198e-21	Unswitched memory	SUMF1
PCED1B	2.76312e-25	0.367499	0.456	0.341	5.81803e-21	Unswitched memory	PCED1B
CNR2	3.73235e-25	0.447375	0.49	0.38	7.85883e-21	Unswitched memory	CNR2
DBI	5.78762e-25	-0.606343	0.424	0.504	1.21864e-20	Unswitched memory	DBI
PTPN12	6.22828e-25	0.570724	0.242	0.157	1.31143e-20	Unswitched memory	PTPN12
ALKBH7	9.00227e-25	0.480799	0.31	0.215	1.89552e-20	Unswitched memory	ALKBH7
IFNGR2	1.09917e-24	0.344931	0.558	0.444	2.31441e-20	Unswitched memory	IFNGR2
MZT2A	1.23334e-24	0.450388	0.396	0.289	2.59692e-20	Unswitched memory	MZT2A
ANKRD13A	1.82783e-24	0.451465	0.418	0.315	3.84869e-20	Unswitched memory	ANKRD13A
FCRL2	2.26545e-24	0.381045	0.496	0.387	4.77013e-20	Unswitched memory	FCRL2
OGFRL1	2.50554e-24	-0.959774	0.151	0.237	5.27567e-20	Unswitched memory	OGFRL1
HLA-DMB	2.65637e-24	-0.395643	0.653	0.693	5.59326e-20	Unswitched memory	HLA-DMB
SLC23A2	2.76457e-24	0.52065	0.367	0.269	5.82109e-20	Unswitched memory	SLC23A2
PHF6	3.31277e-24	0.62824	0.225	0.145	6.97537e-20	Unswitched memory	PHF6
MEF2C-AS1	3.36252e-24	-0.805618	0.242	0.332	7.08011e-20	Unswitched memory	MEF2C-AS1
IKZF1	4.18099e-24	-0.372544	0.656	0.706	8.8035e-20	Unswitched memory	IKZF1
NPM1	6.48983e-24	0.271459	0.85	0.777	1.3665e-19	Unswitched memory	NPM1
MTMR10	7.44081e-24	-0.975788	0.154	0.238	1.56674e-19	Unswitched memory	MTMR10
POU2AF1	1.0331e-23	0.347047	0.518	0.402	2.1753e-19	Unswitched memory	POU2AF1
STK38	1.23623e-23	-0.738466	0.293	0.375	2.60301e-19	Unswitched memory	STK38
LSP1	1.49026e-23	0.326764	0.628	0.513	3.13789e-19	Unswitched memory	LSP1
SP140	1.56588e-23	0.288861	0.772	0.699	3.29711e-19	Unswitched memory	SP140
GABPB1-IT1	1.96315e-23	-0.707546	0.258	0.346	4.1336e-19	Unswitched memory	GABPB1-IT1
ODC1	2.12178e-23	0.470448	0.392	0.29	4.46761e-19	Unswitched memory	ODC1
XKR6	2.98658e-23	0.395204	0.497	0.389	6.28854e-19	Unswitched memory	XKR6
JUNB	4.16988e-23	0.407889	0.607	0.5	8.7801e-19	Unswitched memory	JUNB
PIP4K2A	4.30801e-23	0.293599	0.561	0.448	9.07094e-19	Unswitched memory	PIP4K2A
RNF13	4.34519e-23	-0.57321	0.442	0.51	9.14924e-19	Unswitched memory	RNF13
ACSM3	5.8538e-23	0.477706	0.36	0.264	1.23258e-18	Unswitched memory	ACSM3
NFATC3	6.49538e-23	-0.517669	0.46	0.538	1.36767e-18	Unswitched memory	NFATC3
GAB2	6.77387e-23	0.517208	0.318	0.226	1.42631e-18	Unswitched memory	GAB2
GAPDH	8.36528e-23	0.251717	0.635	0.515	1.76139e-18	Unswitched memory	GAPDH
TTN	8.36604e-23	0.636471	0.27	0.186	1.76155e-18	Unswitched memory	TTN
GLCCI1	1.01406e-22	-0.698716	0.373	0.446	2.1352e-18	Unswitched memory	GLCCI1
LINC01619	1.04837e-22	-0.367648	0.824	0.842	2.20745e-18	Unswitched memory	LINC01619
ENSG00000236283	1.21292e-22	-1.05912	0.153	0.236	2.55392e-18	Unswitched memory	ENSG00000236283
ABRACL	1.30853e-22	-1.0013	0.123	0.204	2.75524e-18	Unswitched memory	ABRACL
EPB41L2	1.31706e-22	-0.847949	0.186	0.271	2.7732e-18	Unswitched memory	EPB41L2
CUTA	1.45473e-22	0.387885	0.449	0.341	3.06308e-18	Unswitched memory	CUTA
PTPN1	2.14175e-22	0.302884	0.676	0.578	4.50968e-18	Unswitched memory	PTPN1
BICD1	2.26718e-22	0.416079	0.46	0.358	4.77377e-18	Unswitched memory	BICD1
PDK1	2.3363e-22	-1.00828	0.127	0.206	4.91931e-18	Unswitched memory	PDK1
NBPF14	2.48843e-22	0.555389	0.247	0.165	5.23964e-18	Unswitched memory	NBPF14
PTGES3	3.78295e-22	0.316783	0.631	0.527	7.96537e-18	Unswitched memory	PTGES3
KANSL1L	3.8174e-22	-1.03778	0.153	0.233	8.03791e-18	Unswitched memory	KANSL1L
PKM	5.41871e-22	0.498501	0.327	0.236	1.14096e-17	Unswitched memory	PKM
PDE7A	5.42172e-22	-0.315153	0.754	0.797	1.1416e-17	Unswitched memory	PDE7A
ARHGEF18	6.88926e-22	-0.273876	0.739	0.797	1.4506e-17	Unswitched memory	ARHGEF18
LPXN	7.17814e-22	0.501362	0.325	0.235	1.51143e-17	Unswitched memory	LPXN
RAB31	7.62079e-22	0.54314	0.24	0.16	1.60463e-17	Unswitched memory	RAB31
LILRB1	7.81644e-22	0.539953	0.255	0.173	1.64583e-17	Unswitched memory	LILRB1
PIKFYVE	8.76897e-22	0.311743	0.507	0.392	1.84639e-17	Unswitched memory	PIKFYVE
ADAM17	1.20143e-21	0.369649	0.437	0.335	2.52974e-17	Unswitched memory	ADAM17
MAN1A1	1.30575e-21	-0.956707	0.193	0.275	2.74939e-17	Unswitched memory	MAN1A1
AGO2	1.55318e-21	-0.86692	0.16	0.242	3.27037e-17	Unswitched memory	AGO2
GTDC1	1.58733e-21	0.473008	0.279	0.194	3.34228e-17	Unswitched memory	GTDC1
THRAP3	1.64316e-21	-0.406948	0.614	0.656	3.45984e-17	Unswitched memory	THRAP3
HS2ST1	2.83996e-21	-0.919087	0.232	0.312	5.97983e-17	Unswitched memory	HS2ST1
LINC00278	2.88165e-21	0.519683	0.209	0.136	6.0676e-17	Unswitched memory	LINC00278
KLHL2	3.82555e-21	-0.820204	0.18	0.262	8.05509e-17	Unswitched memory	KLHL2
PCCA	4.02115e-21	0.499103	0.251	0.17	8.46692e-17	Unswitched memory	PCCA
GABPB1-AS1	6.05772e-21	-0.594087	0.383	0.456	1.27551e-16	Unswitched memory	GABPB1-AS1
CCND3	8.94017e-21	-0.421097	0.688	0.724	1.88244e-16	Unswitched memory	CCND3
TLE1	1.67841e-20	-0.723447	0.268	0.348	3.53407e-16	Unswitched memory	TLE1
ANTXR2	1.98587e-20	0.396331	0.475	0.374	4.18144e-16	Unswitched memory	ANTXR2
NOTCH2NLA	2.16544e-20	0.446123	0.255	0.174	4.55955e-16	Unswitched memory	NOTCH2NLA
RAPGEF2	2.95742e-20	0.466652	0.311	0.224	6.22715e-16	Unswitched memory	RAPGEF2
SAT1	4.28815e-20	0.348675	0.559	0.455	9.02912e-16	Unswitched memory	SAT1
ENSG00000273338	4.62796e-20	0.524126	0.215	0.142	9.74462e-16	Unswitched memory	ENSG00000273338
APBB1IP	6.13532e-20	0.285166	0.735	0.65	1.29185e-15	Unswitched memory	APBB1IP
EAF2	7.80535e-20	-0.420573	0.527	0.59	1.64349e-15	Unswitched memory	EAF2
SARAF	8.20447e-20	-0.343231	0.696	0.725	1.72753e-15	Unswitched memory	SARAF
TRAF3	8.70058e-20	0.30102	0.646	0.556	1.83199e-15	Unswitched memory	TRAF3
RUBCN	8.91562e-20	0.412326	0.351	0.262	1.87727e-15	Unswitched memory	RUBCN
SH2B3	9.51393e-20	0.499847	0.258	0.179	2.00325e-15	Unswitched memory	SH2B3
MDM4	9.98377e-20	-0.394059	0.558	0.613	2.10218e-15	Unswitched memory	MDM4
EMP3	1.03779e-19	0.278891	0.672	0.562	2.18518e-15	Unswitched memory	EMP3
STIM2	1.05014e-19	-0.404415	0.536	0.597	2.21118e-15	Unswitched memory	STIM2
ECE1	1.12697e-19	0.500057	0.236	0.16	2.37295e-15	Unswitched memory	ECE1
NFAT5	1.23934e-19	0.332568	0.548	0.446	2.60955e-15	Unswitched memory	NFAT5
DANCR	1.24902e-19	0.492146	0.277	0.196	2.62994e-15	Unswitched memory	DANCR
CFLAR	1.38931e-19	0.3381	0.452	0.349	2.92534e-15	Unswitched memory	CFLAR
TPD52	1.57585e-19	-0.315955	0.678	0.731	3.31811e-15	Unswitched memory	TPD52
LINC01572	2.14901e-19	0.35741	0.289	0.203	4.52495e-15	Unswitched memory	LINC01572
TSBP1-AS1	2.94502e-19	0.388128	0.342	0.253	6.20104e-15	Unswitched memory	TSBP1-AS1
P2RY8	3.20254e-19	-0.36353	0.563	0.633	6.74327e-15	Unswitched memory	P2RY8
PLXNC1	3.39625e-19	0.446634	0.254	0.177	7.15114e-15	Unswitched memory	PLXNC1
MXI1	3.51974e-19	-0.788659	0.231	0.304	7.41116e-15	Unswitched memory	MXI1
TFEB	3.67125e-19	0.441279	0.337	0.251	7.73019e-15	Unswitched memory	TFEB
CLIC4	4.16491e-19	-0.520016	0.317	0.398	8.76963e-15	Unswitched memory	CLIC4
RPS4Y1	4.23405e-19	0.427673	0.403	0.315	8.91522e-15	Unswitched memory	RPS4Y1
UBE2E2	4.30179e-19	-0.397428	0.675	0.704	9.05784e-15	Unswitched memory	UBE2E2
ZNF827	5.83337e-19	0.551031	0.209	0.139	1.22827e-14	Unswitched memory	ZNF827
LSM10	8.43529e-19	-0.579725	0.313	0.389	1.77613e-14	Unswitched memory	LSM10
ENSG00000290680	1.09164e-18	-0.753767	0.22	0.293	2.29855e-14	Unswitched memory	ENSG00000290680
ENSG00000288891	1.32118e-18	0.458468	0.298	0.215	2.78189e-14	Unswitched memory	ENSG00000288891
ARID1B	1.68733e-18	-0.274611	0.833	0.859	3.55284e-14	Unswitched memory	ARID1B
AFTPH	1.82267e-18	0.306344	0.518	0.414	3.83782e-14	Unswitched memory	AFTPH
ELF1	1.92569e-18	-0.275117	0.767	0.803	4.05474e-14	Unswitched memory	ELF1
CLEC2B	1.98707e-18	-0.595306	0.267	0.345	4.18397e-14	Unswitched memory	CLEC2B
ZNF10	2.00579e-18	0.461337	0.216	0.145	4.22338e-14	Unswitched memory	ZNF10
KLHL5	2.18068e-18	-0.462843	0.514	0.572	4.59164e-14	Unswitched memory	KLHL5
PPP1CC	2.41945e-18	0.354512	0.447	0.354	5.0944e-14	Unswitched memory	PPP1CC
ITPR2	3.37431e-18	0.307326	0.65	0.561	7.10495e-14	Unswitched memory	ITPR2
CHPT1	3.425e-18	-0.339852	0.613	0.67	7.21168e-14	Unswitched memory	CHPT1
SNX22	4.36912e-18	-0.870252	0.132	0.203	9.19962e-14	Unswitched memory	SNX22
GAS5	5.18424e-18	0.258903	0.828	0.759	1.09159e-13	Unswitched memory	GAS5
INPP5A	5.25011e-18	0.398091	0.297	0.214	1.10546e-13	Unswitched memory	INPP5A
PLEKHO1	5.31649e-18	0.30127	0.492	0.39	1.11944e-13	Unswitched memory	PLEKHO1
TXN	6.66836e-18	0.452521	0.262	0.186	1.40409e-13	Unswitched memory	TXN
ISG20	8.75805e-18	-0.319166	0.718	0.745	1.8441e-13	Unswitched memory	ISG20
NUP88	9.18553e-18	-0.402027	0.564	0.618	1.9341e-13	Unswitched memory	NUP88
CYB5R3	1.01742e-17	0.480544	0.229	0.158	2.14228e-13	Unswitched memory	CYB5R3
ACADM	1.08869e-17	0.409437	0.314	0.231	2.29235e-13	Unswitched memory	ACADM
KRAS	2.71462e-17	0.365792	0.331	0.247	5.71589e-13	Unswitched memory	KRAS
NSD3	2.95622e-17	-0.324781	0.632	0.667	6.22461e-13	Unswitched memory	NSD3
ANXA2	4.49696e-17	0.411597	0.243	0.171	9.4688e-13	Unswitched memory	ANXA2
IFI30	4.60321e-17	0.391434	0.311	0.23	9.69252e-13	Unswitched memory	IFI30
ATP2B1	5.67762e-17	-0.312986	0.681	0.717	1.19548e-12	Unswitched memory	ATP2B1
NCOA2	5.99802e-17	-0.36348	0.545	0.602	1.26294e-12	Unswitched memory	NCOA2
SELL	7.3225e-17	-0.40185	0.606	0.636	1.54183e-12	Unswitched memory	SELL
KDM5B	8.08017e-17	0.348656	0.245	0.171	1.70136e-12	Unswitched memory	KDM5B
LINC00342	8.12891e-17	0.370112	0.26	0.185	1.71162e-12	Unswitched memory	LINC00342
MBD4	1.25749e-16	0.283188	0.501	0.407	2.64778e-12	Unswitched memory	MBD4
GTF2E2	1.43633e-16	0.344764	0.338	0.255	3.02434e-12	Unswitched memory	GTF2E2
ANKUB1	1.5109e-16	-0.632566	0.221	0.291	3.18135e-12	Unswitched memory	ANKUB1
FKBP5	1.60952e-16	-1.26186	0.162	0.226	3.389e-12	Unswitched memory	FKBP5
JUN	2.17775e-16	-0.545177	0.284	0.356	4.58547e-12	Unswitched memory	JUN
IRF1	2.35118e-16	-0.410782	0.603	0.649	4.95064e-12	Unswitched memory	IRF1
PTK2B	3.32487e-16	-0.418473	0.467	0.523	7.00085e-12	Unswitched memory	PTK2B
STIM1	3.35825e-16	-0.427155	0.441	0.505	7.07113e-12	Unswitched memory	STIM1
ZMYND11	3.89637e-16	0.431526	0.245	0.175	8.2042e-12	Unswitched memory	ZMYND11
SNRK	4.02082e-16	-0.651104	0.217	0.287	8.46623e-12	Unswitched memory	SNRK
ITGB2	4.53961e-16	-0.726947	0.191	0.261	9.5586e-12	Unswitched memory	ITGB2
GCNT2	5.33731e-16	0.410216	0.233	0.164	1.12382e-11	Unswitched memory	GCNT2
FCRLA	5.38292e-16	0.272609	0.429	0.332	1.13343e-11	Unswitched memory	FCRLA
ANXA11	5.97601e-16	0.354639	0.41	0.326	1.25831e-11	Unswitched memory	ANXA11
SNX8	6.29403e-16	0.42684	0.259	0.188	1.32527e-11	Unswitched memory	SNX8
TMEM38B	6.76598e-16	-0.837964	0.144	0.208	1.42464e-11	Unswitched memory	TMEM38B
TMLHE	7.06885e-16	-0.769357	0.197	0.263	1.48842e-11	Unswitched memory	TMLHE
CD72	7.60113e-16	-0.613341	0.268	0.333	1.60049e-11	Unswitched memory	CD72
PAPOLA	7.71351e-16	-0.374196	0.486	0.537	1.62416e-11	Unswitched memory	PAPOLA
ZNF101	8.37033e-16	0.422668	0.24	0.171	1.76246e-11	Unswitched memory	ZNF101
UGCG	1.01322e-15	0.390945	0.317	0.238	2.13344e-11	Unswitched memory	UGCG
PIK3IP1	1.07334e-15	-0.783583	0.2	0.264	2.26003e-11	Unswitched memory	PIK3IP1
GPX4	1.12602e-15	0.336683	0.448	0.361	2.37095e-11	Unswitched memory	GPX4
STT3B	1.20907e-15	-0.509911	0.374	0.43	2.54582e-11	Unswitched memory	STT3B
NIPAL2	1.42327e-15	0.49071	0.218	0.153	2.99683e-11	Unswitched memory	NIPAL2
IGLC2	1.46567e-15	-0.940914	0.346	0.443	3.08612e-11	Unswitched memory	IGLC2
SCML4	2.06478e-15	-0.730345	0.183	0.249	4.34761e-11	Unswitched memory	SCML4
TUBA1B	2.57085e-15	0.287647	0.494	0.403	5.41319e-11	Unswitched memory	TUBA1B
TLE5	4.17925e-15	-0.312045	0.72	0.739	8.79983e-11	Unswitched memory	TLE5
LIMS1	4.72457e-15	0.431902	0.241	0.174	9.94805e-11	Unswitched memory	LIMS1
MZT2B	4.83591e-15	0.25151	0.581	0.483	1.01825e-10	Unswitched memory	MZT2B
TRAF5	5.90948e-15	0.320008	0.495	0.41	1.2443e-10	Unswitched memory	TRAF5
SVIP	8.19425e-15	0.338809	0.301	0.226	1.72538e-10	Unswitched memory	SVIP
USP8	8.44614e-15	-0.438734	0.447	0.506	1.77842e-10	Unswitched memory	USP8
DDX24	8.83097e-15	0.272743	0.522	0.431	1.85945e-10	Unswitched memory	DDX24
TOMM20	1.04046e-14	0.267373	0.577	0.488	2.1908e-10	Unswitched memory	TOMM20
VPS41	1.06133e-14	-0.517286	0.319	0.383	2.23474e-10	Unswitched memory	VPS41
NGLY1	1.08078e-14	0.311002	0.515	0.434	2.27569e-10	Unswitched memory	NGLY1
BIRC3	1.12877e-14	-0.349846	0.633	0.658	2.37674e-10	Unswitched memory	BIRC3
ZFP36	1.31441e-14	0.318382	0.436	0.351	2.76761e-10	Unswitched memory	ZFP36
CALHM6	1.40172e-14	-0.415742	0.507	0.55	2.95146e-10	Unswitched memory	CALHM6
TLE4	1.47784e-14	-0.554339	0.29	0.355	3.11174e-10	Unswitched memory	TLE4
MTPN	1.52533e-14	-0.323072	0.644	0.671	3.21173e-10	Unswitched memory	MTPN
SSBP4	1.55525e-14	0.361867	0.333	0.257	3.27473e-10	Unswitched memory	SSBP4
TUT7	1.74474e-14	0.273218	0.415	0.327	3.67372e-10	Unswitched memory	TUT7
CRYBG1	1.80204e-14	0.316985	0.434	0.351	3.79438e-10	Unswitched memory	CRYBG1
TMEM117	1.88589e-14	-0.664781	0.196	0.264	3.97094e-10	Unswitched memory	TMEM117
PLEKHA2	2.40523e-14	-0.316905	0.589	0.636	5.06445e-10	Unswitched memory	PLEKHA2
PATL2	2.88072e-14	-0.729604	0.19	0.254	6.06565e-10	Unswitched memory	PATL2
WDFY2	3.19253e-14	-0.499854	0.385	0.439	6.72219e-10	Unswitched memory	WDFY2
ATP6V0B	3.59274e-14	0.329872	0.375	0.296	7.56487e-10	Unswitched memory	ATP6V0B
ATP1B3	3.60824e-14	0.535761	0.239	0.176	7.59752e-10	Unswitched memory	ATP1B3
ANP32E	4.83936e-14	0.278518	0.351	0.269	1.01897e-09	Unswitched memory	ANP32E
ASAP1	5.38978e-14	-0.507252	0.321	0.384	1.13487e-09	Unswitched memory	ASAP1
DTNBP1	5.75789e-14	-0.474322	0.355	0.419	1.21238e-09	Unswitched memory	DTNBP1
HPCAL1	6.06896e-14	0.366695	0.265	0.196	1.27788e-09	Unswitched memory	HPCAL1
BLOC1S2	6.16826e-14	-0.520511	0.353	0.407	1.29879e-09	Unswitched memory	BLOC1S2
SERPINB9P1	6.19879e-14	-0.721366	0.155	0.216	1.30522e-09	Unswitched memory	SERPINB9P1
RCSD1	6.33037e-14	-0.259146	0.796	0.821	1.33292e-09	Unswitched memory	RCSD1
NME3	8.06942e-14	0.427533	0.245	0.181	1.6991e-09	Unswitched memory	NME3
ZBTB7A	8.69805e-14	0.343806	0.331	0.255	1.83146e-09	Unswitched memory	ZBTB7A
ARAP2	8.72401e-14	-0.437129	0.379	0.437	1.83693e-09	Unswitched memory	ARAP2
DPH5-DT	8.72887e-14	-0.74192	0.154	0.214	1.83795e-09	Unswitched memory	DPH5-DT
HCK	8.82735e-14	0.275933	0.21	0.148	1.85869e-09	Unswitched memory	HCK
FAM53B	9.31786e-14	-0.61193	0.213	0.274	1.96197e-09	Unswitched memory	FAM53B
TLR10	1.10472e-13	0.359939	0.255	0.188	2.32611e-09	Unswitched memory	TLR10
CD63	1.13767e-13	0.387517	0.277	0.208	2.39548e-09	Unswitched memory	CD63
BPTF	1.53595e-13	-0.267923	0.672	0.707	3.2341e-09	Unswitched memory	BPTF
DDX21	1.77305e-13	0.260017	0.466	0.381	3.73332e-09	Unswitched memory	DDX21
UBE2Q2	2.55666e-13	0.34042	0.275	0.207	5.3833e-09	Unswitched memory	UBE2Q2
PIM2	2.83562e-13	0.336511	0.3	0.228	5.97068e-09	Unswitched memory	PIM2
EPB41	3.81081e-13	-0.33359	0.577	0.614	8.02404e-09	Unswitched memory	EPB41
ERP44	3.85225e-13	-0.463847	0.378	0.43	8.1113e-09	Unswitched memory	ERP44
SHISAL2A	3.88196e-13	-0.59111	0.226	0.286	8.17386e-09	Unswitched memory	SHISAL2A
PLCL2	4.02963e-13	-0.361596	0.55	0.597	8.48478e-09	Unswitched memory	PLCL2
MGST3	4.15162e-13	0.367339	0.259	0.194	8.74166e-09	Unswitched memory	MGST3
USP3	4.24788e-13	-0.273698	0.628	0.663	8.94434e-09	Unswitched memory	USP3
STAT3	4.43252e-13	0.27787	0.469	0.386	9.33311e-09	Unswitched memory	STAT3
HLA-DQA2	4.82364e-13	-0.356989	0.506	0.571	1.01567e-08	Unswitched memory	HLA-DQA2
ABCC1	4.93119e-13	0.314505	0.362	0.287	1.03831e-08	Unswitched memory	ABCC1
MYC	4.94158e-13	0.507253	0.25	0.189	1.0405e-08	Unswitched memory	MYC
RAC2	4.99131e-13	0.250164	0.709	0.635	1.05097e-08	Unswitched memory	RAC2
CAPG	5.3564e-13	0.359297	0.283	0.214	1.12784e-08	Unswitched memory	CAPG
RTN4	5.45402e-13	0.336865	0.383	0.308	1.1484e-08	Unswitched memory	RTN4
DYNLT1	6.23264e-13	0.434449	0.258	0.195	1.31235e-08	Unswitched memory	DYNLT1
RREB1	9.37102e-13	0.380977	0.314	0.246	1.97316e-08	Unswitched memory	RREB1
RAB30	9.91054e-13	-0.380328	0.524	0.563	2.08676e-08	Unswitched memory	RAB30
PSME4	1.18649e-12	0.27148	0.449	0.37	2.49827e-08	Unswitched memory	PSME4
LPP	1.19562e-12	-0.307919	0.63	0.666	2.51751e-08	Unswitched memory	LPP
FAM162A	1.30216e-12	0.363759	0.274	0.209	2.74183e-08	Unswitched memory	FAM162A
NCF4	1.39002e-12	0.397487	0.218	0.16	2.92682e-08	Unswitched memory	NCF4
KHDRBS2	1.42956e-12	-0.386476	0.666	0.676	3.01008e-08	Unswitched memory	KHDRBS2
ZSWIM6	1.49922e-12	-0.512557	0.316	0.374	3.15676e-08	Unswitched memory	ZSWIM6
COX8A	1.95293e-12	0.269313	0.445	0.362	4.11208e-08	Unswitched memory	COX8A
CEMIP2	2.359e-12	-0.496782	0.425	0.469	4.96711e-08	Unswitched memory	CEMIP2
RBMS1	2.64468e-12	-0.692481	0.193	0.248	5.56864e-08	Unswitched memory	RBMS1
WNK1	2.82441e-12	0.257789	0.494	0.415	5.94707e-08	Unswitched memory	WNK1
IQSEC1	3.18537e-12	0.255384	0.519	0.44	6.70711e-08	Unswitched memory	IQSEC1
USP48	3.52907e-12	0.269605	0.387	0.31	7.43081e-08	Unswitched memory	USP48
NUP160	3.57345e-12	0.28213	0.399	0.322	7.52426e-08	Unswitched memory	NUP160
UBE2E3	4.18574e-12	0.352405	0.283	0.219	8.8135e-08	Unswitched memory	UBE2E3
NFATC2	4.57626e-12	0.312946	0.294	0.224	9.63577e-08	Unswitched memory	NFATC2
ENSG00000227486	4.67335e-12	-0.476003	0.446	0.491	9.8402e-08	Unswitched memory	ENSG00000227486
LINC01004	6.4443e-12	-0.627191	0.243	0.296	1.35691e-07	Unswitched memory	LINC01004
MARCKSL1	6.78809e-12	-0.477692	0.255	0.316	1.4293e-07	Unswitched memory	MARCKSL1
PIK3CA	6.90465e-12	-0.395155	0.427	0.472	1.45384e-07	Unswitched memory	PIK3CA
ERAP2	7.90808e-12	0.287009	0.352	0.28	1.66513e-07	Unswitched memory	ERAP2
ADAM7-AS1	8.43879e-12	-0.319477	0.675	0.686	1.77687e-07	Unswitched memory	ADAM7-AS1
H4C3	8.50289e-12	0.266223	0.356	0.283	1.79037e-07	Unswitched memory	H4C3
SLC9A9	8.75764e-12	-0.545484	0.308	0.361	1.84401e-07	Unswitched memory	SLC9A9
ABHD14B	1.0187e-11	0.435491	0.215	0.159	2.14497e-07	Unswitched memory	ABHD14B
FARP2	1.15317e-11	0.276547	0.466	0.394	2.42811e-07	Unswitched memory	FARP2
HLA-DRB6	1.22145e-11	-0.370467	0.39	0.447	2.57188e-07	Unswitched memory	HLA-DRB6
UBAC2	1.23081e-11	-0.335583	0.54	0.573	2.59158e-07	Unswitched memory	UBAC2
SHMT2	1.27362e-11	0.358745	0.251	0.19	2.68174e-07	Unswitched memory	SHMT2
HTT	1.72532e-11	0.293706	0.396	0.325	3.63284e-07	Unswitched memory	HTT
CHMP7	2.01001e-11	0.31204	0.288	0.224	4.23228e-07	Unswitched memory	CHMP7
JAZF1	2.06514e-11	-0.30991	0.622	0.642	4.34835e-07	Unswitched memory	JAZF1
PTPRK	2.33532e-11	-0.44882	0.356	0.41	4.91726e-07	Unswitched memory	PTPRK
DAPP1	2.69691e-11	-0.401341	0.44	0.483	5.67862e-07	Unswitched memory	DAPP1
LMO4	2.87331e-11	0.36904	0.239	0.181	6.05005e-07	Unswitched memory	LMO4
GLRX3	2.89039e-11	0.388957	0.226	0.17	6.08601e-07	Unswitched memory	GLRX3
RYBP	2.92306e-11	-0.707842	0.151	0.204	6.1548e-07	Unswitched memory	RYBP
RUFY3	2.9804e-11	0.28101	0.333	0.264	6.27554e-07	Unswitched memory	RUFY3
ARHGAP17	3.09459e-11	0.276557	0.544	0.478	6.51596e-07	Unswitched memory	ARHGAP17
RNF130	3.55814e-11	0.290549	0.211	0.155	7.49203e-07	Unswitched memory	RNF130
CCDC85B	3.62822e-11	0.2921	0.329	0.26	7.63957e-07	Unswitched memory	CCDC85B
CCDC91	3.89435e-11	-0.298612	0.607	0.635	8.19995e-07	Unswitched memory	CCDC91
PARP8	4.80757e-11	-0.366739	0.443	0.485	1.01228e-06	Unswitched memory	PARP8
RPS19BP1	5.29461e-11	0.323781	0.322	0.255	1.11483e-06	Unswitched memory	RPS19BP1
PTPN22	5.47674e-11	0.277048	0.31	0.244	1.15318e-06	Unswitched memory	PTPN22
FNIP1	5.57994e-11	-0.35102	0.488	0.532	1.17491e-06	Unswitched memory	FNIP1
HSPA4	6.06949e-11	-0.475801	0.332	0.381	1.27799e-06	Unswitched memory	HSPA4
BIN1	6.48304e-11	0.265901	0.281	0.216	1.36507e-06	Unswitched memory	BIN1
CSNK1G3	6.48724e-11	-0.400621	0.424	0.464	1.36595e-06	Unswitched memory	CSNK1G3
PHIP	6.51399e-11	-0.342565	0.511	0.549	1.37159e-06	Unswitched memory	PHIP
USP12	6.78856e-11	-0.524128	0.26	0.314	1.4294e-06	Unswitched memory	USP12
IER2	7.15778e-11	0.32854	0.381	0.311	1.50714e-06	Unswitched memory	IER2
TPK1	7.30138e-11	-0.430723	0.412	0.458	1.53738e-06	Unswitched memory	TPK1
CEP135	1.00477e-10	-0.58694	0.199	0.252	2.11564e-06	Unswitched memory	CEP135
MGAT5	1.03533e-10	-0.271703	0.736	0.758	2.18e-06	Unswitched memory	MGAT5
MLXIP	1.27128e-10	-0.604526	0.149	0.2	2.67681e-06	Unswitched memory	MLXIP
FYTTD1	1.28019e-10	0.344928	0.204	0.151	2.69556e-06	Unswitched memory	FYTTD1
ATP2A3	1.40148e-10	0.267569	0.427	0.359	2.95095e-06	Unswitched memory	ATP2A3
SMAD4	1.62424e-10	-0.437293	0.343	0.393	3.42e-06	Unswitched memory	SMAD4
CA5B	1.7886e-10	-0.63473	0.159	0.21	3.76607e-06	Unswitched memory	CA5B
GUSBP1	1.80015e-10	0.358074	0.294	0.233	3.7904e-06	Unswitched memory	GUSBP1
FLNA	2.04446e-10	0.320272	0.241	0.184	4.30481e-06	Unswitched memory	FLNA
RNF41	2.05169e-10	0.321397	0.236	0.18	4.32003e-06	Unswitched memory	RNF41
SP140L	2.25125e-10	-0.377056	0.482	0.515	4.74022e-06	Unswitched memory	SP140L
ENSG00000274265	2.6732e-10	-0.540074	0.22	0.27	5.6287e-06	Unswitched memory	ENSG00000274265
SS18L2	2.69538e-10	0.272067	0.268	0.207	5.6754e-06	Unswitched memory	SS18L2
KLF13	2.69789e-10	0.265373	0.326	0.26	5.68068e-06	Unswitched memory	KLF13
BTG2	2.88014e-10	0.262533	0.46	0.393	6.06442e-06	Unswitched memory	BTG2
UHRF2	3.23281e-10	-0.443102	0.346	0.391	6.807e-06	Unswitched memory	UHRF2
ZBTB1	3.30607e-10	0.266254	0.373	0.306	6.96125e-06	Unswitched memory	ZBTB1
CNOT6L	3.37026e-10	-0.338646	0.498	0.534	7.09642e-06	Unswitched memory	CNOT6L
FMNL1-DT	3.70458e-10	0.353214	0.217	0.164	7.80036e-06	Unswitched memory	FMNL1-DT
ADGRE5	4.21012e-10	0.328796	0.229	0.175	8.86484e-06	Unswitched memory	ADGRE5
MRPL44	5.51119e-10	0.399476	0.223	0.171	1.16044e-05	Unswitched memory	MRPL44
TBL1X	5.72039e-10	-0.49664	0.33	0.373	1.20449e-05	Unswitched memory	TBL1X
HERC1	6.06776e-10	-0.265757	0.619	0.642	1.27763e-05	Unswitched memory	HERC1
TUBB	7.70768e-10	0.260698	0.298	0.235	1.62293e-05	Unswitched memory	TUBB
TRAPPC6A	8.73474e-10	0.281113	0.244	0.188	1.83919e-05	Unswitched memory	TRAPPC6A
HEATR5B	1.1054e-09	-0.413372	0.369	0.413	2.32752e-05	Unswitched memory	HEATR5B
GLO1	1.12316e-09	-0.488461	0.293	0.339	2.36493e-05	Unswitched memory	GLO1
CLASRP	1.1666e-09	0.253255	0.357	0.292	2.45639e-05	Unswitched memory	CLASRP
MX2	1.20217e-09	0.281106	0.212	0.16	2.53129e-05	Unswitched memory	MX2
HMGA1	1.36229e-09	0.372627	0.208	0.159	2.86843e-05	Unswitched memory	HMGA1
GSPT1	1.74314e-09	0.250701	0.279	0.22	3.67035e-05	Unswitched memory	GSPT1
BIN2	1.79055e-09	-0.507697	0.217	0.267	3.77018e-05	Unswitched memory	BIN2
RASA3	1.81613e-09	-0.55364	0.229	0.277	3.82405e-05	Unswitched memory	RASA3
IFNAR1	1.96011e-09	-0.362775	0.331	0.383	4.1272e-05	Unswitched memory	IFNAR1
POMP	2.09438e-09	-0.401274	0.402	0.441	4.40992e-05	Unswitched memory	POMP
SIAH2	2.12862e-09	-0.62431	0.169	0.216	4.48201e-05	Unswitched memory	SIAH2
MRPL41	2.1347e-09	0.314482	0.226	0.174	4.49481e-05	Unswitched memory	MRPL41
RNF216P1	2.28547e-09	0.274124	0.223	0.17	4.81229e-05	Unswitched memory	RNF216P1
GAPT	2.65795e-09	-0.472899	0.283	0.332	5.59659e-05	Unswitched memory	GAPT
BCL7C	2.84355e-09	0.268278	0.275	0.217	5.98737e-05	Unswitched memory	BCL7C
ZNF609	3.00057e-09	0.261202	0.296	0.237	6.31799e-05	Unswitched memory	ZNF609
RUNX3	3.05683e-09	0.300575	0.279	0.223	6.43645e-05	Unswitched memory	RUNX3
UBE2H	3.17297e-09	-0.342141	0.421	0.464	6.681e-05	Unswitched memory	UBE2H
CD22	3.56747e-09	-0.29895	0.584	0.607	7.51166e-05	Unswitched memory	CD22
PELI2	4.6211e-09	-0.657872	0.157	0.202	9.73019e-05	Unswitched memory	PELI2
GBP4	5.61269e-09	-0.675982	0.218	0.261	0.000118181	Unswitched memory	GBP4
CYTIP	5.88242e-09	-0.397932	0.453	0.478	0.00012386	Unswitched memory	CYTIP
MBNL2	6.35177e-09	-0.372234	0.427	0.46	0.000133743	Unswitched memory	MBNL2
ENSG00000289963	7.17062e-09	-0.321662	0.37	0.419	0.000150985	Unswitched memory	ENSG00000289963
CKLF	8.00569e-09	-0.607947	0.177	0.222	0.000168568	Unswitched memory	CKLF
FAM117B	8.72991e-09	-0.307127	0.551	0.578	0.000183817	Unswitched memory	FAM117B
TSTD3	8.95054e-09	0.289545	0.228	0.178	0.000188463	Unswitched memory	TSTD3
PURA	9.61597e-09	0.30954	0.215	0.165	0.000202474	Unswitched memory	PURA
SLC15A2	9.93305e-09	-0.454129	0.222	0.27	0.00020915	Unswitched memory	SLC15A2
SLC4A7	1.00672e-08	-0.419026	0.346	0.386	0.000211975	Unswitched memory	SLC4A7
SECISBP2L	1.01349e-08	-0.339547	0.506	0.534	0.000213401	Unswitched memory	SECISBP2L
ANXA5	1.19108e-08	0.308902	0.234	0.182	0.000250794	Unswitched memory	ANXA5
TCF3	1.21567e-08	-0.401708	0.264	0.311	0.000255972	Unswitched memory	TCF3
ECHDC1	1.24309e-08	-0.370847	0.331	0.373	0.000261745	Unswitched memory	ECHDC1
ZNF532	1.81354e-08	0.26239	0.209	0.162	0.000381859	Unswitched memory	ZNF532
ARHGEF7	2.56573e-08	-0.516488	0.264	0.305	0.00054024	Unswitched memory	ARHGEF7
CHST11	2.59899e-08	-0.312642	0.507	0.539	0.000547244	Unswitched memory	CHST11
RASSF2	2.67154e-08	0.303381	0.211	0.163	0.00056252	Unswitched memory	RASSF2
DNAJC1	3.07334e-08	-0.543435	0.206	0.252	0.000647122	Unswitched memory	DNAJC1
VDAC3	3.21359e-08	0.329878	0.206	0.161	0.000676654	Unswitched memory	VDAC3
ENSG00000249207	3.27915e-08	-0.534114	0.22	0.263	0.000690458	Unswitched memory	ENSG00000249207
ENSG00000287555	3.53088e-08	0.255523	0.236	0.186	0.000743462	Unswitched memory	ENSG00000287555
GNB4	3.82035e-08	-0.505816	0.193	0.237	0.000804412	Unswitched memory	GNB4
RABEP1	4.17361e-08	-0.27636	0.593	0.613	0.000878794	Unswitched memory	RABEP1
PMAIP1	4.53247e-08	0.311694	0.259	0.208	0.000954356	Unswitched memory	PMAIP1
CCDC69	4.82438e-08	-0.547016	0.199	0.241	0.00101582	Unswitched memory	CCDC69
NUP210	5.3394e-08	0.254744	0.304	0.248	0.00112426	Unswitched memory	NUP210
BTN3A1	5.54426e-08	0.25155	0.261	0.209	0.0011674	Unswitched memory	BTN3A1
MICAL3	5.9923e-08	-0.361893	0.38	0.419	0.00126174	Unswitched memory	MICAL3
NDUFB5	6.01709e-08	0.267018	0.276	0.225	0.00126696	Unswitched memory	NDUFB5
PHF1	6.10407e-08	0.295165	0.235	0.185	0.00128527	Unswitched memory	PHF1
MAP4K1	6.37028e-08	0.378968	0.212	0.166	0.00134133	Unswitched memory	MAP4K1
TCF12	6.62199e-08	-0.251751	0.643	0.658	0.00139433	Unswitched memory	TCF12
CCDC191	6.85849e-08	-0.631741	0.169	0.211	0.00144412	Unswitched memory	CCDC191
UBE2M	7.98716e-08	0.260212	0.285	0.233	0.00168178	Unswitched memory	UBE2M
SMS	1.32005e-07	0.274045	0.202	0.158	0.0027795	Unswitched memory	SMS
HLA-DOB	1.40358e-07	-0.327515	0.437	0.467	0.00295537	Unswitched memory	HLA-DOB
MCCC1	1.41298e-07	0.284833	0.206	0.161	0.00297518	Unswitched memory	MCCC1
LRPAP1	1.43563e-07	0.323487	0.244	0.197	0.00302287	Unswitched memory	LRPAP1
SLC38A1	1.47852e-07	-0.254583	0.609	0.628	0.00311317	Unswitched memory	SLC38A1
COA1	1.5393e-07	-0.338788	0.389	0.422	0.00324114	Unswitched memory	COA1
SCAF8	1.68749e-07	-0.307957	0.417	0.455	0.00355317	Unswitched memory	SCAF8
CHIC2	1.76488e-07	-0.508109	0.23	0.268	0.00371613	Unswitched memory	CHIC2
MIR29B2CHG	1.77357e-07	0.253439	0.261	0.212	0.00373442	Unswitched memory	MIR29B2CHG
PLAAT4	1.88849e-07	0.280421	0.203	0.16	0.00397641	Unswitched memory	PLAAT4
RNGTT	2.41495e-07	-0.31533	0.42	0.452	0.00508493	Unswitched memory	RNGTT
IRF2BP2	2.61278e-07	0.259527	0.216	0.171	0.00550146	Unswitched memory	IRF2BP2
LRCH1	2.68636e-07	-0.337216	0.399	0.432	0.00565639	Unswitched memory	LRCH1
NPLOC4	2.9553e-07	0.280887	0.224	0.18	0.00622268	Unswitched memory	NPLOC4
DMTF1	3.45835e-07	-0.396227	0.293	0.332	0.0072819	Unswitched memory	DMTF1
ABR	3.46799e-07	-0.42121	0.231	0.273	0.0073022	Unswitched memory	ABR
ZEB1	3.49339e-07	-0.29654	0.499	0.531	0.00735569	Unswitched memory	ZEB1
DLEU1	3.68678e-07	-0.523865	0.358	0.383	0.00776288	Unswitched memory	DLEU1
BLCAP	4.28796e-07	-0.481179	0.218	0.256	0.00902874	Unswitched memory	BLCAP
MAPK6	4.41391e-07	0.301512	0.209	0.167	0.00929394	Unswitched memory	MAPK6
SLC9A7	4.47321e-07	-0.285892	0.51	0.529	0.00941879	Unswitched memory	SLC9A7
EVL	4.62777e-07	-0.252661	0.513	0.539	0.00974423	Unswitched memory	EVL
PSMB8-AS1	4.82426e-07	-0.383631	0.276	0.318	0.010158	Unswitched memory	PSMB8-AS1
ZNF581	5.02786e-07	0.264098	0.212	0.168	0.0105867	Unswitched memory	ZNF581
DUT	5.07916e-07	0.261726	0.291	0.244	0.0106947	Unswitched memory	DUT
GALNT2	5.09316e-07	-0.454736	0.195	0.234	0.0107242	Unswitched memory	GALNT2
INVS	6.04033e-07	-0.444219	0.325	0.362	0.0127185	Unswitched memory	INVS
TOP2B	6.46424e-07	-0.421067	0.319	0.353	0.0136111	Unswitched memory	TOP2B
RFX3-DT	6.5908e-07	-0.468609	0.211	0.251	0.0138776	Unswitched memory	RFX3-DT
ECPAS	6.77616e-07	0.362299	0.204	0.163	0.0142679	Unswitched memory	ECPAS
BTG1-DT	7.13121e-07	-0.397949	0.285	0.321	0.0150155	Unswitched memory	BTG1-DT
PTS	7.68159e-07	-0.416091	0.219	0.259	0.0161744	Unswitched memory	PTS
KDM6A	7.79791e-07	-0.256847	0.533	0.557	0.0164193	Unswitched memory	KDM6A
PQBP1	1.06079e-06	0.252884	0.205	0.163	0.022336	Unswitched memory	PQBP1
TBC1D1	1.11173e-06	-0.311099	0.432	0.46	0.0234085	Unswitched memory	TBC1D1
HBP1	1.1253e-06	-0.339395	0.357	0.39	0.0236943	Unswitched memory	HBP1
STX5	1.14291e-06	-0.382728	0.362	0.397	0.0240651	Unswitched memory	STX5
MDN1	1.24949e-06	0.253976	0.219	0.177	0.0263092	Unswitched memory	MDN1
SLC49A4	1.40214e-06	-0.637951	0.193	0.228	0.0295235	Unswitched memory	SLC49A4
TTC39C	1.41672e-06	-0.38967	0.256	0.295	0.0298304	Unswitched memory	TTC39C
SMAD3	1.49519e-06	-0.360537	0.362	0.394	0.0314828	Unswitched memory	SMAD3
SUN2	1.58832e-06	-0.400231	0.243	0.28	0.0334437	Unswitched memory	SUN2
PTPRA	1.76188e-06	-0.317102	0.46	0.482	0.0370981	Unswitched memory	PTPRA
HHEX	1.82744e-06	-0.424214	0.286	0.318	0.0384786	Unswitched memory	HHEX
TCL1A.1	0	1.83414	0.869	0.255	0	Naive	TCL1A
IGHD.1	0	1.27512	0.923	0.482	0	Naive	IGHD
CRIP1.1	0	-2.9365	0.182	0.619	0	Naive	CRIP1
CSGALNACT1.1	0	-2.7635	0.121	0.545	0	Naive	CSGALNACT1
IL4R.1	0	1.96733	0.673	0.252	0	Naive	IL4R
AIM2.1	0	-2.84322	0.063	0.443	0	Naive	AIM2
VOPP1.1	0	-1.84671	0.321	0.694	0	Naive	VOPP1
ENSG00000258760.1	0	-5.07549	0.016	0.384	0	Naive	ENSG00000258760
TNFRSF13B.1	0	-4.26546	0.021	0.387	0	Naive	TNFRSF13B
FCER2.1	0	1.74306	0.657	0.297	0	Naive	FCER2
LIX1-AS1.1	0	1.40719	0.647	0.306	0	Naive	LIX1-AS1
COTL1.1	0	-1.24898	0.377	0.709	0	Naive	COTL1
IGHM	0	0.744829	0.988	0.661	0	Naive	IGHM
IGHA1.1	0	-7.25828	0.042	0.364	0	Naive	IGHA1
SKAP1.1	0	1.27838	0.633	0.311	0	Naive	SKAP1
ENSG00000224610.1	0	2.39985	0.408	0.09	0	Naive	ENSG00000224610
IGHG1	0	-5.66594	0.019	0.334	0	Naive	IGHG1
AHNAK.1	0	-1.56083	0.175	0.489	0	Naive	AHNAK
HIPK2	0	-2.84075	0.101	0.414	0	Naive	HIPK2
TBC1D9.1	0	-1.50715	0.283	0.594	0	Naive	TBC1D9
YBX3.1	0	1.49606	0.562	0.256	0	Naive	YBX3
GPR183.1	0	-2.20261	0.089	0.394	0	Naive	GPR183
PLPP5.1	0	1.59869	0.62	0.317	0	Naive	PLPP5
PVT1.1	0	-2.75453	0.048	0.351	0	Naive	PVT1
ANK3.1	0	-2.17033	0.128	0.427	0	Naive	ANK3
SOX5	0	-4.74927	0.032	0.329	0	Naive	SOX5
SNED1.1	0	-2.91636	0.058	0.35	0	Naive	SNED1
ITGB1	0	-3.03131	0.097	0.387	0	Naive	ITGB1
APLP2.1	0	1.42747	0.574	0.288	0	Naive	APLP2
SGPP1.1	0	-1.79379	0.117	0.401	0	Naive	SGPP1
CD82.1	0	-1.50835	0.148	0.431	0	Naive	CD82
RHEX.1	0	-1.89005	0.125	0.407	0	Naive	RHEX
SSPN	0	-5.91861	0.008	0.284	0	Naive	SSPN
NLRC5.1	0	-0.954499	0.262	0.536	0	Naive	NLRC5
PTPRJ.1	0	-1.64366	0.205	0.476	0	Naive	PTPRJ
JCHAIN	0	-3.08965	0.249	0.519	0	Naive	JCHAIN
MARCKS.1	0	-1.33427	0.192	0.458	0	Naive	MARCKS
ANXA2.1	0	-2.23458	0.074	0.34	0	Naive	ANXA2
CCDC50.1	0	-1.04397	0.301	0.567	0	Naive	CCDC50
CD27.1	0	-5.21489	0.007	0.272	0	Naive	CD27
VIM.1	0	-1.05428	0.439	0.702	0	Naive	VIM
NEAT1	0	-0.989229	0.377	0.637	0	Naive	NEAT1
S100A6.1	0	-1.00964	0.39	0.649	0	Naive	S100A6
SMARCB1.1	0	-0.85156	0.304	0.56	0	Naive	SMARCB1
TAPT1.1	0	1.20064	0.574	0.319	0	Naive	TAPT1
COL19A1.1	0	1.37453	0.813	0.558	0	Naive	COL19A1
ATXN1	0	-3.97226	0.021	0.275	0	Naive	ATXN1
ARHGAP25.1	0	-0.893509	0.409	0.662	0	Naive	ARHGAP25
FUT8.1	0	-0.958234	0.397	0.65	0	Naive	FUT8
COL4A4.1	0	-3.50302	0.029	0.281	0	Naive	COL4A4
DOCK10.1	0	-0.74056	0.451	0.701	0	Naive	DOCK10
TFEC	0	-6.22605	0.006	0.248	0	Naive	TFEC
SNTB1	0	-1.8022	0.089	0.33	0	Naive	SNTB1
CYRIA.1	0	-1.21273	0.186	0.426	0	Naive	CYRIA
LGALS1	0	-3.32595	0.037	0.276	0	Naive	LGALS1
P2RY14.1	0	1.77503	0.38	0.142	0	Naive	P2RY14
AP1S3.1	0	-1.36404	0.135	0.373	0	Naive	AP1S3
GAPDH.1	0	-0.962648	0.434	0.671	0	Naive	GAPDH
COL4A3.1	0	-4.31592	0.012	0.247	0	Naive	COL4A3
S100A4.1	0	-1.38595	0.243	0.475	0	Naive	S100A4
ARHGAP24.1	0	-0.908314	0.447	0.675	0	Naive	ARHGAP24
ST6GALNAC3.1	0	1.30994	0.439	0.212	0	Naive	ST6GALNAC3
NCOA7.1	0	-1.70575	0.079	0.306	0	Naive	NCOA7
DAAM1	0	-1.75022	0.084	0.303	0	Naive	DAAM1
SAMSN1.1	0	-2.03162	0.059	0.277	0	Naive	SAMSN1
ZBTB16.1	0	2.63746	0.276	0.059	0	Naive	ZBTB16
CORO7.1	0	-1.10157	0.151	0.364	0	Naive	CORO7
OSBPL10.1	0	-1.00139	0.649	0.862	0	Naive	OSBPL10
IGHG3	0	-3.14593	0.065	0.277	0	Naive	IGHG3
IGHG2.1	0	-5.31835	0.02	0.231	0	Naive	IGHG2
PLXNC1.1	0	-1.69802	0.103	0.313	0	Naive	PLXNC1
ITM2C.1	0	-2.13885	0.07	0.276	0	Naive	ITM2C
LINC01781	0	-2.25976	0.079	0.284	0	Naive	LINC01781
SCIMP	0	-1.19241	0.143	0.347	0	Naive	SCIMP
TNS3.1	0	-1.38822	0.113	0.316	0	Naive	TNS3
PAG1	0	-1.94169	0.071	0.274	0	Naive	PAG1
IGHA2	0	-6.39843	0.011	0.21	0	Naive	IGHA2
CAMK2D.1	0	0.648187	0.869	0.67	0	Naive	CAMK2D
RILPL2.1	0	-1.23666	0.105	0.3	0	Naive	RILPL2
ENSG00000226571.1	0	-1.69217	0.099	0.29	0	Naive	ENSG00000226571
SAMD12	0	-1.57771	0.097	0.288	0	Naive	SAMD12
LARGE1.1	0	1.23238	0.604	0.415	0	Naive	LARGE1
NCK2.1	0	1.08293	0.605	0.417	0	Naive	NCK2
SYN3	0	3.99954	0.208	0.02	0	Naive	SYN3
TEX9	0	-3.29145	0.015	0.201	0	Naive	TEX9
STAMBPL1.1	0	-1.58625	0.072	0.254	0	Naive	STAMBPL1
HCK.1	0	-1.45722	0.083	0.264	0	Naive	HCK
MCOLN2.1	0	-2.94786	0.023	0.203	0	Naive	MCOLN2
ZNF804A.1	0	-3.44298	0.024	0.203	0	Naive	ZNF804A
ACP5.1	0	-1.77407	0.053	0.228	0	Naive	ACP5
CXCR4.1	0	1.05816	0.913	0.742	0	Naive	CXCR4
BACH2.1	0	1.05062	0.976	0.816	0	Naive	BACH2
CAPN2	0	-1.53038	0.06	0.219	0	Naive	CAPN2
ADAM7-AS1.1	0	0.911446	0.743	0.594	0	Naive	ADAM7-AS1
HVCN1.1	0	0.965498	0.765	0.616	0	Naive	HVCN1
SNX29.1	0	0.751046	0.795	0.686	0	Naive	SNX29
ITPR1.1	0	0.820716	0.788	0.68	0	Naive	ITPR1
FCRL1.1	0	0.871828	0.932	0.825	0	Naive	FCRL1
FOXP1	0	0.632744	0.966	0.869	0	Naive	FOXP1
ADK.1	0	0.811272	0.924	0.837	0	Naive	ADK
SIPA1L1.1	0	0.74387	0.836	0.76	0	Naive	SIPA1L1
LINC00926.1	0	0.718879	0.909	0.85	0	Naive	LINC00926
MEF2C.1	0	0.619976	0.941	0.915	0	Naive	MEF2C
BTG1.1	0	0.67981	0.967	0.944	0	Naive	BTG1
TXNIP	0	0.497516	0.975	0.961	0	Naive	TXNIP
TMSB10.1	0	0.400781	0.987	0.982	0	Naive	TMSB10
SLC38A11	1.58247e-306	2.50812	0.219	0.05	3.33205e-302	Naive	SLC38A11
FOXO1.1	1.77945e-306	0.904539	0.666	0.52	3.74681e-302	Naive	FOXO1
GEN1.1	6.15775e-306	-1.61161	0.082	0.252	1.29658e-301	Naive	GEN1
KHDRBS2.1	8.89441e-306	0.785359	0.74	0.571	1.87281e-301	Naive	KHDRBS2
CDK14	1.14139e-302	-0.729908	0.664	0.843	2.4033e-298	Naive	CDK14
ACTG1	1.13895e-300	-0.756257	0.648	0.828	2.39817e-296	Naive	ACTG1
MYO1D	9.22986e-298	-1.62012	0.083	0.25	1.94344e-293	Naive	MYO1D
IFI30.1	4.00109e-297	-1.12242	0.156	0.365	8.42469e-293	Naive	IFI30
CPNE5	9.62523e-297	-1.12805	0.127	0.326	2.02669e-292	Naive	CPNE5
GAB2.1	1.06211e-295	-1.11587	0.155	0.36	2.23638e-291	Naive	GAB2
ITGB7	9.6211e-293	-1.5639	0.056	0.207	2.02582e-288	Naive	ITGB7
RASGRP1.1	2.66685e-291	-1.1049	0.126	0.319	5.61531e-287	Naive	RASGRP1
TMEM123.1	4.72192e-287	0.887096	0.609	0.446	9.94248e-283	Naive	TMEM123
ZCCHC7.1	1.09368e-285	0.498843	0.913	0.87	2.30286e-281	Naive	ZCCHC7
UBE2J1	2.36252e-284	-0.9904	0.241	0.47	4.97453e-280	Naive	UBE2J1
SCRN1.1	3.56323e-284	-1.42627	0.064	0.218	7.50273e-280	Naive	SCRN1
UBE2G1	3.99933e-281	-0.772357	0.363	0.601	8.421e-277	Naive	UBE2G1
B2M	1.75443e-278	-0.283201	0.997	0.997	3.69413e-274	Naive	B2M
PACS1.1	5.45069e-278	0.662645	0.843	0.799	1.1477e-273	Naive	PACS1
SEC11C.1	6.71252e-272	-1.35257	0.146	0.342	1.41339e-267	Naive	SEC11C
PPP1R14A	3.02213e-268	-1.43704	0.075	0.229	6.36339e-264	Naive	PPP1R14A
ADGRE5.1	2.72357e-265	-1.33484	0.112	0.286	5.73474e-261	Naive	ADGRE5
RPL18A	1.60591e-263	0.312358	0.982	0.979	3.3814e-259	Naive	RPL18A
ADAM28	2.08417e-262	0.647701	0.803	0.725	4.38842e-258	Naive	ADAM28
ZDHHC21.1	2.71337e-262	-0.913688	0.212	0.427	5.71327e-258	Naive	ZDHHC21
BTLA.1	7.70828e-262	1.12819	0.484	0.315	1.62306e-257	Naive	BTLA
TXN.1	1.5361e-259	-1.08519	0.122	0.305	3.23442e-255	Naive	TXN
ZBTB38	5.55773e-258	-1.27453	0.083	0.24	1.17024e-253	Naive	ZBTB38
MARCHF3.1	3.42717e-253	0.852221	0.616	0.45	7.21625e-249	Naive	MARCHF3
STK17A.1	3.45532e-253	0.818273	0.68	0.595	7.27552e-249	Naive	STK17A
SSBP2.1	2.55316e-252	0.6609	0.7	0.535	5.37593e-248	Naive	SSBP2
SELL.1	8.80127e-252	0.777198	0.681	0.556	1.85319e-247	Naive	SELL
RAPGEF1	1.01774e-251	-0.65224	0.453	0.68	2.14295e-247	Naive	RAPGEF1
VAV3.1	6.44809e-249	0.70434	0.697	0.565	1.35771e-244	Naive	VAV3
PAPSS1.1	1.53445e-247	-1.29778	0.074	0.222	3.23093e-243	Naive	PAPSS1
IQGAP2	2.27804e-247	-1.34802	0.089	0.242	4.79664e-243	Naive	IQGAP2
S100A10	5.10878e-247	-1.28834	0.201	0.393	1.0757e-242	Naive	S100A10
CASP4LP	1.04611e-246	2.16471	0.207	0.059	2.20269e-242	Naive	CASP4LP
FBXW7	4.52163e-244	-0.704253	0.363	0.594	9.52073e-240	Naive	FBXW7
PLP2.1	4.2217e-243	-0.778969	0.213	0.428	8.8892e-239	Naive	PLP2
LAPTM5.1	1.24118e-242	0.499854	0.856	0.827	2.61342e-238	Naive	LAPTM5
RAB31.1	1.50286e-242	-1.07826	0.104	0.268	3.16441e-238	Naive	RAB31
PLEK.1	4.51133e-241	-0.870417	0.194	0.398	9.49906e-237	Naive	PLEK
PPFIBP2.1	3.27318e-240	-1.37129	0.063	0.201	6.892e-236	Naive	PPFIBP2
CALHM6.1	1.77177e-238	0.918031	0.597	0.466	3.73064e-234	Naive	CALHM6
NAPSB.1	3.59569e-238	-0.779654	0.332	0.55	7.57108e-234	Naive	NAPSB
MGAT5.1	1.91618e-235	0.628844	0.788	0.704	4.03472e-231	Naive	MGAT5
AFF3	3.77516e-235	0.345633	0.987	0.941	7.94897e-231	Naive	AFF3
DENND1B	7.98228e-235	-0.929762	0.173	0.361	1.68075e-230	Naive	DENND1B
PKM.1	2.4807e-234	-0.870414	0.169	0.363	5.22336e-230	Naive	PKM
L3MBTL4.1	2.76646e-234	1.13553	0.392	0.209	5.82506e-230	Naive	L3MBTL4
HSPA8	4.03074e-233	-0.752833	0.343	0.564	8.48712e-229	Naive	HSPA8
TSPAN13.1	5.19142e-233	1.10698	0.446	0.281	1.09311e-228	Naive	TSPAN13
CFLAR.1	1.44158e-231	-0.727364	0.273	0.492	3.0354e-227	Naive	CFLAR
CD200	7.21526e-231	1.80982	0.242	0.089	1.51925e-226	Naive	CD200
RCSD1.1	1.16388e-230	0.55921	0.831	0.799	2.45066e-226	Naive	RCSD1
GCNT1.1	2.23461e-228	1.39312	0.287	0.121	4.7052e-224	Naive	GCNT1
OSBPL3.1	1.79654e-227	-1.084	0.101	0.257	3.78279e-223	Naive	OSBPL3
CEMIP2.1	2.58331e-227	0.912077	0.528	0.365	5.43941e-223	Naive	CEMIP2
DPYD.1	5.41759e-226	0.689569	0.616	0.438	1.14073e-221	Naive	DPYD
MIR142HG.1	1.97202e-225	-0.850318	0.238	0.439	4.15229e-221	Naive	MIR142HG
TFRC	6.1031e-225	-1.14393	0.092	0.242	1.28507e-220	Naive	TFRC
DYNLL1	2.61457e-224	-0.763616	0.247	0.456	5.50524e-220	Naive	DYNLL1
POU2AF1.1	1.84721e-223	-0.671343	0.326	0.55	3.88948e-219	Naive	POU2AF1
CLIP1	2.21184e-223	-0.811118	0.166	0.352	4.65725e-219	Naive	CLIP1
LDHB.1	8.92862e-222	-0.668248	0.282	0.504	1.88001e-217	Naive	LDHB
S100A11	2.65309e-221	-1.12133	0.095	0.246	5.58634e-217	Naive	S100A11
TTN.1	1.51082e-220	-1.06619	0.129	0.294	3.18119e-216	Naive	TTN
CD37	1.22357e-219	0.366783	0.964	0.961	2.57635e-215	Naive	CD37
ENSG00000236283.1	8.16873e-219	1.55221	0.29	0.131	1.72001e-214	Naive	ENSG00000236283
SINHCAF	6.65346e-217	-0.735787	0.267	0.476	1.40095e-212	Naive	SINHCAF
KRAS.1	2.93806e-216	-0.75583	0.181	0.371	6.18639e-212	Naive	KRAS
EMP3.1	2.43345e-215	-0.621904	0.485	0.71	5.12386e-211	Naive	EMP3
SYK.1	2.69162e-215	-0.64163	0.614	0.783	5.66747e-211	Naive	SYK
CLEC2D.1	4.57503e-215	0.595111	0.744	0.669	9.63318e-211	Naive	CLEC2D
LSP1.1	6.33661e-215	-0.625209	0.439	0.655	1.33424e-210	Naive	LSP1
ZNF318.1	1.91467e-212	1.33311	0.337	0.18	4.03152e-208	Naive	ZNF318
EEIG1	1.44879e-211	-1.19417	0.079	0.217	3.05057e-207	Naive	EEIG1
HERPUD1.1	3.51742e-210	-0.668196	0.33	0.55	7.40628e-206	Naive	HERPUD1
PTP4A2	9.12244e-207	-0.584598	0.376	0.601	1.92082e-202	Naive	PTP4A2
PIP4K2A.1	2.02601e-205	-0.66947	0.377	0.587	4.26596e-201	Naive	PIP4K2A
PCED1B-AS1	1.24185e-204	-0.643405	0.24	0.446	2.61484e-200	Naive	PCED1B-AS1
ANXA4	6.79707e-204	-0.85092	0.195	0.374	1.43119e-199	Naive	ANXA4
ZBTB7A.1	5.86187e-203	-0.745685	0.189	0.375	1.23428e-198	Naive	ZBTB7A
ECE1.1	8.51248e-203	-0.964743	0.108	0.26	1.79239e-198	Naive	ECE1
WWOX.1	9.92602e-203	0.853421	0.637	0.509	2.09002e-198	Naive	WWOX
PIKFYVE.1	1.0938e-202	-0.66293	0.321	0.532	2.3031e-198	Naive	PIKFYVE
SCN3A.1	1.15694e-201	1.47007	0.28	0.128	2.43605e-197	Naive	SCN3A
CAPG.1	1.32268e-201	-0.842568	0.154	0.327	2.78504e-197	Naive	CAPG
TCEA1.1	4.11053e-201	-0.548574	0.446	0.666	8.65512e-197	Naive	TCEA1
ST3GAL5.1	2.46166e-200	-0.922483	0.115	0.268	5.18327e-196	Naive	ST3GAL5
CCND3.1	1.85214e-198	0.655912	0.75	0.675	3.89987e-194	Naive	CCND3
DEPDC5.1	6.49979e-198	-0.901119	0.131	0.291	1.3686e-193	Naive	DEPDC5
STEAP1B.1	6.35238e-197	0.978748	0.559	0.445	1.33756e-192	Naive	STEAP1B
TPST1.1	1.94668e-196	1.48146	0.289	0.14	4.09894e-192	Naive	TPST1
ANTXR2.1	2.29557e-196	-0.704459	0.305	0.506	4.83356e-192	Naive	ANTXR2
TLR10.1	4.67809e-195	-0.873368	0.133	0.292	9.85019e-191	Naive	TLR10
AGPAT5.1	5.30161e-195	0.961054	0.476	0.337	1.11631e-190	Naive	AGPAT5
GRN.1	1.44248e-194	-1.02824	0.087	0.224	3.03728e-190	Naive	GRN
HIGD2A.1	6.10899e-194	-0.619775	0.288	0.5	1.28631e-189	Naive	HIGD2A
SPIB.1	1.20922e-193	-0.574908	0.345	0.56	2.54612e-189	Naive	SPIB
BIRC3.1	2.43988e-193	0.69027	0.683	0.614	5.13741e-189	Naive	BIRC3
MRPS6	1.24779e-191	-0.722371	0.15	0.32	2.62734e-187	Naive	MRPS6
CCR7	3.83824e-191	1.19487	0.37	0.22	8.0818e-187	Naive	CCR7
IER2.1	8.56008e-191	-0.713777	0.241	0.437	1.80241e-186	Naive	IER2
PTPN1.1	1.54258e-190	-0.521749	0.507	0.714	3.24806e-186	Naive	PTPN1
KYNU	8.06909e-190	-0.640592	0.41	0.611	1.69903e-185	Naive	KYNU
GTDC1.1	1.76167e-189	-0.862396	0.14	0.298	3.70936e-185	Naive	GTDC1
SESN1.1	3.22485e-189	1.61682	0.319	0.176	6.79025e-185	Naive	SESN1
KLF6.1	5.84504e-189	-0.652891	0.373	0.574	1.23073e-184	Naive	KLF6
EBF1	1.39209e-188	-0.520105	0.756	0.867	2.93119e-184	Naive	EBF1
FNBP1	1.39254e-188	-0.525082	0.643	0.814	2.93214e-184	Naive	FNBP1
LMO4.1	5.59445e-188	-0.826438	0.126	0.281	1.17797e-183	Naive	LMO4
ITM2B	4.16096e-187	0.590059	0.747	0.705	8.76132e-183	Naive	ITM2B
SRPK2	1.07612e-186	-0.475417	0.679	0.84	2.26587e-182	Naive	SRPK2
CD99	1.50357e-186	-0.727389	0.24	0.429	3.16592e-182	Naive	CD99
STX7.1	3.28164e-186	0.547924	0.76	0.724	6.90982e-182	Naive	STX7
ENSG00000288891.1	2.58738e-185	-0.86305	0.16	0.321	5.44799e-181	Naive	ENSG00000288891
IRAG2	3.68243e-184	-0.706262	0.366	0.567	7.75372e-180	Naive	IRAG2
MYO1F	7.93949e-184	-1.06665	0.086	0.217	1.67174e-179	Naive	MYO1F
ATP1A1.1	1.04413e-183	-0.901263	0.093	0.229	2.19853e-179	Naive	ATP1A1
SMAP2.1	1.58923e-183	0.470592	0.84	0.825	3.34629e-179	Naive	SMAP2
NFAT5.1	1.81021e-183	-0.557478	0.374	0.583	3.81158e-179	Naive	NFAT5
RPS19	3.08656e-182	0.309354	0.983	0.981	6.49907e-178	Naive	RPS19
USP48.1	3.9077e-182	-0.658708	0.242	0.434	8.22806e-178	Naive	USP48
OGDH.1	4.09768e-182	-0.771938	0.148	0.308	8.62807e-178	Naive	OGDH
ADARB1.1	2.00123e-181	0.974174	0.391	0.234	4.2138e-177	Naive	ADARB1
KCNQ1.1	4.54467e-181	-0.853684	0.125	0.275	9.56925e-177	Naive	KCNQ1
GPM6A.1	5.91104e-181	-1.32498	0.115	0.249	1.24463e-176	Naive	GPM6A
SORL1.1	2.81783e-180	1.47058	0.257	0.119	5.93322e-176	Naive	SORL1
CIB1.1	5.27623e-178	-0.729223	0.317	0.517	1.11096e-173	Naive	CIB1
ARHGAP32.1	1.36335e-177	1.19252	0.271	0.125	2.87067e-173	Naive	ARHGAP32
ANXA5.1	1.72112e-177	-0.804379	0.128	0.279	3.62398e-173	Naive	ANXA5
TRAF3.1	1.74116e-177	-0.513702	0.486	0.687	3.66618e-173	Naive	TRAF3
PLEKHA2.1	7.59938e-177	0.595577	0.669	0.573	1.60013e-172	Naive	PLEKHA2
SATB1-AS1	9.89738e-177	1.53154	0.224	0.092	2.08399e-172	Naive	SATB1-AS1
VGLL4	7.78173e-176	-1.07117	0.086	0.213	1.63852e-171	Naive	VGLL4
BCL2A1	1.45378e-175	-1.0327	0.081	0.205	3.06108e-171	Naive	BCL2A1
RAP1GAP2	2.03173e-175	-0.954145	0.124	0.266	4.27802e-171	Naive	RAP1GAP2
MAP4K1.1	3.84098e-175	-0.838052	0.115	0.259	8.08756e-171	Naive	MAP4K1
ODC1.1	1.98254e-174	-0.664936	0.227	0.413	4.17443e-170	Naive	ODC1
MDFIC.1	3.1661e-174	-0.606339	0.206	0.386	6.66655e-170	Naive	MDFIC
RAB11FIP1	7.36757e-174	-0.654198	0.248	0.431	1.55131e-169	Naive	RAB11FIP1
IL7.1	4.40007e-173	-0.850532	0.131	0.275	9.26479e-169	Naive	IL7
GTF2E2.1	6.04043e-173	-0.625859	0.194	0.37	1.27187e-168	Naive	GTF2E2
CTSC	1.04682e-172	-0.99443	0.081	0.206	2.20418e-168	Naive	CTSC
GPHN.1	1.43838e-172	-0.68863	0.194	0.362	3.02864e-168	Naive	GPHN
LINC02397.1	3.87924e-171	0.839463	0.567	0.461	8.16812e-167	Naive	LINC02397
JPT1	6.79235e-171	-0.787824	0.129	0.278	1.4302e-166	Naive	JPT1
C1orf162	8.84924e-171	1.14125	0.358	0.218	1.8633e-166	Naive	C1orf162
FLNA.1	3.42722e-168	-0.698598	0.131	0.282	7.21635e-164	Naive	FLNA
HLA-C.1	1.34568e-167	-0.316043	0.946	0.974	2.83347e-163	Naive	HLA-C
SEC62	5.28391e-167	0.572337	0.757	0.727	1.11258e-162	Naive	SEC62
YWHAH	6.60269e-167	-0.910969	0.096	0.226	1.39026e-162	Naive	YWHAH
TOR3A	1.55017e-165	-0.900167	0.083	0.207	3.26405e-161	Naive	TOR3A
IER5	2.44839e-165	-0.779145	0.119	0.259	5.15534e-161	Naive	IER5
ZFAND6	2.18815e-163	-0.458818	0.523	0.716	4.60737e-159	Naive	ZFAND6
RALGPS2.1	1.24805e-162	-0.418426	0.906	0.951	2.62789e-158	Naive	RALGPS2
SNX25.1	2.32794e-162	-0.538582	0.318	0.512	4.90171e-158	Naive	SNX25
AUTS2	2.87783e-162	0.457691	0.725	0.562	6.05955e-158	Naive	AUTS2
ENSG00000291015.1	1.96576e-161	-0.557221	0.278	0.465	4.1391e-157	Naive	ENSG00000291015
PYCARD	3.14836e-161	-0.673937	0.135	0.285	6.62919e-157	Naive	PYCARD
CCDC141	9.01301e-161	-0.955803	0.089	0.21	1.89778e-156	Naive	CCDC141
SARAF.1	1.03395e-160	0.541646	0.731	0.709	2.17709e-156	Naive	SARAF
IL10RA.1	1.22581e-157	-0.80255	0.114	0.247	2.58107e-153	Naive	IL10RA
OPTN	2.36547e-156	-0.779186	0.087	0.209	4.98074e-152	Naive	OPTN
CYCS.1	2.5265e-156	-0.525241	0.246	0.433	5.31981e-152	Naive	CYCS
TCTN1.1	5.87704e-156	1.17718	0.367	0.24	1.23747e-151	Naive	TCTN1
HLA-DRB1	6.56267e-156	0.330496	0.975	0.969	1.38184e-151	Naive	HLA-DRB1
SPATS2.1	4.42284e-155	-1.02588	0.1	0.223	9.31273e-151	Naive	SPATS2
EML4.1	1.80346e-154	-0.445683	0.609	0.782	3.79737e-150	Naive	EML4
PTPN12.1	2.09156e-154	-0.851803	0.114	0.244	4.40399e-150	Naive	PTPN12
PRKCE	2.85919e-153	0.478272	0.761	0.681	6.02031e-149	Naive	PRKCE
EIF3A	4.07764e-153	-0.517917	0.317	0.507	8.58589e-149	Naive	EIF3A
SND1	6.8236e-153	-0.581959	0.314	0.496	1.43678e-148	Naive	SND1
TUBB.1	7.03687e-153	-0.654502	0.179	0.339	1.48168e-148	Naive	TUBB
RUNX3.1	5.5423e-151	-0.641833	0.169	0.322	1.16699e-146	Naive	RUNX3
AKAP13.1	9.32623e-151	-0.410862	0.732	0.869	1.96373e-146	Naive	AKAP13
ARPC2	5.78166e-150	-0.348963	0.738	0.869	1.21739e-145	Naive	ARPC2
SEC61B	1.14491e-149	-0.690589	0.321	0.509	2.41073e-145	Naive	SEC61B
PLCG2	1.9767e-149	-0.415236	0.574	0.76	4.16215e-145	Naive	PLCG2
APBB1IP.1	3.26541e-148	-0.458497	0.592	0.762	6.87564e-144	Naive	APBB1IP
MLLT10	7.26919e-148	-0.545279	0.23	0.402	1.5306e-143	Naive	MLLT10
HSH2D	1.9576e-147	-0.527322	0.272	0.454	4.12192e-143	Naive	HSH2D
TCF4.1	7.12743e-145	-0.569583	0.596	0.753	1.50075e-140	Naive	TCF4
STAP1.1	1.55811e-144	0.726497	0.555	0.472	3.28076e-140	Naive	STAP1
SELENOF.1	7.54239e-144	0.561515	0.697	0.682	1.58813e-139	Naive	SELENOF
CHCHD10.1	8.6e-144	-0.441404	0.405	0.612	1.81082e-139	Naive	CHCHD10
IFNAR2	8.5594e-143	-0.545215	0.296	0.475	1.80227e-138	Naive	IFNAR2
ABCB4.1	2.18289e-142	1.20176	0.281	0.156	4.5963e-138	Naive	ABCB4
PCSK7	2.87189e-142	-0.528556	0.275	0.453	6.04704e-138	Naive	PCSK7
CD24.1	2.95087e-142	-0.601653	0.22	0.38	6.21334e-138	Naive	CD24
KLF2.1	9.13283e-142	0.417856	0.88	0.871	1.92301e-137	Naive	KLF2
SLC23A2.1	1.09792e-141	-0.599958	0.216	0.376	2.31178e-137	Naive	SLC23A2
SUB1.1	3.64631e-141	-0.655648	0.662	0.808	7.67767e-137	Naive	SUB1
PREX1	4.89789e-141	-0.593578	0.197	0.355	1.0313e-136	Naive	PREX1
ANKRD13A.1	8.18868e-141	-0.502631	0.256	0.433	1.72421e-136	Naive	ANKRD13A
SELENOW	9.32701e-141	-0.567854	0.131	0.269	1.9639e-136	Naive	SELENOW
ZNF827.1	1.34555e-140	-0.765964	0.1	0.218	2.83319e-136	Naive	ZNF827
UBE2Q2.1	2.24414e-140	-0.554601	0.157	0.302	4.72527e-136	Naive	UBE2Q2
TYMP	3.69608e-140	-0.754426	0.105	0.227	7.78247e-136	Naive	TYMP
CMTM7	3.16566e-139	-0.542634	0.286	0.464	6.66561e-135	Naive	CMTM7
CAB39	3.87076e-139	-0.50341	0.27	0.444	8.15028e-135	Naive	CAB39
ETV6.1	4.55492e-139	-0.511675	0.445	0.628	9.59084e-135	Naive	ETV6
TKT	1.7189e-138	-0.641621	0.169	0.316	3.61932e-134	Naive	TKT
ZDHHC14	3.16229e-138	-0.860438	0.169	0.305	6.65852e-134	Naive	ZDHHC14
MAPK8IP3.1	3.8541e-138	-0.568023	0.202	0.359	8.11519e-134	Naive	MAPK8IP3
RFTN1.1	6.32582e-138	0.801612	0.421	0.295	1.33197e-133	Naive	RFTN1
ENSG00000290680.1	1.11353e-137	0.973228	0.337	0.208	2.34464e-133	Naive	ENSG00000290680
CLIC1	2.22692e-136	-0.427224	0.547	0.729	4.68899e-132	Naive	CLIC1
ATP6V0B.1	3.43656e-136	-0.488467	0.235	0.409	7.23602e-132	Naive	ATP6V0B
PIP5K1B.1	4.36596e-136	-0.637843	0.332	0.499	9.19297e-132	Naive	PIP5K1B
DENND5B	1.86064e-135	-0.424155	0.509	0.686	3.91775e-131	Naive	DENND5B
PIK3IP1.1	1.96222e-135	1.23249	0.303	0.187	4.13164e-131	Naive	PIK3IP1
BCL10-AS1.1	2.57558e-135	-0.919398	0.097	0.208	5.42314e-131	Naive	BCL10-AS1
NAA50	4.74411e-135	-0.527229	0.243	0.41	9.98921e-131	Naive	NAA50
PCED1B.1	8.12694e-135	-0.397914	0.283	0.461	1.71121e-130	Naive	PCED1B
MAP3K1	1.00884e-134	-0.41054	0.616	0.779	2.12421e-130	Naive	MAP3K1
GLRX	1.14742e-134	-0.633792	0.124	0.254	2.41601e-130	Naive	GLRX
AFTPH.1	1.65028e-134	-0.457274	0.351	0.539	3.47483e-130	Naive	AFTPH
PPP1R16B	1.79896e-134	-0.528976	0.38	0.554	3.78789e-130	Naive	PPP1R16B
CD69	2.51621e-134	0.72441	0.534	0.416	5.29814e-130	Naive	CD69
PTRHD1	8.3444e-134	-0.739589	0.089	0.202	1.757e-129	Naive	PTRHD1
PCCA.1	1.2547e-133	-0.628841	0.128	0.256	2.64191e-129	Naive	PCCA
PITPNA	3.24371e-133	-0.66781	0.105	0.224	6.82996e-129	Naive	PITPNA
NAAA	9.92133e-133	-0.740815	0.098	0.214	2.08904e-128	Naive	NAAA
RUBCN.1	1.0813e-132	-0.555991	0.21	0.364	2.27679e-128	Naive	RUBCN
SH3KBP1	2.15854e-132	-0.462241	0.438	0.624	4.54502e-128	Naive	SH3KBP1
CD63.1	1.69661e-131	-0.603596	0.16	0.302	3.57239e-127	Naive	CD63
SLC25A6	3.31487e-131	-0.345585	0.733	0.861	6.97978e-127	Naive	SLC25A6
ARPC5L	1.21912e-130	-0.504497	0.174	0.323	2.56699e-126	Naive	ARPC5L
MBNL1.1	8.34851e-129	0.324474	0.928	0.927	1.75786e-124	Naive	MBNL1
BLK	8.70957e-129	-0.442405	0.627	0.776	1.83389e-124	Naive	BLK
HSP90B1	6.0233e-128	-1.01432	0.349	0.524	1.26827e-123	Naive	HSP90B1
RIPOR1.1	1.54029e-127	-0.777931	0.121	0.241	3.24323e-123	Naive	RIPOR1
TXNDC11	1.54362e-127	-0.972179	0.113	0.229	3.25024e-123	Naive	TXNDC11
DDAH2	2.07222e-127	-0.671194	0.108	0.226	4.36326e-123	Naive	DDAH2
NCF4.1	2.25675e-127	-0.605709	0.117	0.241	4.75181e-123	Naive	NCF4
MTDH	2.71982e-127	-0.386698	0.528	0.708	5.72686e-123	Naive	MTDH
GSPT1.1	2.74424e-127	-0.550959	0.17	0.314	5.77826e-123	Naive	GSPT1
LPXN.1	6.45888e-127	-0.529755	0.185	0.335	1.35998e-122	Naive	LPXN
PRDX1	1.33327e-126	-0.470602	0.295	0.475	2.80734e-122	Naive	PRDX1
TRANK1.1	8.94911e-126	-0.604146	0.156	0.292	1.88432e-121	Naive	TRANK1
SH2B3.1	1.91819e-125	-0.621178	0.137	0.263	4.03894e-121	Naive	SH2B3
NIBAN3	2.61927e-125	0.379402	0.784	0.719	5.51513e-121	Naive	NIBAN3
UBE2N	1.19071e-124	-0.462317	0.358	0.538	2.50715e-120	Naive	UBE2N
XIST	1.78978e-124	-0.630799	0.287	0.433	3.76856e-120	Naive	XIST
MYO5A	6.98125e-124	-0.478129	0.295	0.464	1.46997e-119	Naive	MYO5A
PRAG1.1	9.32917e-124	-0.823808	0.107	0.219	1.96435e-119	Naive	PRAG1
BORCS5	7.23202e-123	-0.619513	0.17	0.307	1.52277e-118	Naive	BORCS5
HYCC1.1	1.42987e-122	1.05377	0.366	0.26	3.01073e-118	Naive	HYCC1
LRRK2.1	1.69856e-121	-0.611324	0.196	0.335	3.57648e-117	Naive	LRRK2
C16orf87.1	1.76795e-121	-0.630228	0.093	0.201	3.72259e-117	Naive	C16orf87
ZNF609.1	4.00782e-121	-0.539035	0.189	0.328	8.43886e-117	Naive	ZNF609
DIAPH1	5.224e-121	-0.485048	0.225	0.379	1.09996e-116	Naive	DIAPH1
DANCR.1	7.48014e-121	-0.521951	0.152	0.286	1.57502e-116	Naive	DANCR
ANXA7	1.11299e-120	-0.4956	0.23	0.387	2.34351e-116	Naive	ANXA7
GABPB1-AS1.1	2.26277e-120	0.805745	0.483	0.395	4.76448e-116	Naive	GABPB1-AS1
SRGN	3.57328e-120	-0.904605	0.152	0.278	7.5239e-116	Naive	SRGN
PPP1R14B.1	3.73972e-120	-0.498953	0.163	0.301	7.87435e-116	Naive	PPP1R14B
RERE.1	3.98441e-120	0.462604	0.765	0.737	8.38958e-116	Naive	RERE
GALNT10	7.53774e-120	-0.500415	0.235	0.389	1.58715e-115	Naive	GALNT10
CDC14A.1	3.76759e-119	-0.588077	0.165	0.297	7.93304e-115	Naive	CDC14A
CARD11.1	2.28787e-118	-0.465753	0.472	0.64	4.81735e-114	Naive	CARD11
CYSLTR1	2.7747e-118	-0.49838	0.175	0.314	5.84241e-114	Naive	CYSLTR1
CD79B	4.97405e-118	0.348345	0.895	0.888	1.04734e-113	Naive	CD79B
CD79A	6.54227e-118	0.27714	0.97	0.969	1.37754e-113	Naive	CD79A
TM9SF2	6.74495e-118	-0.433882	0.276	0.442	1.42022e-113	Naive	TM9SF2
SESTD1.1	6.86049e-118	0.694004	0.488	0.383	1.44455e-113	Naive	SESTD1
NME2	9.59114e-118	-0.372947	0.578	0.743	2.01951e-113	Naive	NME2
EFHD2	2.45866e-117	-0.582097	0.109	0.224	5.17695e-113	Naive	EFHD2
VCP	3.34675e-117	-0.478069	0.236	0.394	7.04692e-113	Naive	VCP
CYRIB	5.8302e-117	-0.374254	0.616	0.771	1.22761e-112	Naive	CYRIB
TET2	6.30394e-117	-0.482782	0.267	0.424	1.32736e-112	Naive	TET2
CUTA.1	1.97098e-116	-0.420202	0.284	0.457	4.15009e-112	Naive	CUTA
GSTK1	3.72191e-116	-0.496559	0.244	0.401	7.83684e-112	Naive	GSTK1
ECPAS.1	5.08025e-116	-0.643187	0.121	0.238	1.0697e-111	Naive	ECPAS
CCSER1.1	1.26876e-115	0.413115	0.664	0.523	2.6715e-111	Naive	CCSER1
NIN	1.69854e-115	-0.427253	0.429	0.607	3.57645e-111	Naive	NIN
FCMR	5.53809e-115	0.543023	0.688	0.656	1.1661e-110	Naive	FCMR
TPI1	6.0817e-115	-0.449241	0.254	0.417	1.28056e-110	Naive	TPI1
PSAP	1.4941e-114	-0.483556	0.229	0.384	3.14597e-110	Naive	PSAP
ENSG00000255240	1.82246e-114	0.85815	0.399	0.284	3.83737e-110	Naive	ENSG00000255240
C12orf42.1	1.8672e-114	0.827429	0.43	0.327	3.93157e-110	Naive	C12orf42
UBE2E3.1	1.01631e-113	-0.498836	0.172	0.307	2.13994e-109	Naive	UBE2E3
BCL7A.1	2.96506e-113	0.72823	0.44	0.331	6.24323e-109	Naive	BCL7A
RAB5IF	1.70613e-112	-0.473769	0.129	0.251	3.59242e-108	Naive	RAB5IF
ABCC1.1	2.8334e-112	-0.445142	0.235	0.388	5.966e-108	Naive	ABCC1
POLR2L	4.06924e-112	-0.456924	0.197	0.343	8.56819e-108	Naive	POLR2L
VASP	8.56233e-112	-0.438541	0.225	0.38	1.80288e-107	Naive	VASP
CDKN2D.1	1.42614e-111	-0.451967	0.258	0.416	3.00288e-107	Naive	CDKN2D
SLC16A1-AS1.1	2.0728e-111	-0.584443	0.124	0.238	4.36449e-107	Naive	SLC16A1-AS1
LITAF	2.1777e-111	-0.50387	0.247	0.399	4.58536e-107	Naive	LITAF
ENSG00000254420	2.91949e-111	-0.65976	0.097	0.2	6.14727e-107	Naive	ENSG00000254420
HIVEP1.1	5.86224e-111	-0.446777	0.266	0.422	1.23435e-106	Naive	HIVEP1
HK1	1.02763e-110	-0.615797	0.112	0.221	2.16378e-106	Naive	HK1
LINC01619.1	1.15244e-110	0.415881	0.845	0.835	2.42657e-106	Naive	LINC01619
MEF2A	2.74989e-110	-0.440764	0.669	0.807	5.79016e-106	Naive	MEF2A
ATP5F1A	2.95137e-110	-0.42077	0.315	0.483	6.2144e-106	Naive	ATP5F1A
LIMS1.1	6.99552e-110	-0.550684	0.134	0.253	1.47298e-105	Naive	LIMS1
SLC25A13	8.0606e-110	-0.492863	0.176	0.309	1.69724e-105	Naive	SLC25A13
SLC7A6	1.57584e-109	-0.684514	0.098	0.201	3.31809e-105	Naive	SLC7A6
PTGES3.1	6.29075e-109	-0.389089	0.469	0.642	1.32458e-104	Naive	PTGES3
ANTKMT	8.5096e-109	-0.587613	0.098	0.203	1.79178e-104	Naive	ANTKMT
PHF6.1	9.89395e-109	-0.572839	0.11	0.219	2.08327e-104	Naive	PHF6
SSR3	1.26436e-108	-0.906977	0.135	0.25	2.66224e-104	Naive	SSR3
RNH1	1.45985e-108	-0.47617	0.17	0.304	3.07386e-104	Naive	RNH1
PPP1R15A.1	4.53403e-108	-0.525316	0.131	0.249	9.54685e-104	Naive	PPP1R15A
CAPNS1	9.99092e-108	-0.444686	0.17	0.303	2.10369e-103	Naive	CAPNS1
PICALM	1.16049e-107	-0.385543	0.474	0.648	2.44352e-103	Naive	PICALM
B4GALT1	1.4998e-107	-0.463609	0.4	0.562	3.15798e-103	Naive	B4GALT1
WDFY1.1	5.46437e-107	-0.399451	0.268	0.422	1.15058e-102	Naive	WDFY1
TBCB	8.31299e-107	-0.440913	0.18	0.317	1.75038e-102	Naive	TBCB
MKNK2	6.02738e-106	-0.413797	0.213	0.361	1.26912e-101	Naive	MKNK2
MT-ND2	6.12754e-106	0.272587	0.968	0.964	1.29022e-101	Naive	MT-ND2
CALM2	8.70632e-106	-0.340399	0.668	0.812	1.8332e-101	Naive	CALM2
MYO9B	9.58959e-106	-0.439547	0.326	0.49	2.01918e-101	Naive	MYO9B
HMGA1.1	1.28122e-105	-0.5406	0.12	0.232	2.69774e-101	Naive	HMGA1
CDV3	1.32521e-105	-0.402547	0.242	0.396	2.79035e-101	Naive	CDV3
UBC	2.9742e-105	-0.320007	0.758	0.864	6.26248e-101	Naive	UBC
ABI1	8.48095e-105	-0.371528	0.446	0.619	1.78575e-100	Naive	ABI1
MZT2A.1	9.36142e-105	-0.381606	0.238	0.394	1.97114e-100	Naive	MZT2A
SEC14L1	9.49939e-105	-0.534754	0.144	0.263	2.00019e-100	Naive	SEC14L1
AP3S1.1	3.13617e-104	-0.46773	0.201	0.341	6.60352e-100	Naive	AP3S1
SEPTIN6	4.22678e-104	-0.345182	0.606	0.763	8.8999e-100	Naive	SEPTIN6
BICD1.1	2.21531e-103	-0.406555	0.306	0.464	4.66457e-99	Naive	BICD1
ENSG00000287555.1	3.74223e-103	-0.474208	0.144	0.264	7.87963e-99	Naive	ENSG00000287555
CLEC2B.1	1.57079e-102	0.840733	0.376	0.278	3.30745e-98	Naive	CLEC2B
SP140.1	2.90287e-102	-0.328461	0.649	0.796	6.11229e-98	Naive	SP140
GALNT1	4.8973e-102	-0.436489	0.221	0.362	1.03118e-97	Naive	GALNT1
MAP4	5.63253e-102	-0.399185	0.325	0.487	1.18599e-97	Naive	MAP4
ZNF594-DT	9.39659e-102	-0.605758	0.109	0.212	1.97855e-97	Naive	ZNF594-DT
SP100	1.01918e-101	0.311686	0.884	0.895	2.14598e-97	Naive	SP100
JARID2.1	1.03047e-101	0.637588	0.557	0.492	2.16975e-97	Naive	JARID2
GNAI2	1.38112e-101	-0.345162	0.462	0.641	2.90808e-97	Naive	GNAI2
HPCAL1.1	1.99168e-101	-0.480304	0.154	0.277	4.19367e-97	Naive	HPCAL1
PARP15.1	9.17266e-101	-0.413095	0.434	0.6	1.93139e-96	Naive	PARP15
MZB1	9.8603e-101	-1.56099	0.141	0.25	2.07618e-96	Naive	MZB1
MDN1.1	1.25924e-100	-0.499162	0.136	0.251	2.65146e-96	Naive	MDN1
CXXC5.1	3.29564e-100	-0.368458	0.4	0.574	6.9393e-96	Naive	CXXC5
SUMF1.1	4.06603e-100	-0.442136	0.224	0.36	8.56143e-96	Naive	SUMF1
NLK.1	4.21424e-100	-0.477016	0.194	0.324	8.87351e-96	Naive	NLK
ZBTB1.1	4.42093e-100	-0.396598	0.254	0.404	9.30871e-96	Naive	ZBTB1
PPP3CC	5.67272e-100	-0.376908	0.562	0.717	1.19445e-95	Naive	PPP3CC
PTPN2	1.34126e-99	-0.386047	0.352	0.517	2.82416e-95	Naive	PTPN2
ACSL4	2.1752e-99	-0.5008	0.14	0.255	4.58011e-95	Naive	ACSL4
MSI2	2.7978e-99	-0.426188	0.362	0.522	5.89104e-95	Naive	MSI2
CMTM6	3.11335e-99	-0.361404	0.326	0.494	6.55547e-95	Naive	CMTM6
TSBP1-AS1.1	3.20864e-99	-0.456763	0.211	0.341	6.75612e-95	Naive	TSBP1-AS1
TBK1	5.14393e-99	-0.409761	0.169	0.295	1.08311e-94	Naive	TBK1
LYST.1	1.28748e-98	0.512449	0.643	0.594	2.71093e-94	Naive	LYST
MEF2D	2.0732e-98	-0.502875	0.104	0.206	4.36533e-94	Naive	MEF2D
UBE2I	2.98244e-98	-0.340067	0.42	0.602	6.27983e-94	Naive	UBE2I
ADAM17.1	5.3628e-98	-0.377455	0.284	0.44	1.12919e-93	Naive	ADAM17
ENTPD4	5.74162e-98	-0.454177	0.158	0.28	1.20896e-93	Naive	ENTPD4
SPTAN1	7.44183e-98	-0.433216	0.166	0.291	1.56695e-93	Naive	SPTAN1
SLC25A3	8.14601e-98	-0.357535	0.383	0.555	1.71522e-93	Naive	SLC25A3
EPB41L2.1	8.36889e-98	0.936061	0.303	0.201	1.76215e-93	Naive	EPB41L2
ARL6IP5	1.00014e-97	-0.341471	0.442	0.618	2.10589e-93	Naive	ARL6IP5
RTN4.1	1.29209e-97	-0.383603	0.257	0.407	2.72063e-93	Naive	RTN4
PABPC4	1.39217e-97	-0.478079	0.125	0.236	2.93136e-93	Naive	PABPC4
SHLD2	2.2399e-97	-0.378669	0.207	0.342	4.71633e-93	Naive	SHLD2
NUP210.1	2.63551e-97	-0.397322	0.2	0.337	5.54932e-93	Naive	NUP210
COX5A	3.45115e-97	-0.402932	0.252	0.403	7.26675e-93	Naive	COX5A
ARPC1B	5.96421e-97	-0.350634	0.55	0.711	1.25582e-92	Naive	ARPC1B
EEF2.1	1.54845e-96	-0.263811	0.764	0.87	3.26042e-92	Naive	EEF2
SNU13	2.26686e-96	-0.31912	0.451	0.633	4.7731e-92	Naive	SNU13
TES	7.87763e-96	-0.398916	0.192	0.324	1.65871e-91	Naive	TES
PSMA5	8.70988e-96	-0.379918	0.222	0.365	1.83395e-91	Naive	PSMA5
PDIA6	1.35157e-95	-0.56022	0.242	0.383	2.84587e-91	Naive	PDIA6
PRDX2	2.38462e-95	-0.405519	0.146	0.263	5.02106e-91	Naive	PRDX2
TMED5	2.85197e-95	-0.41557	0.189	0.319	6.00511e-91	Naive	TMED5
DGLUCY	3.12836e-95	-0.405746	0.214	0.349	6.58707e-91	Naive	DGLUCY
TPM3	5.10254e-95	-0.323793	0.577	0.736	1.07439e-90	Naive	TPM3
SEMA4B	6.19333e-95	-0.408425	0.275	0.424	1.30407e-90	Naive	SEMA4B
CD72.1	1.74532e-94	0.798163	0.366	0.267	3.67495e-90	Naive	CD72
TALDO1	1.78033e-94	-0.36877	0.218	0.362	3.74866e-90	Naive	TALDO1
YWHAG	1.82269e-94	-0.441591	0.119	0.225	3.83785e-90	Naive	YWHAG
SETBP1	3.01407e-94	-0.352599	0.564	0.725	6.34643e-90	Naive	SETBP1
STRBP.1	9.65709e-94	0.38958	0.741	0.727	2.0334e-89	Naive	STRBP
UGCG.1	1.40199e-93	-0.430637	0.195	0.325	2.95203e-89	Naive	UGCG
ISCU.1	1.72387e-93	-0.356394	0.394	0.567	3.62979e-89	Naive	ISCU
AP2S1	2.96346e-93	-0.387992	0.171	0.298	6.23986e-89	Naive	AP2S1
ESYT2	1.58568e-92	-0.490365	0.161	0.278	3.33881e-88	Naive	ESYT2
ATP10D.1	1.62116e-92	0.865812	0.356	0.265	3.41351e-88	Naive	ATP10D
IDS	3.12432e-92	-0.418609	0.16	0.279	6.57858e-88	Naive	IDS
PCNX2	3.1795e-92	-0.58459	0.108	0.204	6.69475e-88	Naive	PCNX2
CTSH.1	4.83018e-92	-0.469559	0.268	0.409	1.01704e-87	Naive	CTSH
NFX1	5.33235e-92	-0.333683	0.302	0.458	1.12278e-87	Naive	NFX1
TPM4	6.15852e-92	-0.419135	0.223	0.36	1.29674e-87	Naive	TPM4
FMNL1	6.69186e-92	-0.342395	0.283	0.437	1.40904e-87	Naive	FMNL1
NME3.1	7.6197e-92	-0.408632	0.142	0.256	1.6044e-87	Naive	NME3
EVI2B	1.29504e-91	-0.331444	0.519	0.682	2.72684e-87	Naive	EVI2B
ATP1B3.1	1.51654e-91	-0.518534	0.138	0.249	3.19323e-87	Naive	ATP1B3
NBPF14.1	1.52433e-91	-0.553257	0.131	0.237	3.20962e-87	Naive	NBPF14
TUBA4A	1.74279e-91	-0.360196	0.189	0.32	3.66962e-87	Naive	TUBA4A
VEZT	3.50785e-91	-0.383771	0.193	0.322	7.38613e-87	Naive	VEZT
MAN2A1	5.1594e-91	-0.332587	0.351	0.512	1.08636e-86	Naive	MAN2A1
WNK1.1	3.51235e-90	-0.3149	0.358	0.523	7.39561e-86	Naive	WNK1
RASSF2.1	3.72624e-90	-0.481933	0.127	0.232	7.84597e-86	Naive	RASSF2
RNF213	3.77704e-90	-0.335502	0.39	0.555	7.95293e-86	Naive	RNF213
BASP1.1	5.08399e-90	-0.359754	0.353	0.515	1.07048e-85	Naive	BASP1
LINC01857.1	1.33162e-89	-0.684283	0.202	0.314	2.80387e-85	Naive	LINC01857
RASSF3	1.49625e-89	-0.36632	0.284	0.429	3.1505e-85	Naive	RASSF3
NOP58	2.17548e-89	-0.316542	0.355	0.517	4.58068e-85	Naive	NOP58
ENSG00000289963.1	4.3376e-89	0.687425	0.449	0.361	9.13325e-85	Naive	ENSG00000289963
BTN3A1.1	6.69237e-89	-0.401083	0.167	0.287	1.40915e-84	Naive	BTN3A1
CUL4A	7.18332e-89	-0.344697	0.196	0.328	1.51252e-84	Naive	CUL4A
CARMIL1	8.30949e-89	1.39562	0.214	0.127	1.74965e-84	Naive	CARMIL1
CD22.1	2.01477e-88	0.490826	0.621	0.58	4.2423e-84	Naive	CD22
BTG1-DT.1	2.3834e-88	0.849562	0.352	0.263	5.01849e-84	Naive	BTG1-DT
CNPY3.1	2.40264e-88	-0.347523	0.295	0.45	5.05901e-84	Naive	CNPY3
ALKBH7.1	2.64898e-88	-0.344458	0.175	0.299	5.57768e-84	Naive	ALKBH7
NCOA3	2.81083e-88	-0.316716	0.798	0.887	5.91848e-84	Naive	NCOA3
MRPL40	6.00711e-88	-0.426675	0.116	0.218	1.26486e-83	Naive	MRPL40
RNASE6.1	1.52238e-87	1.03226	0.301	0.215	3.20552e-83	Naive	RNASE6
ZDHHC20	4.35202e-87	-0.307613	0.346	0.505	9.16362e-83	Naive	ZDHHC20
TMEM65	4.80791e-87	-0.527326	0.144	0.25	1.01235e-82	Naive	TMEM65
ST8SIA4	8.554e-87	-0.371941	0.275	0.417	1.80113e-82	Naive	ST8SIA4
NDUFB5.1	9.50311e-87	-0.341897	0.181	0.307	2.00098e-82	Naive	NDUFB5
SLC2A3.1	1.13634e-86	-0.480982	0.175	0.29	2.39268e-82	Naive	SLC2A3
CAPZB	1.59991e-86	-0.33275	0.496	0.663	3.36877e-82	Naive	CAPZB
MIS18BP1.1	2.56322e-86	-0.317939	0.427	0.593	5.39712e-82	Naive	MIS18BP1
EPRS1	7.08593e-86	-0.393259	0.173	0.293	1.49201e-81	Naive	EPRS1
ATP13A3	9.88436e-86	-0.471059	0.111	0.207	2.08125e-81	Naive	ATP13A3
MRPL41.1	1.37993e-85	-0.336524	0.137	0.246	2.90558e-81	Naive	MRPL41
IQSEC1.1	1.53691e-85	-0.409012	0.388	0.541	3.23611e-81	Naive	IQSEC1
GGA1.1	2.34313e-85	-0.470785	0.126	0.228	4.9337e-81	Naive	GGA1
ITPR2.1	4.25034e-85	-0.369247	0.51	0.663	8.94951e-81	Naive	ITPR2
ATP6V0D1	4.53247e-85	-0.343245	0.142	0.253	9.54356e-81	Naive	ATP6V0D1
KCNQ5	7.22729e-85	-0.466769	0.358	0.493	1.52178e-80	Naive	KCNQ5
HMOX2	7.85327e-85	-0.444458	0.106	0.201	1.65359e-80	Naive	HMOX2
HSPE1	9.8604e-85	-0.290118	0.287	0.442	2.07621e-80	Naive	HSPE1
DYNC1H1	1.07611e-84	-0.335915	0.206	0.336	2.26585e-80	Naive	DYNC1H1
ARHGDIA	1.27876e-84	-0.379394	0.187	0.31	2.69255e-80	Naive	ARHGDIA
PPP3CA	1.50603e-84	-0.369481	0.741	0.851	3.1711e-80	Naive	PPP3CA
PAGR1	2.09218e-84	-0.383194	0.106	0.201	4.40529e-80	Naive	PAGR1
GLRX3.1	5.41402e-84	-0.378428	0.134	0.24	1.13998e-79	Naive	GLRX3
PTPN6	5.55554e-84	-0.286056	0.408	0.578	1.16978e-79	Naive	PTPN6
RAP1A	5.92816e-84	-0.301739	0.413	0.576	1.24823e-79	Naive	RAP1A
CASP8	1.09357e-83	-0.309686	0.21	0.34	2.30261e-79	Naive	CASP8
NGLY1.1	1.31409e-83	-0.335948	0.38	0.538	2.76694e-79	Naive	NGLY1
ATP2B1.1	1.31648e-83	-0.381259	0.667	0.788	2.77197e-79	Naive	ATP2B1
ARFGEF1	1.77554e-83	-0.294861	0.329	0.485	3.73858e-79	Naive	ARFGEF1
CLASRP.1	2.46961e-83	-0.314092	0.244	0.383	5.2e-79	Naive	CLASRP
DNAJC10	2.56499e-83	-0.318546	0.292	0.442	5.40085e-79	Naive	DNAJC10
PPP1R18	3.16759e-83	-0.347213	0.181	0.303	6.66968e-79	Naive	PPP1R18
ATP5F1B	4.3336e-83	-0.315129	0.303	0.457	9.12482e-79	Naive	ATP5F1B
IL10RB	4.99706e-83	-0.394785	0.161	0.275	1.05218e-78	Naive	IL10RB
THRAP3.1	5.05358e-83	0.486666	0.649	0.657	1.06408e-78	Naive	THRAP3
GOLPH3	5.27823e-83	-0.334001	0.27	0.413	1.11138e-78	Naive	GOLPH3
ENSG00000285744.1	5.54847e-83	-0.420889	0.151	0.255	1.16829e-78	Naive	ENSG00000285744
HTT.1	7.55348e-83	-0.344346	0.277	0.419	1.59046e-78	Naive	HTT
MCL1	7.85414e-83	-0.35501	0.249	0.386	1.65377e-78	Naive	MCL1
ZNF331.1	8.9693e-83	-0.839845	0.136	0.232	1.88858e-78	Naive	ZNF331
PARP4	1.00786e-82	-0.331466	0.215	0.344	2.12216e-78	Naive	PARP4
ETF1	4.96213e-82	-0.41964	0.134	0.236	1.04483e-77	Naive	ETF1
RHBDF2	5.70854e-82	-0.315105	0.28	0.427	1.20199e-77	Naive	RHBDF2
AAGAB	7.25389e-82	-0.430562	0.117	0.212	1.52738e-77	Naive	AAGAB
ALOX5.1	1.04856e-81	-0.365628	0.43	0.577	2.20786e-77	Naive	ALOX5
HLA-DQB1	1.36605e-81	0.271821	0.899	0.895	2.87635e-77	Naive	HLA-DQB1
SQSTM1.1	1.76993e-81	-0.287709	0.346	0.505	3.72677e-77	Naive	SQSTM1
MAPK6.1	1.91713e-81	-0.383872	0.131	0.233	4.03671e-77	Naive	MAPK6
H1-10.1	2.26633e-81	0.90115	0.356	0.268	4.77198e-77	Naive	H1-10
SLC9A7.1	2.45353e-81	0.503929	0.552	0.489	5.16616e-77	Naive	SLC9A7
RASSF1	2.97091e-81	-0.381309	0.166	0.279	6.25555e-77	Naive	RASSF1
ATP5MC3	4.91987e-81	-0.3408	0.338	0.496	1.03593e-76	Naive	ATP5MC3
RELB	5.35209e-81	-0.313633	0.288	0.432	1.12694e-76	Naive	RELB
ATF4	1.16299e-80	-0.320184	0.182	0.302	2.44878e-76	Naive	ATF4
SRM	1.48856e-80	-0.396138	0.152	0.263	3.13432e-76	Naive	SRM
EIF4A1	1.53704e-80	-0.30301	0.462	0.631	3.2364e-76	Naive	EIF4A1
PAFAH1B2	6.10177e-80	-0.3306	0.221	0.351	1.28479e-75	Naive	PAFAH1B2
NIPAL2.1	6.31472e-80	-0.491285	0.122	0.217	1.32963e-75	Naive	NIPAL2
UBAP1	9.84178e-80	-0.329911	0.167	0.278	2.07229e-75	Naive	UBAP1
RNASET2.1	1.04368e-79	-0.272055	0.574	0.733	2.19758e-75	Naive	RNASET2
AP3B1	2.14872e-79	0.472288	0.656	0.641	4.52433e-75	Naive	AP3B1
VAV1	2.83118e-79	-0.375677	0.171	0.284	5.96133e-75	Naive	VAV1
EAF2.1	3.22303e-79	0.516225	0.6	0.56	6.7864e-75	Naive	EAF2
BLOC1S2.1	6.99106e-79	0.757105	0.425	0.366	1.47204e-74	Naive	BLOC1S2
UQCRH	7.48888e-79	-0.305986	0.602	0.75	1.57686e-74	Naive	UQCRH
CTSZ.1	8.46204e-79	-0.302096	0.409	0.575	1.78177e-74	Naive	CTSZ
KLF12	8.76039e-79	-0.320812	0.618	0.758	1.84459e-74	Naive	KLF12
HMGN3	1.72403e-78	-0.26125	0.343	0.506	3.63013e-74	Naive	HMGN3
MOB1A	2.14736e-78	-0.263564	0.406	0.576	4.52147e-74	Naive	MOB1A
GARS1	2.77863e-78	-0.374048	0.114	0.208	5.85068e-74	Naive	GARS1
CPEB4	2.99664e-78	-0.715238	0.134	0.229	6.30973e-74	Naive	CPEB4
ST6GAL1	3.33119e-78	0.340101	0.807	0.797	7.01415e-74	Naive	ST6GAL1
DUT.1	3.49113e-78	-0.311368	0.2	0.324	7.35093e-74	Naive	DUT
NSD3.1	4.08578e-78	0.427335	0.665	0.663	8.60301e-74	Naive	NSD3
SNX9	4.36309e-78	0.45387	0.611	0.54	9.18691e-74	Naive	SNX9
PAX5	4.42215e-78	0.303757	0.811	0.798	9.31127e-74	Naive	PAX5
CBLB	5.07697e-78	-0.524487	0.479	0.591	1.06901e-73	Naive	CBLB
FOXN2	5.894e-78	-0.337111	0.193	0.312	1.24104e-73	Naive	FOXN2
LAMTOR2	7.3798e-78	-0.314176	0.142	0.248	1.55389e-73	Naive	LAMTOR2
XKR6.1	1.42074e-77	-0.328099	0.342	0.488	2.99151e-73	Naive	XKR6
FCRL5	1.83237e-77	-0.804684	0.134	0.227	3.85825e-73	Naive	FCRL5
ANP32E.1	2.96115e-77	-0.266483	0.225	0.358	6.235e-73	Naive	ANP32E
PDE7A.1	3.67029e-77	0.344034	0.793	0.794	7.72817e-73	Naive	PDE7A
TBL1XR1	5.34236e-77	-0.292374	0.411	0.568	1.12489e-72	Naive	TBL1XR1
DUS2	6.31728e-77	-0.393654	0.172	0.282	1.33017e-72	Naive	DUS2
EEA1.1	8.85215e-77	-0.41274	0.194	0.308	1.86391e-72	Naive	EEA1
PRELID1	1.57782e-76	-0.302479	0.279	0.425	3.32225e-72	Naive	PRELID1
RUFY3.1	1.67833e-76	-0.341239	0.223	0.345	3.53389e-72	Naive	RUFY3
ISG15	2.06637e-76	-0.444066	0.13	0.228	4.35094e-72	Naive	ISG15
NOTCH2NLA.1	2.23457e-76	-0.494524	0.142	0.243	4.70511e-72	Naive	NOTCH2NLA
CYB5R3.1	3.1563e-76	-0.376744	0.127	0.224	6.64591e-72	Naive	CYB5R3
KMT2C	3.65031e-76	-0.269708	0.606	0.754	7.68609e-72	Naive	KMT2C
PDE4B	3.86136e-76	0.470207	0.646	0.622	8.13048e-72	Naive	PDE4B
FAM222B	4.75786e-76	-0.37918	0.159	0.264	1.00182e-71	Naive	FAM222B
ZNF706	5.93978e-76	-0.259817	0.356	0.516	1.25068e-71	Naive	ZNF706
LINC00342.1	5.95252e-76	-0.386684	0.152	0.255	1.25336e-71	Naive	LINC00342
ANO6	6.16666e-76	-0.449159	0.146	0.246	1.29845e-71	Naive	ANO6
TAPT1-AS1.1	6.26209e-76	1.05376	0.244	0.161	1.31855e-71	Naive	TAPT1-AS1
PPA1	9.91428e-76	-0.373952	0.175	0.286	2.08755e-71	Naive	PPA1
ANKRD36	1.64393e-75	-0.380798	0.164	0.271	3.46146e-71	Naive	ANKRD36
SMS.1	2.85884e-75	-0.396248	0.124	0.22	6.01957e-71	Naive	SMS
CLPTM1L	4.00956e-75	-0.523274	0.114	0.205	8.44253e-71	Naive	CLPTM1L
ZMYM2	5.68434e-75	-0.263721	0.425	0.587	1.19689e-70	Naive	ZMYM2
PGAM1	8.46478e-75	-0.332386	0.158	0.268	1.78234e-70	Naive	PGAM1
CDCA7L.1	8.88811e-75	0.843764	0.347	0.273	1.87148e-70	Naive	CDCA7L
RNF149	9.86441e-75	-0.294231	0.257	0.39	2.07705e-70	Naive	RNF149
NDUFS5	1.0351e-74	-0.279563	0.206	0.331	2.17952e-70	Naive	NDUFS5
GBP4.1	1.27752e-74	0.891328	0.29	0.204	2.68994e-70	Naive	GBP4
AMFR	2.48686e-74	-0.29664	0.333	0.481	5.23633e-70	Naive	AMFR
NSD2	2.59453e-74	-0.445175	0.112	0.201	5.46304e-70	Naive	NSD2
PGLS	2.92925e-74	-0.29085	0.209	0.335	6.16783e-70	Naive	PGLS
PBXIP1	3.08953e-74	-0.382198	0.122	0.216	6.50532e-70	Naive	PBXIP1
TERF2	3.13914e-74	-0.372568	0.147	0.249	6.60977e-70	Naive	TERF2
GINM1	4.9318e-74	-0.26862	0.21	0.334	1.03844e-69	Naive	GINM1
RANBP2	5.08047e-74	-0.309152	0.24	0.371	1.06974e-69	Naive	RANBP2
MXI1.1	6.07052e-74	0.805962	0.33	0.247	1.27821e-69	Naive	MXI1
SMARCC1	7.80113e-74	-0.289412	0.48	0.637	1.64261e-69	Naive	SMARCC1
PHKB	1.13079e-73	-0.26784	0.523	0.68	2.38099e-69	Naive	PHKB
COX7B	1.24922e-73	-0.275637	0.311	0.461	2.63036e-69	Naive	COX7B
PPP1CC.1	1.6938e-73	-0.2908	0.306	0.452	3.56646e-69	Naive	PPP1CC
GAB1.1	2.27377e-73	0.797719	0.268	0.178	4.78766e-69	Naive	GAB1
CLSTN1	2.60972e-73	-0.366223	0.147	0.248	5.49503e-69	Naive	CLSTN1
TRRAP	3.19142e-73	-0.292601	0.255	0.386	6.71985e-69	Naive	TRRAP
CD83	5.48806e-73	0.524387	0.553	0.486	1.15557e-68	Naive	CD83
PRMT1	1.00812e-72	-0.257479	0.263	0.404	2.12271e-68	Naive	PRMT1
AHCTF1	1.0473e-72	-0.308858	0.215	0.336	2.2052e-68	Naive	AHCTF1
SLC25A12	1.0526e-72	-0.34113	0.162	0.266	2.21635e-68	Naive	SLC25A12
MOB3A	1.38436e-72	-0.298358	0.198	0.315	2.91491e-68	Naive	MOB3A
RGS19	1.58384e-72	-0.280027	0.24	0.373	3.33493e-68	Naive	RGS19
YWHAE	1.77111e-72	-0.250464	0.301	0.444	3.72926e-68	Naive	YWHAE
RHOG	2.03022e-72	-0.319085	0.162	0.27	4.27483e-68	Naive	RHOG
YEATS2	2.10238e-72	-0.433521	0.112	0.2	4.42677e-68	Naive	YEATS2
NPLOC4.1	6.14631e-72	-0.334342	0.145	0.245	1.29417e-67	Naive	NPLOC4
GLS	6.725e-72	-0.286127	0.477	0.634	1.41602e-67	Naive	GLS
UBA6	1.542e-71	-0.252288	0.273	0.41	3.24683e-67	Naive	UBA6
YARS1	1.59275e-71	-0.450099	0.117	0.207	3.35369e-67	Naive	YARS1
SHISAL2A.1	1.74202e-71	0.831694	0.312	0.231	3.66799e-67	Naive	SHISAL2A
TRIO	1.86382e-71	-0.299012	0.53	0.673	3.92446e-67	Naive	TRIO
TAP1	2.48582e-71	-0.366364	0.166	0.272	5.23415e-67	Naive	TAP1
C1QBP	2.75123e-71	-0.279928	0.286	0.43	5.793e-67	Naive	C1QBP
CALM1	3.367e-71	-0.251446	0.676	0.811	7.08955e-67	Naive	CALM1
PLAAT4.1	4.16624e-71	-0.437713	0.128	0.221	8.77244e-67	Naive	PLAAT4
RAC2.1	4.2472e-71	-0.265238	0.584	0.733	8.94291e-67	Naive	RAC2
VCL	1.03357e-70	-0.435697	0.14	0.235	2.17628e-66	Naive	VCL
PLEKHA1	1.28003e-70	0.944408	0.22	0.14	2.69522e-66	Naive	PLEKHA1
DDX21.1	1.56579e-70	-0.296665	0.333	0.477	3.29694e-66	Naive	DDX21
METTL8.1	1.83536e-70	-0.37665	0.185	0.292	3.86454e-66	Naive	METTL8
ATP2A2	2.07447e-70	-0.408237	0.115	0.203	4.36801e-66	Naive	ATP2A2
VDAC3.1	3.55748e-70	-0.306753	0.128	0.223	7.49063e-66	Naive	VDAC3
EEF1D	3.60536e-70	0.251004	0.904	0.926	7.59144e-66	Naive	EEF1D
H2AZ2	4.23182e-70	-0.258595	0.24	0.372	8.91052e-66	Naive	H2AZ2
NDUFA13	5.10843e-70	-0.256979	0.44	0.609	1.07563e-65	Naive	NDUFA13
RCOR1	5.53709e-70	-0.342076	0.189	0.297	1.16589e-65	Naive	RCOR1
SMYD3	6.01542e-70	-0.251489	0.456	0.602	1.26661e-65	Naive	SMYD3
ANKRD36C	1.11343e-69	-0.41494	0.114	0.201	2.34444e-65	Naive	ANKRD36C
R3HDM4	1.39758e-69	-0.307788	0.138	0.236	2.94275e-65	Naive	R3HDM4
DYNLT1.1	1.77402e-69	-0.337807	0.16	0.264	3.73537e-65	Naive	DYNLT1
TSPO.1	2.43695e-69	0.791509	0.337	0.263	5.13125e-65	Naive	TSPO
SAT1.1	2.76615e-69	-0.297608	0.404	0.56	5.82441e-65	Naive	SAT1
KLF13.1	3.12407e-69	-0.296661	0.219	0.34	6.57804e-65	Naive	KLF13
GABPB1-IT1.1	3.65316e-69	0.784467	0.365	0.297	7.6921e-65	Naive	GABPB1-IT1
LARP1	4.4237e-69	-0.340294	0.179	0.287	9.31453e-65	Naive	LARP1
VDAC1	4.93179e-69	-0.292247	0.157	0.262	1.03844e-64	Naive	VDAC1
UBR2	5.04133e-69	-0.265485	0.403	0.558	1.0615e-64	Naive	UBR2
DLEU2	5.7355e-69	0.358758	0.703	0.671	1.20767e-64	Naive	DLEU2
ACADM.1	7.70058e-69	-0.289449	0.194	0.309	1.62143e-64	Naive	ACADM
ILF3	1.05989e-68	-0.309681	0.216	0.336	2.23171e-64	Naive	ILF3
LPGAT1	1.14832e-68	-0.296035	0.292	0.425	2.4179e-64	Naive	LPGAT1
REL	1.72157e-68	0.35529	0.719	0.71	3.62495e-64	Naive	REL
RNF126	1.77231e-68	-0.25213	0.171	0.281	3.73179e-64	Naive	RNF126
SYTL1	1.87744e-68	-0.380224	0.141	0.238	3.95313e-64	Naive	SYTL1
CCDC107	2.50893e-68	-0.335832	0.119	0.208	5.28281e-64	Naive	CCDC107
PPA2	5.97961e-68	-0.281689	0.217	0.336	1.25907e-63	Naive	PPA2
GABARAPL2	6.93756e-68	-0.272391	0.294	0.434	1.46077e-63	Naive	GABARAPL2
IDH2	9.15046e-68	-0.416307	0.143	0.238	1.92672e-63	Naive	IDH2
ERC1	9.34909e-68	-0.305874	0.475	0.614	1.96854e-63	Naive	ERC1
ATP2A3.1	1.21507e-67	-0.255757	0.312	0.45	2.55845e-63	Naive	ATP2A3
BSG	1.27991e-67	-0.331044	0.145	0.244	2.69498e-63	Naive	BSG
GUK1	1.39858e-67	-0.250839	0.272	0.409	2.94486e-63	Naive	GUK1
MSH3	4.78855e-67	-0.304213	0.213	0.328	1.00828e-62	Naive	MSH3
ENSG00000290020	8.16237e-67	0.816508	0.277	0.197	1.71867e-62	Naive	ENSG00000290020
HSPD1	8.96131e-67	-0.290943	0.205	0.322	1.88689e-62	Naive	HSPD1
STAT5B	1.53777e-66	-0.329525	0.188	0.294	3.23793e-62	Naive	STAT5B
PLEKHO1.1	1.54519e-66	-0.282055	0.343	0.488	3.25356e-62	Naive	PLEKHO1
UBQLN1	1.65267e-66	-0.250951	0.189	0.303	3.47987e-62	Naive	UBQLN1
DYNLRB1	1.90316e-66	-0.263391	0.284	0.424	4.0073e-62	Naive	DYNLRB1
IFNGR2.1	2.1136e-66	-0.254258	0.395	0.547	4.4504e-62	Naive	IFNGR2
FOXK2	2.1837e-66	-0.309973	0.18	0.285	4.59801e-62	Naive	FOXK2
SMAD2	2.18423e-66	-0.29199	0.216	0.331	4.5991e-62	Naive	SMAD2
TRADD	2.82346e-66	-0.35204	0.127	0.217	5.94509e-62	Naive	TRADD
EMB	3.25875e-66	-0.264367	0.325	0.464	6.86162e-62	Naive	EMB
MAN2B1	3.35564e-66	-0.258384	0.166	0.271	7.06564e-62	Naive	MAN2B1
TFEB.1	3.83858e-66	-0.346144	0.215	0.327	8.08252e-62	Naive	TFEB
AKAP11	5.65091e-66	-0.32928	0.144	0.24	1.18986e-61	Naive	AKAP11
PPIB	5.89511e-66	-0.676664	0.407	0.551	1.24127e-61	Naive	PPIB
PLEKHM2	8.09949e-66	-0.289621	0.233	0.353	1.70543e-61	Naive	PLEKHM2
STRAP	9.42386e-66	-0.257249	0.253	0.383	1.98429e-61	Naive	STRAP
ACTR3	1.63447e-65	-0.266175	0.562	0.707	3.44155e-61	Naive	ACTR3
SLBP	1.76795e-65	-0.313176	0.125	0.216	3.7226e-61	Naive	SLBP
PTPRK.1	2.59117e-65	0.498316	0.44	0.349	5.45597e-61	Naive	PTPRK
CLOCK	4.55611e-65	-0.324405	0.137	0.228	9.59334e-61	Naive	CLOCK
NAPG	4.86014e-65	-0.36582	0.12	0.208	1.02335e-60	Naive	NAPG
MICU2.1	8.82844e-65	-0.306253	0.431	0.571	1.85892e-60	Naive	MICU2
RHEB	9.88952e-65	-0.255604	0.16	0.263	2.08234e-60	Naive	RHEB
ERGIC3	1.02293e-64	-0.297577	0.144	0.24	2.15388e-60	Naive	ERGIC3
BTN3A2	1.27503e-64	-0.254724	0.196	0.308	2.68469e-60	Naive	BTN3A2
RREB1.1	2.46999e-64	-0.279537	0.209	0.321	5.20081e-60	Naive	RREB1
CHD1	2.99372e-64	-0.262365	0.4	0.546	6.30357e-60	Naive	CHD1
NFATC2.1	3.05972e-64	-0.381705	0.19	0.295	6.44255e-60	Naive	NFATC2
ANKAR.1	3.34975e-64	0.773582	0.34	0.266	7.05323e-60	Naive	ANKAR
FAM174C	4.23187e-64	-0.261567	0.124	0.213	8.91063e-60	Naive	FAM174C
SNX2	4.34529e-64	0.277856	0.819	0.835	9.14944e-60	Naive	SNX2
JAZF1.1	6.02117e-64	0.360364	0.66	0.609	1.26782e-59	Naive	JAZF1
BCL11A	8.3819e-64	0.327402	0.757	0.745	1.76489e-59	Naive	BCL11A
TMEM87B	8.99321e-64	-0.34436	0.136	0.227	1.89361e-59	Naive	TMEM87B
LCP1	1.80444e-63	-0.264793	0.441	0.592	3.79942e-59	Naive	LCP1
PRKX	2.98543e-63	-0.341214	0.212	0.322	6.28613e-59	Naive	PRKX
HLA-DMA	3.17718e-63	0.369997	0.739	0.746	6.68988e-59	Naive	HLA-DMA
OGT	3.76894e-63	-0.283955	0.291	0.421	7.93589e-59	Naive	OGT
SMC4	3.77535e-63	-0.362861	0.118	0.202	7.94937e-59	Naive	SMC4
NR3C2	4.08012e-63	0.866256	0.279	0.2	8.5911e-59	Naive	NR3C2
SREBF2	4.18715e-63	-0.270272	0.395	0.533	8.81646e-59	Naive	SREBF2
SAMD9L	4.95471e-63	-0.304372	0.233	0.349	1.04326e-58	Naive	SAMD9L
KCNH8.1	6.07909e-63	0.660338	0.35	0.266	1.28001e-58	Naive	KCNH8
MKRN1	6.62161e-63	-0.274914	0.213	0.329	1.39425e-58	Naive	MKRN1
ZNG1E	1.85467e-62	-0.29909	0.152	0.248	3.9052e-58	Naive	ZNG1E
CDK2AP2	1.89649e-62	-0.260563	0.133	0.225	3.99326e-58	Naive	CDK2AP2
SPTBN1	2.4568e-62	-0.256708	0.199	0.308	5.17304e-58	Naive	SPTBN1
SERPINB9P1.1	2.90571e-62	0.930781	0.239	0.165	6.11826e-58	Naive	SERPINB9P1
IRF2BP2.1	3.28914e-62	-0.303797	0.139	0.232	6.92562e-58	Naive	IRF2BP2
MTMR6	3.41733e-62	-0.321918	0.14	0.23	7.19554e-58	Naive	MTMR6
CS	4.28795e-62	-0.266477	0.127	0.215	9.02872e-58	Naive	CS
UBR4	9.29548e-62	-0.27579	0.175	0.277	1.95726e-57	Naive	UBR4
PEBP1	9.48937e-62	-0.313895	0.357	0.496	1.99808e-57	Naive	PEBP1
MAML3	1.26825e-61	0.496639	0.202	0.122	2.67043e-57	Naive	MAML3
RAB3GAP2	1.29633e-61	-0.264758	0.284	0.411	2.72956e-57	Naive	RAB3GAP2
HLA-DMB.1	1.40113e-61	0.365948	0.69	0.69	2.95021e-57	Naive	HLA-DMB
NUDT5	2.6592e-61	-0.273139	0.128	0.217	5.5992e-57	Naive	NUDT5
AGTPBP1	8.35483e-61	-0.327738	0.223	0.332	1.75919e-56	Naive	AGTPBP1
SSH2	8.86605e-61	0.267828	0.867	0.888	1.86683e-56	Naive	SSH2
POLD4	1.04227e-60	0.516361	0.561	0.549	2.1946e-56	Naive	POLD4
C16orf74	1.11682e-60	0.632975	0.384	0.314	2.35158e-56	Naive	C16orf74
SNHG16	1.4178e-60	-0.305259	0.121	0.206	2.98532e-56	Naive	SNHG16
FNDC3A	1.54164e-60	-0.263233	0.427	0.566	3.24607e-56	Naive	FNDC3A
ATOX1	1.91607e-60	-0.292659	0.119	0.202	4.03447e-56	Naive	ATOX1
SMURF1	2.60379e-60	-0.250102	0.219	0.327	5.48254e-56	Naive	SMURF1
ELL2	3.50474e-60	-0.530798	0.15	0.236	7.37958e-56	Naive	ELL2
HLA-DOB.1	4.88451e-60	0.602784	0.479	0.441	1.02848e-55	Naive	HLA-DOB
SPCS3	7.26515e-60	-0.484789	0.202	0.305	1.52975e-55	Naive	SPCS3
MRPS15	7.64749e-60	-0.253515	0.121	0.207	1.61025e-55	Naive	MRPS15
ENSG00000291175	7.82525e-60	-0.276206	0.2	0.306	1.64768e-55	Naive	ENSG00000291175
DERL1	8.07969e-60	-0.316808	0.162	0.258	1.70126e-55	Naive	DERL1
VAV2	8.42845e-60	-0.366678	0.176	0.274	1.77469e-55	Naive	VAV2
CR1	9.12075e-60	-0.41226	0.265	0.37	1.92047e-55	Naive	CR1
LRCH3	1.62659e-59	-0.252223	0.354	0.491	3.42496e-55	Naive	LRCH3
CLDND1	4.82281e-59	-0.274558	0.142	0.233	1.01549e-54	Naive	CLDND1
TMEM263.1	6.76356e-59	0.921937	0.257	0.187	1.42413e-54	Naive	TMEM263
CHPT1.1	8.5625e-59	0.372273	0.669	0.659	1.80292e-54	Naive	CHPT1
PSMB2	9.16939e-59	-0.256852	0.197	0.306	1.93071e-54	Naive	PSMB2
DTD1	9.61652e-59	-0.304244	0.14	0.229	2.02485e-54	Naive	DTD1
RAB30.1	1.59206e-58	0.430025	0.572	0.54	3.35225e-54	Naive	RAB30
MAP2K3	6.96546e-58	-0.306086	0.123	0.207	1.46665e-53	Naive	MAP2K3
AHCYL2	7.93026e-58	-0.341185	0.167	0.257	1.6698e-53	Naive	AHCYL2
SEMA4D	1.45725e-57	-0.306441	0.129	0.214	3.06838e-53	Naive	SEMA4D
NRBP1	2.20565e-57	-0.264279	0.142	0.232	4.64422e-53	Naive	NRBP1
RB1.1	3.47632e-57	0.289543	0.773	0.782	7.31974e-53	Naive	RB1
FYTTD1.1	4.44085e-57	-0.357444	0.124	0.205	9.35066e-53	Naive	FYTTD1
ROCK2	8.31135e-57	-0.33549	0.138	0.222	1.75004e-52	Naive	ROCK2
AFF1.1	1.3827e-56	0.500238	0.519	0.472	2.91141e-52	Naive	AFF1
BMPR2.1	2.70737e-56	-0.272441	0.215	0.315	5.70064e-52	Naive	BMPR2
MCTP2	3.2875e-56	0.372024	0.53	0.458	6.92217e-52	Naive	MCTP2
DLEU1.1	3.32201e-56	0.685449	0.403	0.346	6.99483e-52	Naive	DLEU1
LRPAP1.1	6.45251e-56	-0.255956	0.164	0.26	1.35864e-51	Naive	LRPAP1
MX1	7.21397e-56	-0.305562	0.174	0.269	1.51897e-51	Naive	MX1
LDHA	8.67245e-56	-0.25853	0.216	0.326	1.82607e-51	Naive	LDHA
MAP4K2	7.52626e-55	-0.313756	0.146	0.234	1.58473e-50	Naive	MAP4K2
CHST11.1	1.20775e-54	0.511247	0.547	0.518	2.54304e-50	Naive	CHST11
LYPLAL1.1	2.46117e-54	-0.473311	0.28	0.386	5.18223e-50	Naive	LYPLAL1
LTA4H	7.78405e-54	0.726623	0.379	0.336	1.63901e-49	Naive	LTA4H
ABHD14B.1	8.66953e-54	-0.298784	0.132	0.215	1.82546e-49	Naive	ABHD14B
S100PBP	1.02349e-53	-0.253996	0.166	0.258	2.15506e-49	Naive	S100PBP
HMGB1	1.03957e-53	0.252124	0.868	0.897	2.18892e-49	Naive	HMGB1
TMEM161B-DT	1.57184e-53	-0.319967	0.132	0.212	3.30967e-49	Naive	TMEM161B-DT
RAD9A	1.91257e-53	1.08221	0.221	0.158	4.02711e-49	Naive	RAD9A
LYRM4	1.94059e-53	-0.253754	0.13	0.212	4.08611e-49	Naive	LYRM4
SRGAP2	3.19199e-53	-0.342082	0.138	0.219	6.72105e-49	Naive	SRGAP2
AZIN1	4.3264e-53	-0.255731	0.138	0.222	9.10966e-49	Naive	AZIN1
ACSM3.1	5.29536e-53	0.467897	0.304	0.221	1.11499e-48	Naive	ACSM3
BCAS4	5.69884e-53	-0.250244	0.248	0.36	1.19995e-48	Naive	BCAS4
MACO1	6.24487e-53	-0.251691	0.188	0.285	1.31492e-48	Naive	MACO1
TRAK2.1	9.55503e-53	0.959002	0.227	0.163	2.01191e-48	Naive	TRAK2
MAPKAPK2	9.81563e-53	-0.27717	0.146	0.231	2.06678e-48	Naive	MAPKAPK2
MYO1G	2.08882e-52	-0.265392	0.136	0.219	4.39822e-48	Naive	MYO1G
HNRNPAB	3.86449e-52	-0.255696	0.128	0.209	8.13707e-48	Naive	HNRNPAB
CPED1.1	4.2199e-52	-0.389947	0.23	0.325	8.88542e-48	Naive	CPED1
TAGLN2	1.61308e-51	-0.268729	0.597	0.717	3.3965e-47	Naive	TAGLN2
ZFP36.1	1.63032e-51	-0.260879	0.311	0.434	3.43281e-47	Naive	ZFP36
MDM2	1.74881e-51	-0.289337	0.158	0.245	3.6823e-47	Naive	MDM2
PDE7B	1.96342e-51	0.727965	0.267	0.195	4.13418e-47	Naive	PDE7B
JUNB.1	3.99209e-51	-0.26773	0.457	0.594	8.40575e-47	Naive	JUNB
PHTF2	1.41256e-50	-0.262736	0.599	0.722	2.97428e-46	Naive	PHTF2
TPK1.1	5.66748e-50	0.602537	0.47	0.428	1.19335e-45	Naive	TPK1
SLC12A6.1	1.09788e-49	0.589641	0.467	0.431	2.31169e-45	Naive	SLC12A6
OXSR1	1.12871e-49	-0.283239	0.127	0.204	2.3766e-45	Naive	OXSR1
BACE2.1	1.65494e-49	-0.422033	0.147	0.224	3.48464e-45	Naive	BACE2
OGFRL1.1	3.03936e-49	0.882138	0.253	0.193	6.39968e-45	Naive	OGFRL1
RHOH	3.07176e-49	0.283225	0.729	0.722	6.46791e-45	Naive	RHOH
RPN2	3.76316e-49	-0.333356	0.205	0.302	7.92371e-45	Naive	RPN2
CDK6.1	4.71405e-49	-0.448687	0.168	0.248	9.9259e-45	Naive	CDK6
P4HB	4.97762e-49	-0.450007	0.141	0.22	1.04809e-44	Naive	P4HB
CALR	1.07436e-48	-0.347954	0.328	0.448	2.26216e-44	Naive	CALR
NFATC3.1	1.57146e-48	0.399117	0.543	0.512	3.30888e-44	Naive	NFATC3
TSTD3.1	8.66835e-48	-0.252929	0.151	0.232	1.82521e-43	Naive	TSTD3
DBI.1	1.11715e-47	0.580377	0.503	0.488	2.35228e-43	Naive	DBI
JADE3.1	1.5617e-47	-0.297352	0.152	0.23	3.28832e-43	Naive	JADE3
RFFL	1.97161e-47	-0.276547	0.139	0.216	4.15142e-43	Naive	RFFL
NUP88.1	2.18235e-47	0.388439	0.614	0.613	4.59515e-43	Naive	NUP88
TGFBR2	3.34357e-47	0.316734	0.694	0.696	7.04022e-43	Naive	TGFBR2
LRRK1	4.03825e-47	-0.28868	0.168	0.252	8.50294e-43	Naive	LRRK1
DGKD.1	8.40246e-47	0.399088	0.541	0.512	1.76922e-42	Naive	DGKD
MRPL44.1	2.26416e-46	-0.276362	0.145	0.224	4.76742e-42	Naive	MRPL44
SPOCK2.1	3.95893e-46	-0.304754	0.131	0.205	8.33592e-42	Naive	SPOCK2
UBE2E2.1	5.19019e-46	0.291552	0.707	0.693	1.09285e-41	Naive	UBE2E2
LIMD2	5.29299e-46	0.281001	0.801	0.832	1.11449e-41	Naive	LIMD2
LILRB1.1	8.50196e-46	-0.286461	0.15	0.229	1.79017e-41	Naive	LILRB1
IFNG-AS1.1	9.89024e-46	0.467005	0.418	0.345	2.08249e-41	Naive	IFNG-AS1
RASA2.1	2.25823e-45	0.366593	0.628	0.628	4.75493e-41	Naive	RASA2
ZCCHC2	2.28679e-45	-0.279164	0.147	0.225	4.81507e-41	Naive	ZCCHC2
CIRBP	2.74385e-45	0.28831	0.759	0.797	5.77745e-41	Naive	CIRBP
MYDGF	7.03932e-45	-0.51739	0.15	0.228	1.4822e-40	Naive	MYDGF
CCDC32.1	8.07358e-45	0.589131	0.44	0.41	1.69997e-40	Naive	CCDC32
XYLT1	1.35198e-44	0.462771	0.426	0.365	2.84673e-40	Naive	XYLT1
HSPA5	2.41426e-44	-0.61754	0.18	0.265	5.08347e-40	Naive	HSPA5
CD55	5.69317e-43	0.333989	0.649	0.653	1.19875e-38	Naive	CD55
ATF7IP.1	8.03328e-43	0.420812	0.645	0.661	1.69149e-38	Naive	ATF7IP
PALS2.1	9.17409e-43	-0.401087	0.191	0.272	1.9317e-38	Naive	PALS2
SP140L.1	2.59825e-42	0.491625	0.516	0.507	5.47087e-38	Naive	SP140L
IL15.1	3.36739e-42	0.727083	0.292	0.235	7.09037e-38	Naive	IL15
SPCS1	4.04131e-42	-0.27364	0.43	0.566	8.50938e-38	Naive	SPCS1
SLC38A1.1	6.16287e-42	0.336591	0.625	0.628	1.29765e-37	Naive	SLC38A1
PITPNC1	7.84102e-42	-0.481136	0.158	0.231	1.65101e-37	Naive	PITPNC1
USP8.1	1.27104e-41	0.499746	0.507	0.491	2.6763e-37	Naive	USP8
KLHL14	1.66645e-41	0.550183	0.303	0.242	3.50888e-37	Naive	KLHL14
PIGL	1.11152e-40	-0.274931	0.161	0.237	2.34041e-36	Naive	PIGL
ZFP36L1	1.11175e-40	0.476326	0.524	0.51	2.34091e-36	Naive	ZFP36L1
MSRA	2.84781e-40	-0.288472	0.141	0.212	5.99634e-36	Naive	MSRA
FAM168A	3.4234e-40	-0.273663	0.142	0.213	7.20831e-36	Naive	FAM168A
NPIPB13	4.16878e-40	-0.25693	0.131	0.201	8.77779e-36	Naive	NPIPB13
TMLHE.1	5.58709e-40	0.739086	0.278	0.225	1.17642e-35	Naive	TMLHE
P2RY8.1	5.94066e-40	0.362818	0.63	0.621	1.25087e-35	Naive	P2RY8
FAM53B.1	7.85241e-40	0.75098	0.288	0.238	1.6534e-35	Naive	FAM53B
RUBCNL	2.41209e-39	0.30568	0.63	0.617	5.07889e-35	Naive	RUBCNL
PIK3R5.1	5.34821e-39	-0.354733	0.314	0.405	1.12612e-34	Naive	PIK3R5
SSR4	9.85783e-39	-0.446866	0.446	0.573	2.07567e-34	Naive	SSR4
CERS6.1	1.02138e-38	0.639919	0.296	0.241	2.15062e-34	Naive	CERS6
IRF1.1	5.22417e-38	0.394297	0.644	0.646	1.1e-33	Naive	IRF1
ENSG00000289614	8.2304e-37	0.957288	0.204	0.155	1.73299e-32	Naive	ENSG00000289614
FKBP5.1	9.0478e-37	1.10931	0.239	0.191	1.90511e-32	Naive	FKBP5
VPREB3	1.73818e-36	0.372371	0.572	0.529	3.65991e-32	Naive	VPREB3
HIF1A	9.14206e-36	0.39212	0.542	0.537	1.92495e-31	Naive	HIF1A
ATP6V1G1	5.16124e-35	0.270043	0.756	0.801	1.08675e-30	Naive	ATP6V1G1
HM13	1.26203e-34	-0.340542	0.175	0.247	2.65734e-30	Naive	HM13
RRAS2	1.27649e-34	0.359752	0.583	0.58	2.68778e-30	Naive	RRAS2
ZCCHC10.1	2.76519e-34	0.633312	0.357	0.322	5.82238e-30	Naive	ZCCHC10
ZEB2	3.40122e-34	-0.431459	0.569	0.638	7.1616e-30	Naive	ZEB2
HS2ST1.1	4.99322e-34	0.666782	0.323	0.276	1.05137e-29	Naive	HS2ST1
NRIP1.1	9.18555e-34	0.579606	0.294	0.244	1.93411e-29	Naive	NRIP1
RPS26	1.01929e-32	0.327759	0.753	0.789	2.14622e-28	Naive	RPS26
GBP2.1	3.5466e-32	0.643644	0.228	0.177	7.46773e-28	Naive	GBP2
CYB5A	7.67349e-32	0.749173	0.259	0.217	1.61573e-27	Naive	CYB5A
LINC02245	2.37957e-31	0.50537	0.404	0.373	5.01042e-27	Naive	LINC02245
PDE4D.1	6.52783e-31	-0.706342	0.462	0.51	1.3745e-26	Naive	PDE4D
LMBRD1	8.13377e-31	0.253953	0.751	0.787	1.71265e-26	Naive	LMBRD1
KANSL1L.1	1.8625e-30	0.763128	0.244	0.198	3.92168e-26	Naive	KANSL1L
C12orf57.1	5.48352e-30	0.576427	0.416	0.404	1.15461e-25	Naive	C12orf57
ZFP36L2	2.9894e-29	0.324458	0.659	0.678	6.29448e-25	Naive	ZFP36L2
PHACTR1.1	3.44339e-29	0.672784	0.237	0.191	7.2504e-25	Naive	PHACTR1
GNB4.1	4.46254e-29	0.624922	0.251	0.205	9.39633e-25	Naive	GNB4
TRIM22	7.42037e-29	0.358328	0.553	0.553	1.56243e-24	Naive	TRIM22
NT5C3A	1.69022e-28	0.51201	0.43	0.419	3.55892e-24	Naive	NT5C3A
PKIG	1.04432e-27	0.466591	0.452	0.439	2.19892e-23	Naive	PKIG
SLC16A7.1	1.54292e-27	0.532181	0.343	0.306	3.24876e-23	Naive	SLC16A7
MHENCR	2.34959e-27	0.679312	0.292	0.259	4.94729e-23	Naive	MHENCR
EIF2AK3.1	7.05236e-27	0.299339	0.539	0.516	1.48494e-22	Naive	EIF2AK3
PNRC1	1.02045e-26	0.251448	0.744	0.785	2.14865e-22	Naive	PNRC1
SECISBP2L.1	4.73296e-26	0.381072	0.529	0.535	9.96573e-22	Naive	SECISBP2L
MEF2C-AS1.1	6.00997e-26	0.524253	0.34	0.3	1.26546e-21	Naive	MEF2C-AS1
TAGAP.1	6.91492e-26	0.476848	0.463	0.456	1.45601e-21	Naive	TAGAP
KMO	2.90154e-25	0.499612	0.307	0.268	6.10948e-21	Naive	KMO
SELENOH	4.49829e-25	0.39337	0.554	0.58	9.47161e-21	Naive	SELENOH
AFF4	1.77347e-24	0.346338	0.577	0.603	3.73422e-20	Naive	AFF4
EVL.1	3.07793e-24	0.350574	0.532	0.544	6.48089e-20	Naive	EVL
RP9	1.76684e-23	0.777304	0.216	0.18	3.72025e-19	Naive	RP9
UBB	3.94711e-23	0.25018	0.756	0.8	8.31103e-19	Naive	UBB
NOP53	5.309e-23	0.260069	0.694	0.74	1.11786e-18	Naive	NOP53
ANAPC16	5.51619e-23	0.279627	0.663	0.711	1.16149e-18	Naive	ANAPC16
RNF13.1	7.09781e-23	0.391093	0.5	0.51	1.49451e-18	Naive	RNF13
CLEC17A	1.5702e-22	0.496773	0.322	0.291	3.30622e-18	Naive	CLEC17A
MDM4.1	1.77427e-22	0.284133	0.598	0.625	3.7359e-18	Naive	MDM4
HLA-DQA2.1	1.94515e-22	0.37925	0.574	0.55	4.0957e-18	Naive	HLA-DQA2
PRKN	8.65269e-22	0.585274	0.235	0.195	1.82191e-17	Naive	PRKN
SMAD3.1	1.34848e-21	0.41759	0.4	0.376	2.83936e-17	Naive	SMAD3
TLE5.1	1.41268e-21	0.254581	0.723	0.761	2.97454e-17	Naive	TLE5
NDUFAF6.1	3.69541e-21	0.501828	0.422	0.416	7.78105e-17	Naive	NDUFAF6
HECTD4.1	5.36435e-21	0.385194	0.441	0.428	1.12952e-16	Naive	HECTD4
SIAH2.1	8.79062e-21	0.725921	0.224	0.193	1.85095e-16	Naive	SIAH2
LMAN1	1.45994e-20	-0.311667	0.163	0.216	3.07405e-16	Naive	LMAN1
RHBDD1	2.33531e-20	0.418134	0.467	0.465	4.91723e-16	Naive	RHBDD1
ENSG00000254777.1	3.25693e-20	0.51239	0.227	0.19	6.85779e-16	Naive	ENSG00000254777
ANKUB1.1	3.76722e-20	0.565287	0.296	0.268	7.93226e-16	Naive	ANKUB1
MARCKSL1.1	4.216e-20	0.520607	0.322	0.293	8.8772e-16	Naive	MARCKSL1
TRAF3IP3	6.22901e-20	0.349132	0.56	0.592	1.31158e-15	Naive	TRAF3IP3
APPL1	1.16014e-19	0.405492	0.472	0.481	2.44279e-15	Naive	APPL1
TSTD1	1.22262e-19	0.473836	0.457	0.466	2.57435e-15	Naive	TSTD1
LPP.1	3.26562e-19	0.26195	0.652	0.68	6.87609e-15	Naive	LPP
IRF8	1.0696e-18	0.367413	0.469	0.469	2.25214e-14	Naive	IRF8
STIM1.1	1.30284e-18	0.349385	0.499	0.5	2.74327e-14	Naive	STIM1
RAPGEF6.1	1.78384e-18	0.352215	0.547	0.57	3.75605e-14	Naive	RAPGEF6
PRCP	4.68586e-18	0.648599	0.237	0.209	9.86655e-14	Naive	PRCP
JUN.1	6.18759e-18	0.472821	0.358	0.337	1.30286e-13	Naive	JUN
AIDA.1	7.22103e-18	0.510694	0.341	0.33	1.52046e-13	Naive	AIDA
DPEP2	9.89214e-18	0.63389	0.242	0.215	2.08289e-13	Naive	DPEP2
TMEM243	1.17895e-17	0.324102	0.547	0.584	2.48239e-13	Naive	TMEM243
KLF3.1	1.27636e-17	0.585041	0.281	0.258	2.68751e-13	Naive	KLF3
TBC1D1.1	1.36582e-17	0.353701	0.459	0.457	2.87587e-13	Naive	TBC1D1
PAPOLA.1	9.41733e-17	0.322327	0.52	0.553	1.98291e-12	Naive	PAPOLA
CNKSR2	2.9697e-16	0.555637	0.237	0.207	6.25299e-12	Naive	CNKSR2
CHASERR	3.4594e-16	0.25999	0.625	0.675	7.28411e-12	Naive	CHASERR
PECAM1	4.75201e-16	0.586692	0.211	0.181	1.00058e-11	Naive	PECAM1
PDK1.1	1.33761e-15	0.639803	0.209	0.182	2.81647e-11	Naive	PDK1
ABR.1	2.12943e-15	0.536682	0.278	0.255	4.48372e-11	Naive	ABR
DTNBP1.1	4.27881e-14	0.372291	0.416	0.41	9.00946e-10	Naive	DTNBP1
PALM2AKAP2	4.41048e-14	0.329563	0.544	0.571	9.28671e-10	Naive	PALM2AKAP2
CD40.1	5.28826e-14	0.378248	0.442	0.453	1.1135e-09	Naive	CD40
LNPEP	6.84418e-14	0.358836	0.452	0.466	1.44111e-09	Naive	LNPEP
COBLL1	1.46948e-13	0.269619	0.665	0.712	3.09415e-09	Naive	COBLL1
HEATR5B.1	1.54855e-13	0.416663	0.408	0.412	3.26063e-09	Naive	HEATR5B
KLF7.1	1.97838e-13	0.577623	0.206	0.18	4.16567e-09	Naive	KLF7
TP53INP1.1	2.01506e-13	0.44718	0.343	0.331	4.24292e-09	Naive	TP53INP1
ZNF107	2.67042e-13	0.389817	0.414	0.421	5.62284e-09	Naive	ZNF107
RPS6KA3	4.43199e-13	0.268613	0.53	0.544	9.33201e-09	Naive	RPS6KA3
SLC9A9.1	5.12188e-13	0.433578	0.362	0.348	1.07846e-08	Naive	SLC9A9
IGLC2.1	7.03906e-13	-1.05331	0.453	0.405	1.48214e-08	Naive	IGLC2
MAP3K5	7.60182e-13	0.309627	0.487	0.497	1.60064e-08	Naive	MAP3K5
USF3.1	1.20422e-12	0.443154	0.346	0.338	2.53561e-08	Naive	USF3
PLEKHF2.1	1.3104e-12	0.470771	0.355	0.357	2.75918e-08	Naive	PLEKHF2
PELI2.1	1.40549e-12	0.453949	0.21	0.181	2.9594e-08	Naive	PELI2
PBX3.1	1.80802e-12	0.34329	0.404	0.389	3.80697e-08	Naive	PBX3
IGKC	2.33622e-12	-0.758813	0.679	0.711	4.91914e-08	Naive	IGKC
ABCA1	2.46888e-12	0.432598	0.225	0.198	5.19848e-08	Naive	ABCA1
GLO1.1	4.97441e-12	0.512625	0.335	0.335	1.04741e-07	Naive	GLO1
LDLRAD4	5.17813e-12	0.450119	0.236	0.212	1.09031e-07	Naive	LDLRAD4
SNHG7	9.43594e-12	0.351477	0.483	0.509	1.98683e-07	Naive	SNHG7
ETS1	2.16936e-11	0.337866	0.486	0.512	4.5678e-07	Naive	ETS1
ABCG1	3.73756e-11	0.468668	0.211	0.186	7.8698e-07	Naive	ABCG1
ST3GAL1.1	9.03526e-11	0.577184	0.236	0.222	1.90247e-06	Naive	ST3GAL1
RBMS1.1	1.75855e-10	0.478795	0.25	0.233	3.70281e-06	Naive	RBMS1
COA1.1	1.82194e-10	0.37897	0.414	0.427	3.83628e-06	Naive	COA1
SERPINB9.1	2.66017e-10	0.511629	0.254	0.24	5.60126e-06	Naive	SERPINB9
TRBC2	3.86053e-10	0.415906	0.418	0.437	8.12874e-06	Naive	TRBC2
IFNGR1	4.24737e-10	0.496185	0.227	0.211	8.94326e-06	Naive	IFNGR1
SMAD4.1	4.34209e-10	0.397671	0.385	0.395	9.14271e-06	Naive	SMAD4
AP1B1	4.70941e-10	0.485256	0.344	0.348	9.91613e-06	Naive	AP1B1
TMPO	5.15763e-10	0.427817	0.365	0.373	1.08599e-05	Naive	TMPO
CD38	6.99233e-10	-0.411222	0.173	0.204	1.47231e-05	Naive	CD38
EBLN3P.1	1.08409e-09	0.425762	0.352	0.36	2.28266e-05	Naive	EBLN3P
FAM117B.1	2.75286e-09	0.256765	0.566	0.589	5.79643e-05	Naive	FAM117B
HSPA4.1	4.50036e-09	0.41437	0.373	0.384	9.47596e-05	Naive	HSPA4
PSMB8-AS1.1	7.53164e-09	0.488801	0.313	0.315	0.000158586	Naive	PSMB8-AS1
LINC01004.1	1.27677e-08	0.459096	0.294	0.287	0.000268837	Naive	LINC01004
MTMR10.1	2.01398e-08	0.542654	0.235	0.224	0.000424063	Naive	MTMR10
FAM3C.1	2.12684e-08	0.297505	0.466	0.494	0.000447827	Naive	FAM3C
AMN1	3.24867e-08	0.419675	0.294	0.285	0.000684039	Naive	AMN1
MYO1E	4.56048e-08	0.278299	0.324	0.308	0.000960255	Naive	MYO1E
PATL2.1	4.70687e-08	0.536026	0.252	0.243	0.000991078	Naive	PATL2
TENT5C	4.87657e-08	0.336431	0.261	0.246	0.00102681	Naive	TENT5C
TARS3.1	7.17609e-08	0.578725	0.204	0.191	0.001511	Naive	TARS3
TRIM5	8.22921e-08	0.461057	0.263	0.256	0.00173274	Naive	TRIM5
STX5.1	9.52405e-08	0.38957	0.389	0.402	0.00200538	Naive	STX5
ERP44.1	1.5182e-07	0.30399	0.418	0.439	0.00319672	Naive	ERP44
PCMTD1	2.24362e-07	0.299118	0.478	0.522	0.00472417	Naive	PCMTD1
AGO2.1	3.03361e-07	0.478129	0.238	0.228	0.00638756	Naive	AGO2
HLA-DRB6.1	3.95188e-07	0.314665	0.44	0.446	0.00832109	Naive	HLA-DRB6
MICAL3.1	4.099e-07	0.330478	0.408	0.426	0.00863085	Naive	MICAL3
PTS.1	4.2852e-07	0.500533	0.257	0.253	0.00902292	Naive	PTS
GNA12	6.03959e-07	0.392176	0.372	0.382	0.012717	Naive	GNA12
LINC01215	9.59425e-07	0.457474	0.261	0.257	0.0202016	Naive	LINC01215
NCF1B	1.19534e-06	0.660549	0.21	0.202	0.025169	Naive	NCF1B
FCRL3	1.94191e-06	0.402674	0.256	0.246	0.0408888	Naive	FCRL3
HHEX.1	1.97509e-06	0.459228	0.312	0.321	0.0415875	Naive	HHEX
IGHD.2	0	-4.1617	0.119	0.865	0	Switched memory	IGHD
TCL1A.2	0	-7.28483	0.012	0.742	0	Switched memory	TCL1A
IGHM.1	0	-2.5885	0.315	0.959	0	Switched memory	IGHM
AIM2.2	0	2.62869	0.672	0.128	0	Switched memory	AIM2
CRIP1.2	0	2.26449	0.786	0.273	0	Switched memory	CRIP1
SSPN.1	0	4.43321	0.541	0.038	0	Switched memory	SSPN
HIPK2.1	0	3.20745	0.647	0.146	0	Switched memory	HIPK2
SNED1.2	0	3.0599	0.593	0.095	0	Switched memory	SNED1
ENSG00000258760.2	0	2.95759	0.579	0.083	0	Switched memory	ENSG00000258760
ANK3.2	0	2.14613	0.633	0.174	0	Switched memory	ANK3
SKAP1.2	0	-3.39972	0.13	0.577	0	Switched memory	SKAP1
IGHA1.2	0	-0.805154	0.544	0.099	0	Switched memory	IGHA1
LINC01781.1	0	3.01533	0.535	0.091	0	Switched memory	LINC01781
YBX3.2	0	-4.13276	0.071	0.51	0	Switched memory	YBX3
IL4R.2	0	-2.98312	0.141	0.577	0	Switched memory	IL4R
APLP2.2	0	-3.30882	0.105	0.528	0	Switched memory	APLP2
PVT1.2	0	2.47756	0.522	0.101	0	Switched memory	PVT1
TNFRSF13B.2	0	2.42395	0.511	0.1	0	Switched memory	TNFRSF13B
LIX1-AS1.2	0	-2.44016	0.175	0.576	0	Switched memory	LIX1-AS1
CAMK2D.2	0	-2.43015	0.458	0.852	0	Switched memory	CAMK2D
DPYD.2	0	-2.25488	0.214	0.607	0	Switched memory	DPYD
AHNAK.2	0	1.61575	0.619	0.238	0	Switched memory	AHNAK
TEX9.1	0	4.00567	0.41	0.029	0	Switched memory	TEX9
COL4A4.2	0	3.01397	0.447	0.069	0	Switched memory	COL4A4
FCER2.2	0	-2.28695	0.201	0.575	0	Switched memory	FCER2
IGHA2.1	0	1.88131	0.402	0.031	0	Switched memory	IGHA2
IGHG1.1	0	0.819623	0.455	0.085	0	Switched memory	IGHG1
PLPP5.2	0	-2.53099	0.19	0.559	0	Switched memory	PLPP5
S100A10.1	0	1.97181	0.588	0.219	0	Switched memory	S100A10
COTL1.2	0	1.06905	0.818	0.449	0	Switched memory	COTL1
VOPP1.2	0	1.37844	0.778	0.41	0	Switched memory	VOPP1
TAPT1.2	0	-3.02194	0.164	0.531	0	Switched memory	TAPT1
COL4A3.2	0	3.20092	0.409	0.048	0	Switched memory	COL4A3
ITGB1.1	0	2.96566	0.515	0.155	0	Switched memory	ITGB1
MARCKS.2	0	1.47523	0.593	0.241	0	Switched memory	MARCKS
SAMD12.1	0	2.18273	0.466	0.118	0	Switched memory	SAMD12
DAAM1.1	0	2.17052	0.464	0.116	0	Switched memory	DAAM1
AUTS2.1	0	-1.45348	0.367	0.714	0	Switched memory	AUTS2
ANXA2.2	0	1.9847	0.467	0.125	0	Switched memory	ANXA2
JCHAIN.1	0	0.345659	0.634	0.303	0	Switched memory	JCHAIN
PCDH9.1	0	-3.65764	0.036	0.367	0	Switched memory	PCDH9
S100A4.2	0	1.73672	0.611	0.283	0	Switched memory	S100A4
SGPP1.2	0	1.44802	0.504	0.177	0	Switched memory	SGPP1
ENSG00000224610.2	0	-6.04746	0.008	0.335	0	Switched memory	ENSG00000224610
CD82.2	0	1.3528	0.533	0.208	0	Switched memory	CD82
LGALS1.1	0	2.17111	0.404	0.08	0	Switched memory	LGALS1
CD27.2	0	2.32414	0.381	0.061	0	Switched memory	CD27
VIM.2	0	1.01098	0.811	0.492	0	Switched memory	VIM
S100A6.2	0	1.1793	0.761	0.442	0	Switched memory	S100A6
SCIMP.1	0	1.52068	0.492	0.174	0	Switched memory	SCIMP
TBC1D9.2	0	1.36563	0.667	0.356	0	Switched memory	TBC1D9
ENSG00000258168	0	4.03427	0.335	0.024	0	Switched memory	ENSG00000258168
GAPDH.2	0	1.01742	0.781	0.48	0	Switched memory	GAPDH
CSGALNACT1.2	0	1.25578	0.539	0.239	0	Switched memory	CSGALNACT1
GPR183.2	0	1.35994	0.462	0.162	0	Switched memory	GPR183
GRAMD1C	0	2.82271	0.36	0.06	0	Switched memory	GRAMD1C
PLEKHG7	0	4.56525	0.311	0.017	0	Switched memory	PLEKHG7
EPHA4	0	2.43615	0.362	0.069	0	Switched memory	EPHA4
COL19A1.2	0	-2.01929	0.47	0.758	0	Switched memory	COL19A1
RAB31.2	0	1.58028	0.409	0.124	0	Switched memory	RAB31
MYO1D.1	0	1.62214	0.382	0.105	0	Switched memory	MYO1D
VAV3.2	0	-1.60148	0.415	0.687	0	Switched memory	VAV3
NEK6	0	2.84756	0.315	0.046	0	Switched memory	NEK6
NCK2.2	0	-1.9383	0.305	0.573	0	Switched memory	NCK2
SAMSN1.2	0	1.77048	0.37	0.103	0	Switched memory	SAMSN1
RILPL2.2	0	1.38594	0.406	0.14	0	Switched memory	RILPL2
COCH	0	4.28344	0.284	0.02	0	Switched memory	COCH
IGHG2.2	0	0.4908	0.324	0.062	0	Switched memory	IGHG2
IGHG3.1	0	0.830143	0.367	0.108	0	Switched memory	IGHG3
NCOA7.2	0	1.46966	0.385	0.127	0	Switched memory	NCOA7
KHDRBS2.2	0	-1.33651	0.456	0.714	0	Switched memory	KHDRBS2
ZBTB38.1	0	1.70951	0.358	0.105	0	Switched memory	ZBTB38
PDE4D.2	0	1.70381	0.692	0.442	0	Switched memory	PDE4D
TFEC.1	0	2.32681	0.31	0.062	0	Switched memory	TFEC
PAG1.1	0	1.85534	0.358	0.112	0	Switched memory	PAG1
ENSG00000249738	0	3.36248	0.276	0.031	0	Switched memory	ENSG00000249738
MCOLN2.2	0	2.33795	0.296	0.056	0	Switched memory	MCOLN2
ATXN1.1	0	1.79071	0.32	0.083	0	Switched memory	ATXN1
PLEKHA2.2	0	-1.50983	0.432	0.667	0	Switched memory	PLEKHA2
TOX	0	3.31124	0.261	0.026	0	Switched memory	TOX
EEIG1.1	0	1.7254	0.331	0.097	0	Switched memory	EEIG1
CAPN2.1	0	1.78645	0.315	0.087	0	Switched memory	CAPN2
CD86	0	1.87337	0.294	0.069	0	Switched memory	CD86
LINC02324	0	3.25794	0.251	0.027	0	Switched memory	LINC02324
OSBPL10.2	0	0.993841	0.92	0.698	0	Switched memory	OSBPL10
EML6	0	2.65063	0.262	0.043	0	Switched memory	EML6
PRKCE.1	0	-1.38722	0.549	0.762	0	Switched memory	PRKCE
FNBP1.1	0	0.910818	0.886	0.678	0	Switched memory	FNBP1
LINC01320	0	4.06827	0.225	0.018	0	Switched memory	LINC01320
NIBAN1	0	3.49775	0.23	0.025	0	Switched memory	NIBAN1
TCF7	0	2.28353	0.255	0.054	0	Switched memory	TCF7
TBXAS1	0	3.32384	0.228	0.034	0	Switched memory	TBXAS1
IGHG4	0	1.2238	0.222	0.033	0	Switched memory	IGHG4
CLEC2D.2	0	-1.28517	0.555	0.743	0	Switched memory	CLEC2D
ARHGAP31	0	2.53721	0.211	0.036	0	Switched memory	ARHGAP31
FOXP1.1	0	-1.92494	0.788	0.954	0	Switched memory	FOXP1
BACH2.2	0	-2.20495	0.777	0.939	0	Switched memory	BACH2
SNX29.2	0	-1.22322	0.629	0.775	0	Switched memory	SNX29
CXCR4.2	0	-1.27523	0.729	0.868	0	Switched memory	CXCR4
FCRL1.2	0	-1.48504	0.784	0.909	0	Switched memory	FCRL1
SIPA1L1.2	0	-1.26815	0.708	0.824	0	Switched memory	SIPA1L1
ZCCHC7.2	0	-1.07795	0.826	0.909	0	Switched memory	ZCCHC7
BTG1.2	0	-0.896838	0.941	0.961	0	Switched memory	BTG1
AFF3.1	0	-0.931994	0.955	0.972	0	Switched memory	AFF3
RPS14.1	0	0.508636	0.989	0.978	0	Switched memory	RPS14
ENSG00000290931	1.7203e-305	2.03466	0.218	0.049	3.62226e-301	Switched memory	ENSG00000290931
FOXO1.2	9.29855e-303	-1.56526	0.419	0.644	1.9579e-298	Switched memory	FOXO1
CORO7.2	5.99451e-290	1.26109	0.46	0.192	1.2622e-285	Switched memory	CORO7
SNX9.1	1.39955e-286	-1.71889	0.379	0.62	2.94689e-282	Switched memory	SNX9
L3MBTL4.2	1.30547e-282	-2.73226	0.079	0.364	2.74879e-278	Switched memory	L3MBTL4
HSPA8.1	5.09399e-277	1.03084	0.671	0.385	1.07259e-272	Switched memory	HSPA8
KYNU.1	1.4527e-275	1.00359	0.726	0.445	3.0588e-271	Switched memory	KYNU
TFRC.1	2.21353e-272	1.48714	0.335	0.117	4.66082e-268	Switched memory	TFRC
MGAT4A	1.75248e-269	1.76988	0.226	0.058	3.69002e-265	Switched memory	MGAT4A
NIBAN3.1	1.17502e-265	-0.976925	0.659	0.776	2.47412e-261	Switched memory	NIBAN3
EEF1A1	6.21023e-263	0.357276	0.995	0.992	1.30763e-258	Switched memory	EEF1A1
CPNE5.1	1.00204e-262	1.31119	0.411	0.167	2.10989e-258	Switched memory	CPNE5
CEMIP2.2	7.10252e-256	-1.81844	0.244	0.504	1.49551e-251	Switched memory	CEMIP2
SCRN1.2	3.04807e-253	1.4329	0.29	0.094	6.41803e-249	Switched memory	SCRN1
CD79B.1	5.80672e-251	-0.760173	0.859	0.898	1.22266e-246	Switched memory	CD79B
LYPLAL1.2	5.97525e-250	1.32945	0.538	0.282	1.25815e-245	Switched memory	LYPLAL1
CAPG.2	2.59789e-247	1.16921	0.431	0.183	5.47011e-243	Switched memory	CAPG
PLP2.2	1.91111e-246	1.03253	0.528	0.255	4.02403e-242	Switched memory	PLP2
DLEU2.1	1.52897e-244	-1.14318	0.553	0.715	3.2194e-240	Switched memory	DLEU2
PYHIN1	1.56229e-242	1.80268	0.213	0.057	3.28955e-238	Switched memory	PYHIN1
B2M.1	8.36143e-242	0.302925	0.998	0.997	1.76058e-237	Switched memory	B2M
STEAP1B.2	1.13437e-241	-2.0515	0.35	0.545	2.38853e-237	Switched memory	STEAP1B
CD72.2	2.24958e-241	-2.39945	0.111	0.366	4.73673e-237	Switched memory	CD72
STX7.2	1.51057e-239	-0.995705	0.672	0.759	3.18066e-235	Switched memory	STX7
HVCN1.2	2.82851e-238	-1.08184	0.605	0.726	5.9557e-234	Switched memory	HVCN1
CD58	4.81233e-236	1.6727	0.227	0.065	1.01328e-231	Switched memory	CD58
PCNX2.1	1.00232e-233	1.3061	0.316	0.114	2.11049e-229	Switched memory	PCNX2
LYN	3.26999e-233	-0.747325	0.897	0.918	6.88529e-229	Switched memory	LYN
CD99.1	3.90134e-231	1.037	0.538	0.272	8.21465e-227	Switched memory	CD99
RCSD1.2	5.29291e-231	-0.845073	0.761	0.829	1.11448e-226	Switched memory	RCSD1
BTLA.2	1.85508e-230	-1.80715	0.215	0.455	3.90606e-226	Switched memory	BTLA
ARHGAP24.2	5.74587e-228	0.624312	0.807	0.487	1.20985e-223	Switched memory	ARHGAP24
ZDHHC14.1	2.03323e-224	1.35257	0.413	0.187	4.28118e-220	Switched memory	ZDHHC14
P2RY14.2	1.02498e-220	-2.73597	0.087	0.324	2.15819e-216	Switched memory	P2RY14
FLNB	1.37841e-220	1.52817	0.245	0.077	2.90239e-216	Switched memory	FLNB
RPL27A	3.21325e-220	0.448464	0.982	0.96	6.76582e-216	Switched memory	RPL27A
GCNT1.2	4.55063e-220	-3.48993	0.032	0.257	9.5818e-216	Switched memory	GCNT1
MCTP2.1	7.85397e-220	-1.4225	0.306	0.537	1.65373e-215	Switched memory	MCTP2
ENSG00000290680.2	1.74491e-219	-2.51594	0.085	0.323	3.67407e-215	Switched memory	ENSG00000290680
LTB.1	6.69768e-218	0.530422	0.977	0.916	1.41026e-213	Switched memory	LTB
RPLP1	4.84943e-217	0.386528	0.991	0.988	1.0211e-212	Switched memory	RPLP1
RBM47.1	5.01944e-217	1.70818	0.231	0.072	1.05689e-212	Switched memory	RBM47
C16orf74.1	1.6057e-216	-1.97039	0.152	0.394	3.38097e-212	Switched memory	C16orf74
ACP5.2	2.75264e-216	1.39155	0.272	0.094	5.79595e-212	Switched memory	ACP5
ARHGAP32.2	5.77204e-216	-3.86734	0.029	0.248	1.21536e-211	Switched memory	ARHGAP32
BCL7A.2	7.18818e-216	-1.73194	0.193	0.435	1.51354e-211	Switched memory	BCL7A
ZNF318.2	2.0491e-215	-2.59332	0.079	0.312	4.31458e-211	Switched memory	ZNF318
JAZF1.2	8.1484e-214	-1.10643	0.492	0.667	1.71573e-209	Switched memory	JAZF1
STAMBPL1.2	2.67804e-213	1.2919	0.304	0.113	5.63889e-209	Switched memory	STAMBPL1
RHEX.2	3.83309e-210	1.085	0.429	0.199	8.07096e-206	Switched memory	RHEX
ANXA5.2	9.01509e-210	1.07528	0.369	0.154	1.89822e-205	Switched memory	ANXA5
SINHCAF.1	1.05338e-209	0.880702	0.569	0.308	2.218e-205	Switched memory	SINHCAF
TMEM123.2	3.8832e-209	-1.46785	0.397	0.573	8.17647e-205	Switched memory	TMEM123
TUBB.2	2.21023e-208	1.02775	0.44	0.205	4.65386e-204	Switched memory	TUBB
ACSM3.2	3.18948e-208	-2.74023	0.078	0.307	6.71578e-204	Switched memory	ACSM3
ACTG1.1	7.4768e-208	0.781101	0.879	0.689	1.57431e-203	Switched memory	ACTG1
PCED1B-AS1.1	5.07612e-207	0.895323	0.539	0.28	1.06883e-202	Switched memory	PCED1B-AS1
CR1.1	1.5509e-206	1.01261	0.514	0.268	3.26558e-202	Switched memory	CR1
CD69.1	1.01928e-205	-1.46556	0.293	0.523	2.14619e-201	Switched memory	CD69
ADARB1.2	1.21429e-203	-2.10417	0.136	0.365	2.5568e-199	Switched memory	ADARB1
AP1S3.2	8.63461e-202	1.04833	0.419	0.193	1.8181e-197	Switched memory	AP1S3
RAB30.2	3.75944e-201	-1.30531	0.412	0.586	7.91588e-197	Switched memory	RAB30
SMARCB1.2	6.09271e-201	0.798541	0.629	0.362	1.28288e-196	Switched memory	SMARCB1
TXN.2	4.05828e-200	1.02	0.375	0.16	8.54512e-196	Switched memory	TXN
MEF2C.2	9.28868e-199	-0.719657	0.932	0.931	1.95582e-194	Switched memory	MEF2C
ANTXR2.2	4.31262e-197	0.867047	0.599	0.344	9.08064e-193	Switched memory	ANTXR2
ZBTB7A.2	5.64663e-197	0.93451	0.462	0.225	1.18895e-192	Switched memory	ZBTB7A
RHOH.1	7.27274e-197	-0.93334	0.624	0.744	1.53135e-192	Switched memory	RHOH
RPS15A.1	1.27151e-196	0.322867	0.988	0.984	2.6773e-192	Switched memory	RPS15A
RORA	2.21605e-196	1.71024	0.229	0.076	4.66613e-192	Switched memory	RORA
ADK.2	1.61044e-195	-0.760585	0.844	0.899	3.39095e-191	Switched memory	ADK
BCL2A1.1	8.57606e-195	1.25942	0.278	0.102	1.80578e-190	Switched memory	BCL2A1
RPL14	8.82663e-193	0.340459	0.984	0.972	1.85853e-188	Switched memory	RPL14
NAPSB.2	8.96401e-193	0.732018	0.65	0.375	1.88746e-188	Switched memory	NAPSB
VGLL4.1	1.13555e-192	1.4502	0.283	0.109	2.39101e-188	Switched memory	VGLL4
LAPTM5.2	3.73285e-190	-0.675992	0.808	0.851	7.85988e-186	Switched memory	LAPTM5
KLF6.2	7.79507e-190	0.824163	0.667	0.412	1.64133e-185	Switched memory	KLF6
MAML3.1	3.9848e-186	-5.14197	0.012	0.2	8.3904e-182	Switched memory	MAML3
MARCHF3.2	5.84502e-185	-1.21828	0.386	0.581	1.23073e-180	Switched memory	MARCHF3
HHAT	9.29265e-185	1.44606	0.212	0.068	1.95666e-180	Switched memory	HHAT
BLK.1	1.84262e-184	0.68445	0.838	0.657	3.87983e-180	Switched memory	BLK
ST6GALNAC3.2	3.66338e-184	-1.66255	0.154	0.386	7.71361e-180	Switched memory	ST6GALNAC3
PREX1.1	4.27851e-184	0.950005	0.45	0.224	9.00884e-180	Switched memory	PREX1
PIP4K2A.2	5.29025e-184	0.804935	0.666	0.421	1.11391e-179	Switched memory	PIP4K2A
POU2AF1.2	1.24317e-183	0.74172	0.633	0.373	2.61762e-179	Switched memory	POU2AF1
SSBP3	5.44569e-182	1.46459	0.203	0.064	1.14664e-177	Switched memory	SSBP3
STK39	9.08618e-182	1.27724	0.25	0.091	1.91319e-177	Switched memory	STK39
DENND1B.1	9.03293e-180	0.920958	0.433	0.212	1.90197e-175	Switched memory	DENND1B
ZBTB16.2	1.38809e-179	-3.34979	0.029	0.221	2.92276e-175	Switched memory	ZBTB16
TSPAN13.2	8.9647e-179	-1.72446	0.212	0.413	1.88761e-174	Switched memory	TSPAN13
TLE3	1.94497e-178	1.42366	0.232	0.081	4.09532e-174	Switched memory	TLE3
NLRC5.2	4.06866e-178	0.725551	0.582	0.33	8.56698e-174	Switched memory	NLRC5
PAPSS1.2	8.25262e-178	1.27899	0.274	0.106	1.73767e-173	Switched memory	PAPSS1
PCED1B.2	1.51759e-176	0.725126	0.564	0.313	3.19544e-172	Switched memory	PCED1B
GSTK1.1	2.51919e-175	0.924918	0.499	0.27	5.3044e-171	Switched memory	GSTK1
MDFIC.2	3.76992e-175	0.831147	0.472	0.241	7.93794e-171	Switched memory	MDFIC
CD200.1	3.18993e-174	-3.51457	0.025	0.211	6.71671e-170	Switched memory	CD200
KLF12.1	4.31172e-174	0.664702	0.834	0.643	9.07875e-170	Switched memory	KLF12
KCNQ1.2	1.21268e-173	0.960528	0.351	0.153	2.55341e-169	Switched memory	KCNQ1
CDC14A.2	1.47536e-173	0.989432	0.39	0.185	3.10652e-169	Switched memory	CDC14A
MYO1F.1	3.86782e-173	1.29071	0.279	0.111	8.14409e-169	Switched memory	MYO1F
TLR10.2	4.69428e-173	0.981138	0.364	0.164	9.88428e-169	Switched memory	TLR10
GAB1.2	1.70816e-171	-2.68116	0.066	0.263	3.59671e-167	Switched memory	GAB1
IFI30.2	6.96455e-171	0.843802	0.421	0.204	1.46646e-166	Switched memory	IFI30
PAX5.1	1.41906e-170	-0.715159	0.765	0.813	2.98797e-166	Switched memory	PAX5
ZNF594-DT.1	1.44548e-170	1.09397	0.298	0.122	3.0436e-166	Switched memory	ZNF594-DT
C1orf162.1	1.40071e-168	-1.86116	0.127	0.335	2.94932e-164	Switched memory	C1orf162
SIPA1L3	2.09232e-168	-0.808969	0.667	0.766	4.40558e-164	Switched memory	SIPA1L3
HLA-B	7.64739e-168	0.308695	0.994	0.987	1.61023e-163	Switched memory	HLA-B
PTPRK.2	8.47736e-168	-1.3806	0.218	0.438	1.78499e-163	Switched memory	PTPRK
UTRN	1.60915e-167	-0.718399	0.744	0.815	3.38823e-163	Switched memory	UTRN
ID3	4.10203e-167	1.22196	0.22	0.076	8.63724e-163	Switched memory	ID3
AGPAT5.2	9.02053e-167	-1.56232	0.264	0.45	1.89936e-162	Switched memory	AGPAT5
DYNLL1.1	7.58971e-166	0.820469	0.528	0.292	1.59809e-161	Switched memory	DYNLL1
JPT1.1	1.82872e-165	1.05201	0.348	0.157	3.85056e-161	Switched memory	JPT1
CLEC2B.2	2.42802e-165	-1.71348	0.166	0.369	5.11244e-161	Switched memory	CLEC2B
RPLP2	4.03975e-165	0.316274	0.99	0.984	8.5061e-161	Switched memory	RPLP2
UBE2N.1	7.01524e-165	0.781986	0.623	0.393	1.47713e-160	Switched memory	UBE2N
SSBP2.2	1.68518e-164	-1.03155	0.52	0.657	3.54832e-160	Switched memory	SSBP2
PIK3R5.2	1.85806e-163	0.981285	0.532	0.316	3.91234e-159	Switched memory	PIK3R5
LY86-AS1	2.6169e-163	1.22354	0.263	0.104	5.51014e-159	Switched memory	LY86-AS1
TMSB10.2	2.49895e-162	-0.396806	0.985	0.985	5.26179e-158	Switched memory	TMSB10
SNTB1.1	3.42493e-162	0.884484	0.342	0.154	7.21153e-158	Switched memory	SNTB1
PKM.2	4.17773e-162	0.869579	0.426	0.212	8.79663e-158	Switched memory	PKM
LDHB.2	9.79921e-162	0.72621	0.573	0.331	2.06332e-157	Switched memory	LDHB
RFTN1.2	1.09363e-161	-1.58431	0.201	0.403	2.30274e-157	Switched memory	RFTN1
SLC9A7.2	3.259e-161	-1.15627	0.389	0.553	6.86215e-157	Switched memory	SLC9A7
MRPS6.1	4.54736e-161	0.89198	0.388	0.184	9.57491e-157	Switched memory	MRPS6
BASP1.2	1.05311e-160	0.70601	0.623	0.379	2.21743e-156	Switched memory	BASP1
IER5.1	1.4694e-160	0.957881	0.329	0.145	3.09397e-156	Switched memory	IER5
ANKRD33B	4.29759e-160	1.39272	0.214	0.076	9.049e-156	Switched memory	ANKRD33B
CYRIA.2	7.32872e-160	0.807408	0.466	0.245	1.54314e-155	Switched memory	CYRIA
HIGD2A.2	1.09805e-158	0.747195	0.572	0.333	2.31206e-154	Switched memory	HIGD2A
RUNX3.2	3.85787e-158	0.87254	0.401	0.197	8.12314e-154	Switched memory	RUNX3
RAPGEF1.1	2.61983e-157	0.647443	0.733	0.506	5.51632e-153	Switched memory	RAPGEF1
MIDN	2.99454e-157	1.27599	0.203	0.069	6.3053e-153	Switched memory	MIDN
GAB2.2	4.44079e-157	0.912422	0.403	0.204	9.35052e-153	Switched memory	GAB2
SLC25A6.1	2.19632e-156	0.508116	0.907	0.76	4.62458e-152	Switched memory	SLC25A6
PDE7B.1	4.38162e-155	-2.28816	0.078	0.267	9.22593e-151	Switched memory	PDE7B
ZFAND6.1	1.41127e-154	0.596436	0.773	0.566	2.97157e-150	Switched memory	ZFAND6
PTGES3.2	5.8761e-154	0.629328	0.728	0.502	1.23727e-149	Switched memory	PTGES3
RPS12	2.38422e-153	0.312988	0.99	0.987	5.02022e-149	Switched memory	RPS12
SEC62.1	8.91583e-153	-0.778979	0.679	0.758	1.87732e-148	Switched memory	SEC62
PLXNC1.2	6.68999e-151	1.07582	0.334	0.157	1.40864e-146	Switched memory	PLXNC1
IER2.2	4.64792e-150	0.765054	0.51	0.282	9.78666e-146	Switched memory	IER2
S100A11.1	9.6374e-150	1.07683	0.294	0.128	2.02925e-145	Switched memory	S100A11
XYLT1.1	1.05894e-149	-1.31598	0.236	0.432	2.22971e-145	Switched memory	XYLT1
LINC00926.2	2.37748e-149	-0.578759	0.894	0.885	5.00601e-145	Switched memory	LINC00926
AP3B1.1	4.03308e-149	-0.996811	0.569	0.664	8.49206e-145	Switched memory	AP3B1
LSP1.2	4.89889e-149	0.624021	0.721	0.487	1.03151e-144	Switched memory	LSP1
TGFBR2.1	1.11753e-148	-0.861898	0.624	0.707	2.35307e-144	Switched memory	TGFBR2
CHCHD10.2	1.16829e-148	0.61112	0.696	0.448	2.45995e-144	Switched memory	CHCHD10
MYL12A	2.08436e-148	0.470744	0.911	0.767	4.38884e-144	Switched memory	MYL12A
PLEKHG1.1	2.13783e-148	-0.841126	0.557	0.689	4.50142e-144	Switched memory	PLEKHG1
ADAM7-AS1.2	2.44043e-148	-0.898087	0.599	0.701	5.13856e-144	Switched memory	ADAM7-AS1
CFLAR.2	2.8901e-147	0.723492	0.55	0.324	6.0854e-143	Switched memory	CFLAR
RPL39	7.46215e-147	0.273561	0.989	0.985	1.57123e-142	Switched memory	RPL39
RPS18.1	4.33288e-146	0.337543	0.987	0.973	9.1233e-142	Switched memory	RPS18
NAA50.1	5.12268e-146	0.803008	0.489	0.275	1.07863e-141	Switched memory	NAA50
UBE2J1.1	7.57179e-146	0.692383	0.522	0.295	1.59432e-141	Switched memory	UBE2J1
ENSG00000226571.2	1.00934e-145	1.05234	0.315	0.147	2.12526e-141	Switched memory	ENSG00000226571
UBE2G1.1	4.9823e-145	0.65025	0.649	0.42	1.04907e-140	Switched memory	UBE2G1
UBE2E2.2	6.45351e-145	-0.862227	0.602	0.719	1.35885e-140	Switched memory	UBE2E2
SARAF.2	6.91518e-144	-0.754574	0.67	0.732	1.45606e-139	Switched memory	SARAF
TCEA1.2	4.84379e-143	0.609122	0.717	0.498	1.01991e-138	Switched memory	TCEA1
WWOX.2	4.81472e-142	-1.16932	0.458	0.61	1.01379e-137	Switched memory	WWOX
CCDC50.2	5.14143e-142	0.776319	0.581	0.372	1.08258e-137	Switched memory	CCDC50
ENSG00000288891.2	1.04386e-141	0.897649	0.381	0.194	2.19794e-137	Switched memory	ENSG00000288891
LMO4.2	1.65216e-141	0.8737	0.337	0.159	3.47878e-137	Switched memory	LMO4
TKT.1	6.2531e-141	0.90849	0.385	0.197	1.31665e-136	Switched memory	TKT
TSBP1-AS1.2	2.88744e-140	0.725921	0.433	0.23	6.0798e-136	Switched memory	TSBP1-AS1
TRIO.1	9.55132e-140	0.63801	0.748	0.556	2.01113e-135	Switched memory	TRIO
CD79A.1	2.05016e-138	-0.42626	0.974	0.969	4.31682e-134	Switched memory	CD79A
NEAT1.1	2.72534e-138	0.588539	0.678	0.442	5.73847e-134	Switched memory	NEAT1
RPS28.1	7.53129e-138	0.311431	0.99	0.985	1.58579e-133	Switched memory	RPS28
EMP3.2	4.74436e-137	0.522898	0.775	0.536	9.98973e-133	Switched memory	EMP3
CLIC1.1	5.01631e-137	0.557652	0.799	0.585	1.05623e-132	Switched memory	CLIC1
RPS20.1	7.18859e-137	0.373446	0.977	0.958	1.51363e-132	Switched memory	RPS20
ABCB4.2	7.95554e-137	-2.20773	0.086	0.259	1.67512e-132	Switched memory	ABCB4
KMO.1	1.15225e-136	-1.80355	0.141	0.319	2.42617e-132	Switched memory	KMO
LINC01619.2	5.91666e-136	-0.703801	0.804	0.847	1.24581e-131	Switched memory	LINC01619
ST6GAL1.1	1.043e-135	-0.649587	0.746	0.813	2.19615e-131	Switched memory	ST6GAL1
NAAA.1	2.05677e-135	1.03067	0.273	0.119	4.33074e-131	Switched memory	NAAA
ANXA7.1	3.02298e-135	0.784413	0.463	0.26	6.36519e-131	Switched memory	ANXA7
TOMM7.1	3.27978e-135	0.407746	0.947	0.838	6.9059e-131	Switched memory	TOMM7
ATP1A1.2	9.63313e-135	0.93425	0.278	0.122	2.02835e-130	Switched memory	ATP1A1
ATP2B1.2	3.99914e-134	0.640256	0.834	0.692	8.4206e-130	Switched memory	ATP2B1
SEL1L3	6.06073e-134	0.549841	0.818	0.629	1.27615e-129	Switched memory	SEL1L3
ADGRE5.2	1.80271e-133	0.883322	0.322	0.154	3.79578e-129	Switched memory	ADGRE5
RPL13A	6.82255e-132	0.292163	0.987	0.984	1.43656e-127	Switched memory	RPL13A
GPHN.2	1.48128e-130	0.760547	0.422	0.23	3.11899e-126	Switched memory	GPHN
[truncated: 7,989 more rows]

## Sheet: NK cells
	p_val	avg_log2FC	pct.1	pct.2	p_val_adj	cluster	gene
BNC2	0	1.80085	0.625	0.235	0	CD56dim_BNC2	BNC2
HIPK2	0	1.17109	0.813	0.454	0	CD56dim_BNC2	HIPK2
GPR141	0	1.24796	0.728	0.386	0	CD56dim_BNC2	GPR141
FNDC3B	0	1.22194	0.903	0.574	0	CD56dim_BNC2	FNDC3B
RAPGEF1	0	1.16379	0.718	0.391	0	CD56dim_BNC2	RAPGEF1
PIK3R5	0	1.06685	0.871	0.556	0	CD56dim_BNC2	PIK3R5
ZBTB16	0	0.961201	0.662	0.353	0	CD56dim_BNC2	ZBTB16
ARL15	0	1.17799	0.819	0.511	0	CD56dim_BNC2	ARL15
MIR646HG	0	1.80472	0.462	0.156	0	CD56dim_BNC2	MIR646HG
CTBP2	0	1.02516	0.713	0.409	0	CD56dim_BNC2	CTBP2
TENT2	0	0.978509	0.803	0.5	0	CD56dim_BNC2	TENT2
AKT3	0	0.873733	0.762	0.46	0	CD56dim_BNC2	AKT3
PPM1L	0	1.35242	0.626	0.325	0	CD56dim_BNC2	PPM1L
STIM1	0	0.983549	0.816	0.516	0	CD56dim_BNC2	STIM1
EIF4G3	0	1.22931	0.852	0.553	0	CD56dim_BNC2	EIF4G3
JAZF1	0	1.13333	0.86	0.563	0	CD56dim_BNC2	JAZF1
MTSS1	0	1.51506	0.496	0.203	0	CD56dim_BNC2	MTSS1
CHST11	0	1.08002	0.834	0.541	0	CD56dim_BNC2	CHST11
ELMO1	0	0.962328	0.777	0.486	0	CD56dim_BNC2	ELMO1
DYRK1A	0	0.931976	0.735	0.444	0	CD56dim_BNC2	DYRK1A
PTPRJ	0	1.00143	0.824	0.534	0	CD56dim_BNC2	PTPRJ
CD226	0	0.934099	0.654	0.365	0	CD56dim_BNC2	CD226
TBC1D22A	0	0.909655	0.743	0.455	0	CD56dim_BNC2	TBC1D22A
YES1	0	0.845446	0.792	0.506	0	CD56dim_BNC2	YES1
KDM6A	0	0.892603	0.764	0.478	0	CD56dim_BNC2	KDM6A
INPP4A	0	0.919356	0.801	0.516	0	CD56dim_BNC2	INPP4A
ZFYVE28	0	1.28073	0.506	0.221	0	CD56dim_BNC2	ZFYVE28
KANSL1	0	0.857981	0.83	0.546	0	CD56dim_BNC2	KANSL1
TMEM181	0	0.966865	0.631	0.348	0	CD56dim_BNC2	TMEM181
PALD1	0	0.881333	0.619	0.337	0	CD56dim_BNC2	PALD1
MYOM2	0	0.712547	0.641	0.36	0	CD56dim_BNC2	MYOM2
MED13L	0	0.88819	0.799	0.518	0	CD56dim_BNC2	MED13L
ATP10A	0	1.02612	0.604	0.323	0	CD56dim_BNC2	ATP10A
STK39	0	0.930455	0.821	0.54	0	CD56dim_BNC2	STK39
FAF1	0	0.843854	0.804	0.525	0	CD56dim_BNC2	FAF1
TBL1X	0	1.09649	0.578	0.299	0	CD56dim_BNC2	TBL1X
PPP6R3	0	0.781065	0.764	0.486	0	CD56dim_BNC2	PPP6R3
COP1	0	0.83044	0.785	0.509	0	CD56dim_BNC2	COP1
UVRAG	0	0.974552	0.673	0.4	0	CD56dim_BNC2	UVRAG
GSAP	0	0.992027	0.791	0.519	0	CD56dim_BNC2	GSAP
PARP15	0	0.84184	0.631	0.36	0	CD56dim_BNC2	PARP15
CDKAL1	0	0.821684	0.751	0.48	0	CD56dim_BNC2	CDKAL1
APBA2	0	1.17598	0.504	0.233	0	CD56dim_BNC2	APBA2
NPC1	0	0.873452	0.665	0.394	0	CD56dim_BNC2	NPC1
KAT2B	0	1.09539	0.593	0.322	0	CD56dim_BNC2	KAT2B
FTX	0	0.812516	0.726	0.456	0	CD56dim_BNC2	FTX
MKLN1	0	0.824414	0.726	0.457	0	CD56dim_BNC2	MKLN1
ZFAND3	0	1.09607	0.962	0.694	0	CD56dim_BNC2	ZFAND3
PAN3	0	0.845733	0.865	0.598	0	CD56dim_BNC2	PAN3
DTHD1	0	1.10952	0.563	0.296	0	CD56dim_BNC2	DTHD1
SSBP3	0	0.852485	0.652	0.386	0	CD56dim_BNC2	SSBP3
ADAM10	0	0.844673	0.739	0.473	0	CD56dim_BNC2	ADAM10
NFATC3	0	0.957571	0.852	0.586	0	CD56dim_BNC2	NFATC3
RAP1GAP2	0	1.20031	0.944	0.678	0	CD56dim_BNC2	RAP1GAP2
RICTOR	0	0.733461	0.798	0.533	0	CD56dim_BNC2	RICTOR
ARID1B	0	0.873888	0.923	0.658	0	CD56dim_BNC2	ARID1B
KMT2C	0	0.782087	0.832	0.568	0	CD56dim_BNC2	KMT2C
VPS13B	0	0.80735	0.844	0.581	0	CD56dim_BNC2	VPS13B
NFATC2	0	0.948135	0.793	0.53	0	CD56dim_BNC2	NFATC2
ITPR2	0	0.881019	0.669	0.407	0	CD56dim_BNC2	ITPR2
ARID2	0	0.862964	0.675	0.413	0	CD56dim_BNC2	ARID2
CEP85L	0	0.962736	0.639	0.377	0	CD56dim_BNC2	CEP85L
ZNF148	0	0.873395	0.754	0.493	0	CD56dim_BNC2	ZNF148
ERBIN	0	0.817432	0.812	0.551	0	CD56dim_BNC2	ERBIN
KDM4C	0	0.755341	0.763	0.502	0	CD56dim_BNC2	KDM4C
NFAT5	0	0.895624	0.782	0.521	0	CD56dim_BNC2	NFAT5
GFOD1	0	1.23936	0.536	0.276	0	CD56dim_BNC2	GFOD1
HELZ	0	0.753463	0.858	0.598	0	CD56dim_BNC2	HELZ
CAMK1D	0	0.930162	0.727	0.467	0	CD56dim_BNC2	CAMK1D
ASH1L	0	0.771398	0.808	0.549	0	CD56dim_BNC2	ASH1L
DGKD	0	0.91018	0.609	0.35	0	CD56dim_BNC2	DGKD
CDK13	0	0.803534	0.766	0.508	0	CD56dim_BNC2	CDK13
EHMT1	0	0.744108	0.723	0.465	0	CD56dim_BNC2	EHMT1
PICALM	0	0.767524	0.884	0.628	0	CD56dim_BNC2	PICALM
CCDC88C	0	0.79167	0.773	0.517	0	CD56dim_BNC2	CCDC88C
UBE2H	0	1.0193	0.586	0.33	0	CD56dim_BNC2	UBE2H
NEDD9	0	0.946034	0.616	0.361	0	CD56dim_BNC2	NEDD9
NCOA2	0	0.817891	0.787	0.532	0	CD56dim_BNC2	NCOA2
HERC1	0	0.795621	0.795	0.54	0	CD56dim_BNC2	HERC1
PRKCQ	0	0.799404	0.732	0.478	0	CD56dim_BNC2	PRKCQ
XYLT1	0	1.0703	0.535	0.281	0	CD56dim_BNC2	XYLT1
FBXW7	0	0.911037	0.699	0.445	0	CD56dim_BNC2	FBXW7
ARHGAP26	0	0.874438	0.892	0.639	0	CD56dim_BNC2	ARHGAP26
PPP3CC	0	0.88014	0.82	0.567	0	CD56dim_BNC2	PPP3CC
RASA3	0	0.756456	0.847	0.594	0	CD56dim_BNC2	RASA3
TCF12	0	0.842967	0.767	0.514	0	CD56dim_BNC2	TCF12
CAMK2D	0	0.84947	0.677	0.426	0	CD56dim_BNC2	CAMK2D
FRYL	0	0.754907	0.753	0.502	0	CD56dim_BNC2	FRYL
TBXAS1	0	1.23183	0.467	0.216	0	CD56dim_BNC2	TBXAS1
VTI1A	0	0.874226	0.719	0.468	0	CD56dim_BNC2	VTI1A
BTBD9	0	1.05158	0.675	0.425	0	CD56dim_BNC2	BTBD9
PLCL2	0	0.672658	0.81	0.56	0	CD56dim_BNC2	PLCL2
STK10	0	0.872273	0.906	0.656	0	CD56dim_BNC2	STK10
PTPN12	0	0.938862	0.876	0.626	0	CD56dim_BNC2	PTPN12
RUNX1	0	0.905094	0.78	0.531	0	CD56dim_BNC2	RUNX1
DYM	0	0.808816	0.684	0.436	0	CD56dim_BNC2	DYM
BIRC6	0	0.728476	0.898	0.65	0	CD56dim_BNC2	BIRC6
ABI1	0	0.756901	0.724	0.476	0	CD56dim_BNC2	ABI1
PPP3CA	0	0.684845	0.833	0.586	0	CD56dim_BNC2	PPP3CA
FAM172A	0	0.793003	0.855	0.608	0	CD56dim_BNC2	FAM172A
CARD11	0	0.878855	0.918	0.671	0	CD56dim_BNC2	CARD11
GNPTAB	0	0.797298	0.777	0.531	0	CD56dim_BNC2	GNPTAB
EXOC4	0	0.830142	0.809	0.564	0	CD56dim_BNC2	EXOC4
LPP	0	0.888786	0.893	0.648	0	CD56dim_BNC2	LPP
RORA	0	0.791734	0.875	0.63	0	CD56dim_BNC2	RORA
GPATCH8	0	0.874859	0.863	0.618	0	CD56dim_BNC2	GPATCH8
ITCH	0	0.668628	0.862	0.617	0	CD56dim_BNC2	ITCH
HIVEP3	0	0.947393	0.707	0.464	0	CD56dim_BNC2	HIVEP3
KDM2A	0	0.786444	0.71	0.468	0	CD56dim_BNC2	KDM2A
VAV3	0	0.74427	0.88	0.64	0	CD56dim_BNC2	VAV3
PPP2R2B	0	1.02344	0.75	0.511	0	CD56dim_BNC2	PPP2R2B
AGTPBP1	0	0.766471	0.865	0.626	0	CD56dim_BNC2	AGTPBP1
LINC01619	0	0.686227	0.856	0.619	0	CD56dim_BNC2	LINC01619
BCAS3	0	0.97118	0.709	0.473	0	CD56dim_BNC2	BCAS3
STAG1	0	0.831801	0.854	0.619	0	CD56dim_BNC2	STAG1
LYN	0	0.83687	0.836	0.601	0	CD56dim_BNC2	LYN
SOS1	0	0.785399	0.73	0.496	0	CD56dim_BNC2	SOS1
COG5	0	0.80426	0.723	0.489	0	CD56dim_BNC2	COG5
C1orf21	0	0.801253	0.826	0.593	0	CD56dim_BNC2	C1orf21
TNIK	0	0.797458	0.869	0.636	0	CD56dim_BNC2	TNIK
STX8	0	0.837542	0.772	0.541	0	CD56dim_BNC2	STX8
CYTH1	0	0.79554	0.908	0.678	0	CD56dim_BNC2	CYTH1
LINC-PINT	0	0.81295	0.928	0.699	0	CD56dim_BNC2	LINC-PINT
INPP5D	0	0.595706	0.896	0.667	0	CD56dim_BNC2	INPP5D
LRBA	0	0.769188	0.893	0.664	0	CD56dim_BNC2	LRBA
ARHGEF3	0	0.833985	0.791	0.564	0	CD56dim_BNC2	ARHGEF3
PRKCB	0	0.91881	0.937	0.71	0	CD56dim_BNC2	PRKCB
SETBP1	0	1.33311	0.401	0.174	0	CD56dim_BNC2	SETBP1
SYNE2	0	0.771986	0.936	0.71	0	CD56dim_BNC2	SYNE2
SPON2	0	0.517027	0.908	0.682	0	CD56dim_BNC2	SPON2
ACAP2	0	0.700858	0.812	0.587	0	CD56dim_BNC2	ACAP2
NIPBL	0	0.633538	0.832	0.607	0	CD56dim_BNC2	NIPBL
FBXL17	0	0.849357	0.717	0.492	0	CD56dim_BNC2	FBXL17
CEMIP2	0	0.637152	0.878	0.653	0	CD56dim_BNC2	CEMIP2
SRPK2	0	0.959799	0.917	0.693	0	CD56dim_BNC2	SRPK2
PTPRA	0	0.701684	0.832	0.608	0	CD56dim_BNC2	PTPRA
TNRC6B	0	0.773523	0.951	0.727	0	CD56dim_BNC2	TNRC6B
DPYD	0	0.676619	0.899	0.676	0	CD56dim_BNC2	DPYD
PLCB1	0	0.890102	0.795	0.573	0	CD56dim_BNC2	PLCB1
TGFBR3	0	0.944063	0.899	0.677	0	CD56dim_BNC2	TGFBR3
PTPN4	0	0.697121	0.858	0.638	0	CD56dim_BNC2	PTPN4
DIP2A	0	0.726508	0.794	0.575	0	CD56dim_BNC2	DIP2A
MACF1	0	0.643677	0.849	0.63	0	CD56dim_BNC2	MACF1
TBC1D5	0	0.816225	0.796	0.578	0	CD56dim_BNC2	TBC1D5
SH3KBP1	0	0.770004	0.893	0.677	0	CD56dim_BNC2	SH3KBP1
SSH2	0	0.90462	0.925	0.712	0	CD56dim_BNC2	SSH2
PACS1	0	0.801478	0.778	0.566	0	CD56dim_BNC2	PACS1
AGAP1	0	1.5805	0.327	0.115	0	CD56dim_BNC2	AGAP1
CNOT6L	0	0.6842	0.91	0.699	0	CD56dim_BNC2	CNOT6L
TAOK3	0	0.76555	0.911	0.701	0	CD56dim_BNC2	TAOK3
ZBTB20	0	0.727021	0.835	0.627	0	CD56dim_BNC2	ZBTB20
GZMK	0	-4.45711	0.035	0.241	0	CD56dim_BNC2	GZMK
DOCK10	0	0.621751	0.891	0.686	0	CD56dim_BNC2	DOCK10
TFDP2	0	0.85847	0.874	0.672	0	CD56dim_BNC2	TFDP2
NCALD	0	0.636969	0.88	0.678	0	CD56dim_BNC2	NCALD
IKZF1	0	0.677441	0.859	0.66	0	CD56dim_BNC2	IKZF1
FOXN3	0	0.846115	0.956	0.759	0	CD56dim_BNC2	FOXN3
MYO1F	0	0.807631	0.943	0.746	0	CD56dim_BNC2	MYO1F
MT-ATP8	0	-2.51501	0.197	0.391	0	CD56dim_BNC2	MT-ATP8
KLF12	0	1.02368	0.968	0.775	0	CD56dim_BNC2	KLF12
ZEB2	0	0.97154	0.965	0.775	0	CD56dim_BNC2	ZEB2
MCTP2	0	0.696071	0.969	0.782	0	CD56dim_BNC2	MCTP2
RASA2	0	0.629114	0.946	0.764	0	CD56dim_BNC2	RASA2
CELF2	0	0.966333	0.981	0.801	0	CD56dim_BNC2	CELF2
NEAT1	0	0.784063	0.936	0.758	0	CD56dim_BNC2	NEAT1
PPP2R5C	0	0.691583	0.949	0.773	0	CD56dim_BNC2	PPP2R5C
CBLB	0	0.579648	0.93	0.755	0	CD56dim_BNC2	CBLB
ATM	0	0.619632	0.912	0.737	0	CD56dim_BNC2	ATM
GNG2	0	0.670666	0.954	0.779	0	CD56dim_BNC2	GNG2
PYHIN1	0	0.54273	0.921	0.749	0	CD56dim_BNC2	PYHIN1
PARP8	0	0.633385	0.955	0.783	0	CD56dim_BNC2	PARP8
CCND3	0	0.760419	0.921	0.752	0	CD56dim_BNC2	CCND3
NCOA1	0	0.707237	0.95	0.781	0	CD56dim_BNC2	NCOA1
CDC42SE2	0	0.574691	0.958	0.79	0	CD56dim_BNC2	CDC42SE2
ANKRD44	0	0.786941	0.966	0.799	0	CD56dim_BNC2	ANKRD44
PIP4K2A	0	0.869181	0.963	0.797	0	CD56dim_BNC2	PIP4K2A
SYNE1	0	0.792419	0.969	0.804	0	CD56dim_BNC2	SYNE1
PITPNC1	0	0.878936	0.962	0.8	0	CD56dim_BNC2	PITPNC1
CYRIB	0	0.889559	0.977	0.83	0	CD56dim_BNC2	CYRIB
RABGAP1L	0	0.856363	0.978	0.834	0	CD56dim_BNC2	RABGAP1L
IQGAP2	0	0.692745	0.964	0.826	0	CD56dim_BNC2	IQGAP2
ARHGAP15	0	0.648174	0.979	0.844	0	CD56dim_BNC2	ARHGAP15
MIF	0	-1.07929	0.635	0.767	0	CD56dim_BNC2	MIF
STAT4	0	0.574573	0.955	0.825	0	CD56dim_BNC2	STAT4
UTRN	0	0.855447	0.992	0.871	0	CD56dim_BNC2	UTRN
RAP1B	0	0.626141	0.985	0.877	0	CD56dim_BNC2	RAP1B
PRKCH	0	0.926503	0.993	0.886	0	CD56dim_BNC2	PRKCH
RPL31	0	-1.06983	0.716	0.822	0	CD56dim_BNC2	RPL31
AOAH	0	0.675748	0.987	0.892	0	CD56dim_BNC2	AOAH
CD74	0	-1.63168	0.624	0.717	0	CD56dim_BNC2	CD74
MBNL1	0	0.57677	0.988	0.9	0	CD56dim_BNC2	MBNL1
RPL36A	0	-1.16718	0.807	0.894	0	CD56dim_BNC2	RPL36A
COX7C	0	-0.842654	0.695	0.781	0	CD56dim_BNC2	COX7C
SKAP1	0	0.858397	0.994	0.916	0	CD56dim_BNC2	SKAP1
RPL38	0	-0.96141	0.815	0.891	0	CD56dim_BNC2	RPL38
GSTP1	0	-0.843706	0.726	0.793	0	CD56dim_BNC2	GSTP1
TMA7	0	-0.838166	0.824	0.88	0	CD56dim_BNC2	TMA7
RPS26	0	-1.02126	0.805	0.856	0	CD56dim_BNC2	RPS26
RPLP0	0	-1.13624	0.789	0.839	0	CD56dim_BNC2	RPLP0
RPS21	0	-1.22083	0.919	0.964	0	CD56dim_BNC2	RPS21
RPL36AL	0	-0.706462	0.831	0.875	0	CD56dim_BNC2	RPL36AL
RPL36	0	-1.02943	0.894	0.938	0	CD56dim_BNC2	RPL36
EEF1B2	0	-0.898704	0.794	0.835	0	CD56dim_BNC2	EEF1B2
ATP5F1E	0	-0.850832	0.891	0.931	0	CD56dim_BNC2	ATP5F1E
RPL27	0	-0.934734	0.919	0.959	0	CD56dim_BNC2	RPL27
RPL37A	0	-1.1054	0.929	0.968	0	CD56dim_BNC2	RPL37A
RPL35	0	-1.00708	0.925	0.96	0	CD56dim_BNC2	RPL35
HCST	0	-0.867196	0.922	0.955	0	CD56dim_BNC2	HCST
CD247	0	0.785947	0.998	0.969	0	CD56dim_BNC2	CD247
PFDN5	0	-0.688876	0.857	0.885	0	CD56dim_BNC2	PFDN5
RPL10A	0	-0.863919	0.918	0.945	0	CD56dim_BNC2	RPL10A
RPL22	0	-0.768482	0.909	0.935	0	CD56dim_BNC2	RPL22
RPL27A	0	-0.774068	0.934	0.959	0	CD56dim_BNC2	RPL27A
EEF1G	0	-0.753703	0.768	0.792	0	CD56dim_BNC2	EEF1G
IFITM2	0	-0.734733	0.93	0.953	0	CD56dim_BNC2	IFITM2
RPS9	0	-0.89993	0.939	0.961	0	CD56dim_BNC2	RPS9
RPL24	0	-0.743332	0.94	0.958	0	CD56dim_BNC2	RPL24
RPL35A	0	-0.860118	0.953	0.971	0	CD56dim_BNC2	RPL35A
RPS25	0	-0.882477	0.95	0.968	0	CD56dim_BNC2	RPS25
GNLY	0	-0.761096	0.949	0.965	0	CD56dim_BNC2	GNLY
BTF3	0	-0.616732	0.855	0.871	0	CD56dim_BNC2	BTF3
RPS5	0	-0.883909	0.905	0.921	0	CD56dim_BNC2	RPS5
RPL37	0	-1.15426	0.969	0.984	0	CD56dim_BNC2	RPL37
RPL8	0	-0.983317	0.952	0.967	0	CD56dim_BNC2	RPL8
RPS13	0	-0.872908	0.958	0.973	0	CD56dim_BNC2	RPS13
NACA	0	-0.697409	0.95	0.964	0	CD56dim_BNC2	NACA
FTL	0	-0.627631	0.954	0.967	0	CD56dim_BNC2	FTL
RPS18	0	-1.13125	0.975	0.986	0	CD56dim_BNC2	RPS18
PPIA	0	-0.671122	0.888	0.899	0	CD56dim_BNC2	PPIA
GAPDH	0	-0.78878	0.827	0.838	0	CD56dim_BNC2	GAPDH
RPL23A	0	-0.788756	0.96	0.971	0	CD56dim_BNC2	RPL23A
RPL18A	0	-0.926803	0.962	0.973	0	CD56dim_BNC2	RPL18A
RPS16	0	-0.804805	0.958	0.969	0	CD56dim_BNC2	RPS16
RPS10	0	-0.929519	0.977	0.987	0	CD56dim_BNC2	RPS10
RPS29	0	-0.953876	0.97	0.98	0	CD56dim_BNC2	RPS29
RPL13A	0	-0.696757	0.971	0.98	0	CD56dim_BNC2	RPL13A
RPL29	0	-0.869189	0.959	0.967	0	CD56dim_BNC2	RPL29
RPS6	0	-0.893963	0.97	0.978	0	CD56dim_BNC2	RPS6
RPL4	0	-0.751329	0.791	0.799	0	CD56dim_BNC2	RPL4
RPS23	0	-0.975635	0.983	0.99	0	CD56dim_BNC2	RPS23
RPL6	0	-0.782034	0.965	0.972	0	CD56dim_BNC2	RPL6
UBA52	0	-0.522228	0.945	0.938	0	CD56dim_BNC2	UBA52
RPS19	0	-0.943131	0.98	0.987	0	CD56dim_BNC2	RPS19
RPS4X	0	-0.855427	0.974	0.981	0	CD56dim_BNC2	RPS4X
RPS8	0	-1.03294	0.981	0.987	0	CD56dim_BNC2	RPS8
RPL9	0	-0.541972	0.962	0.968	0	CD56dim_BNC2	RPL9
RPL12	0	-0.814802	0.968	0.974	0	CD56dim_BNC2	RPL12
RPL7A	0	-0.758582	0.976	0.982	0	CD56dim_BNC2	RPL7A
RPL19	0	-0.884403	0.983	0.989	0	CD56dim_BNC2	RPL19
RPL18	0	-0.863505	0.98	0.986	0	CD56dim_BNC2	RPL18
RPS7	0	-0.825708	0.977	0.982	0	CD56dim_BNC2	RPS7
RPL32	0	-0.900374	0.984	0.989	0	CD56dim_BNC2	RPL32
RPS3	0	-0.940654	0.985	0.99	0	CD56dim_BNC2	RPS3
RPS2	0	-0.778834	0.981	0.986	0	CD56dim_BNC2	RPS2
RPS15	0	-0.898972	0.982	0.987	0	CD56dim_BNC2	RPS15
RPL11	0	-0.809347	0.985	0.989	0	CD56dim_BNC2	RPL11
RPL15	0	-0.701599	0.979	0.983	0	CD56dim_BNC2	RPL15
RPS14	0	-0.903217	0.987	0.991	0	CD56dim_BNC2	RPS14
RPS12	0	-1.03068	0.989	0.993	0	CD56dim_BNC2	RPS12
FAU	0	-0.73814	0.982	0.986	0	CD56dim_BNC2	FAU
ARHGDIB	0	-0.571212	0.931	0.935	0	CD56dim_BNC2	ARHGDIB
RPL21	0	-0.548327	0.979	0.983	0	CD56dim_BNC2	RPL21
TPT1	0	-0.749488	0.991	0.995	0	CD56dim_BNC2	TPT1
RPS15A	0	-0.876652	0.991	0.995	0	CD56dim_BNC2	RPS15A
RPL13	0	-0.945571	0.991	0.995	0	CD56dim_BNC2	RPL13
RPS27	0	-1.33074	0.988	0.991	0	CD56dim_BNC2	RPS27
RPL34	0	-0.846296	0.988	0.991	0	CD56dim_BNC2	RPL34
RPS3A	0	-0.594866	0.978	0.981	0	CD56dim_BNC2	RPS3A
IFITM1	0	-0.694521	0.992	0.995	0	CD56dim_BNC2	IFITM1
RPL26	0	-0.768651	0.98	0.983	0	CD56dim_BNC2	RPL26
H3-3B	0	-0.487212	0.974	0.971	0	CD56dim_BNC2	H3-3B
RPL17	0	-0.6883	0.979	0.982	0	CD56dim_BNC2	RPL17
NKG7	0	-0.456474	1	0.997	0	CD56dim_BNC2	NKG7
RPL39	0	-0.652513	0.986	0.989	0	CD56dim_BNC2	RPL39
RPL5	0	-0.598857	0.972	0.974	0	CD56dim_BNC2	RPL5
RPS27A	0	-0.72966	0.993	0.995	0	CD56dim_BNC2	RPS27A
RPL41	0	-0.588812	0.993	0.991	0	CD56dim_BNC2	RPL41
RPLP1	0	-0.985811	0.993	0.995	0	CD56dim_BNC2	RPLP1
RPS28	0	-0.991594	0.99	0.992	0	CD56dim_BNC2	RPS28
RPL28	0	-0.877979	0.992	0.994	0	CD56dim_BNC2	RPL28
RPL3	0	-0.720352	0.971	0.969	0	CD56dim_BNC2	RPL3
RPSA	0	-0.790197	0.932	0.931	0	CD56dim_BNC2	RPSA
RPL14	0	-0.646942	0.968	0.969	0	CD56dim_BNC2	RPL14
RACK1	0	-0.712538	0.927	0.928	0	CD56dim_BNC2	RACK1
HLA-A	0	-0.543336	0.998	0.997	0	CD56dim_BNC2	HLA-A
HLA-C	0	-0.477139	0.998	0.997	0	CD56dim_BNC2	HLA-C
HLA-B	0	-0.606995	1	0.999	0	CD56dim_BNC2	HLA-B
EEF1A1	0	-0.637239	0.995	0.996	0	CD56dim_BNC2	EEF1A1
RPL30	0	-0.924213	0.99	0.991	0	CD56dim_BNC2	RPL30
RPLP2	0	-0.778256	0.988	0.989	0	CD56dim_BNC2	RPLP2
PFN1	0	-0.54006	0.99	0.989	0	CD56dim_BNC2	PFN1
RPL10	0	-0.860806	0.995	0.996	0	CD56dim_BNC2	RPL10
TMSB10	0	-0.579045	0.995	0.995	0	CD56dim_BNC2	TMSB10
RPS24	0	-0.653674	0.986	0.986	0	CD56dim_BNC2	RPS24
B2M	0	-0.302352	1	1	0	CD56dim_BNC2	B2M
TMSB4X	0	-0.455312	0.998	0.998	0	CD56dim_BNC2	TMSB4X
SETD2	1.60049e-307	0.758034	0.717	0.473	3.31862e-303	CD56dim_BNC2	SETD2
FRY	1.79167e-306	1.31207	0.391	0.172	3.71502e-302	CD56dim_BNC2	FRY
NME8	3.04331e-306	1.29722	0.363	0.147	6.31031e-302	CD56dim_BNC2	NME8
LINC00486	7.8518e-306	0.442526	0.954	0.704	1.62807e-301	CD56dim_BNC2	LINC00486
FTH1	2.0008e-305	-0.636893	0.952	0.959	4.14867e-301	CD56dim_BNC2	FTH1
PDGFD	2.06271e-305	0.974123	0.639	0.413	4.27702e-301	CD56dim_BNC2	PDGFD
CUL3	4.09916e-305	0.641994	0.793	0.545	8.49961e-301	CD56dim_BNC2	CUL3
COX4I1	5.45747e-303	-0.673944	0.806	0.83	1.13161e-298	CD56dim_BNC2	COX4I1
SORL1	8.64157e-302	0.626834	0.805	0.561	1.79183e-297	CD56dim_BNC2	SORL1
RPS20	9.16197e-302	-0.69571	0.882	0.893	1.89974e-297	CD56dim_BNC2	RPS20
AP3B1	1.05001e-301	0.715733	0.732	0.487	2.17719e-297	CD56dim_BNC2	AP3B1
MIR3667HG	1.2635e-301	1.0866	0.479	0.245	2.61986e-297	CD56dim_BNC2	MIR3667HG
CCSER2	3.58388e-301	0.734221	0.755	0.527	7.43118e-297	CD56dim_BNC2	CCSER2
MARK3	6.18844e-301	0.82308	0.658	0.415	1.28317e-296	CD56dim_BNC2	MARK3
EPB41	6.46691e-301	0.664059	0.825	0.613	1.34091e-296	CD56dim_BNC2	EPB41
SERF2	2.54756e-300	-0.512869	0.978	0.977	5.28237e-296	CD56dim_BNC2	SERF2
GRK5	2.66704e-300	1.10927	0.44	0.208	5.53011e-296	CD56dim_BNC2	GRK5
APBB1IP	2.96101e-300	0.609841	0.872	0.694	6.13966e-296	CD56dim_BNC2	APBB1IP
RIPOR2	1.71911e-299	0.533253	0.93	0.778	3.56458e-295	CD56dim_BNC2	RIPOR2
USP34	3.14704e-299	0.646771	0.801	0.574	6.52538e-295	CD56dim_BNC2	USP34
DOCK11	1.50487e-295	0.794499	0.673	0.433	3.12034e-291	CD56dim_BNC2	DOCK11
SP3	5.44985e-295	0.746517	0.682	0.431	1.13003e-290	CD56dim_BNC2	SP3
FNBP1	1.15712e-294	0.596806	0.858	0.651	2.39929e-290	CD56dim_BNC2	FNBP1
PREX1	9.36659e-294	0.81639	0.645	0.396	1.94216e-289	CD56dim_BNC2	PREX1
BRAF	7.05948e-293	0.728658	0.718	0.484	1.46378e-288	CD56dim_BNC2	BRAF
SMYD3	2.76303e-292	0.707442	0.796	0.614	5.72914e-288	CD56dim_BNC2	SMYD3
PPM1B	7.69252e-292	0.74617	0.681	0.438	1.59504e-287	CD56dim_BNC2	PPM1B
JARID2	1.08574e-291	0.712126	0.723	0.468	2.25128e-287	CD56dim_BNC2	JARID2
DOCK8	1.25959e-291	0.570141	0.866	0.659	2.61176e-287	CD56dim_BNC2	DOCK8
USP24	2.53938e-291	0.809083	0.645	0.404	5.26541e-287	CD56dim_BNC2	USP24
ARAP2	2.68516e-291	0.626439	0.801	0.566	5.56768e-287	CD56dim_BNC2	ARAP2
PDE4D	4.06995e-291	0.77237	0.742	0.516	8.43904e-287	CD56dim_BNC2	PDE4D
ATG7	4.74664e-291	1.038	0.513	0.284	9.84216e-287	CD56dim_BNC2	ATG7
EEF1D	2.53944e-290	-0.654361	0.856	0.862	5.26553e-286	CD56dim_BNC2	EEF1D
KAT6A	3.97208e-290	0.746835	0.715	0.483	8.2361e-286	CD56dim_BNC2	KAT6A
N4BP2L2	1.84282e-289	0.56071	0.883	0.689	3.82109e-285	CD56dim_BNC2	N4BP2L2
FYN	4.47846e-288	0.454987	0.979	0.882	9.28609e-284	CD56dim_BNC2	FYN
LGR6	9.83612e-288	1.45182	0.291	0.1	2.03952e-283	CD56dim_BNC2	LGR6
LINC00299	6.97314e-287	0.732663	0.67	0.411	1.44588e-282	CD56dim_BNC2	LINC00299
GALNT10	1.09338e-286	1.0003	0.495	0.264	2.26713e-282	CD56dim_BNC2	GALNT10
MAP3K5	1.69403e-285	0.803484	0.68	0.447	3.51257e-281	CD56dim_BNC2	MAP3K5
ATAD2B	3.14285e-285	0.740003	0.678	0.431	6.5167e-281	CD56dim_BNC2	ATAD2B
SLC9A9	1.38856e-283	0.910992	0.57	0.34	2.87918e-279	CD56dim_BNC2	SLC9A9
TRAPPC9	7.06877e-283	0.846156	0.622	0.381	1.46571e-278	CD56dim_BNC2	TRAPPC9
UBB	1.55146e-282	-0.585547	0.894	0.916	3.21695e-278	CD56dim_BNC2	UBB
DENND4C	1.05774e-281	0.717935	0.707	0.472	2.19323e-277	CD56dim_BNC2	DENND4C
ATP11B	1.94095e-281	0.624124	0.784	0.549	4.02456e-277	CD56dim_BNC2	ATP11B
PSME1	3.72243e-281	-0.65793	0.79	0.827	7.71846e-277	CD56dim_BNC2	PSME1
GLG1	1.58052e-280	0.690039	0.75	0.524	3.27722e-276	CD56dim_BNC2	GLG1
CLASP1	2.56292e-280	0.665047	0.701	0.45	5.31422e-276	CD56dim_BNC2	CLASP1
PAFAH1B1	8.91638e-280	0.701979	0.722	0.484	1.84881e-275	CD56dim_BNC2	PAFAH1B1
RBM6	1.76305e-279	0.755141	0.682	0.448	3.65568e-275	CD56dim_BNC2	RBM6
BPTF	6.24413e-279	0.611558	0.829	0.623	1.29472e-274	CD56dim_BNC2	BPTF
DOCK2	7.77853e-279	0.646889	0.771	0.542	1.61288e-274	CD56dim_BNC2	DOCK2
R3HDM2	2.38416e-278	0.808171	0.641	0.404	4.94356e-274	CD56dim_BNC2	R3HDM2
PHF21A	7.37254e-278	0.824714	0.661	0.43	1.5287e-273	CD56dim_BNC2	PHF21A
FAM169A	2.30533e-277	1.25596	0.349	0.146	4.7801e-273	CD56dim_BNC2	FAM169A
KAT6B	5.70425e-277	0.797714	0.689	0.468	1.18278e-272	CD56dim_BNC2	KAT6B
GSK3B	7.50786e-276	0.801911	0.615	0.379	1.55675e-271	CD56dim_BNC2	GSK3B
TRIM33	1.31447e-275	0.771054	0.622	0.376	2.72554e-271	CD56dim_BNC2	TRIM33
TOMM7	3.03102e-275	-0.754405	0.743	0.794	6.28482e-271	CD56dim_BNC2	TOMM7
LCOR	8.48302e-275	0.840646	0.598	0.364	1.75896e-270	CD56dim_BNC2	LCOR
VPS8	3.41395e-274	0.995377	0.474	0.251	7.07883e-270	CD56dim_BNC2	VPS8
MED13	5.48389e-273	0.860391	0.572	0.333	1.13708e-268	CD56dim_BNC2	MED13
ATP8A1	1.03723e-272	0.605664	0.808	0.589	2.1507e-268	CD56dim_BNC2	ATP8A1
RERE	1.5718e-272	0.990359	0.556	0.336	3.25912e-268	CD56dim_BNC2	RERE
PCNX1	3.69039e-272	0.760609	0.67	0.436	7.65203e-268	CD56dim_BNC2	PCNX1
VCL	3.81266e-272	0.970025	0.531	0.301	7.90556e-268	CD56dim_BNC2	VCL
ADGRG5	2.83982e-271	0.808911	0.611	0.373	5.88838e-267	CD56dim_BNC2	ADGRG5
PIK3C2A	3.93653e-271	0.823567	0.585	0.348	8.16241e-267	CD56dim_BNC2	PIK3C2A
HERC4	1.79407e-270	0.810811	0.642	0.413	3.72001e-266	CD56dim_BNC2	HERC4
ANKRD17	4.5641e-270	0.799206	0.674	0.451	9.46365e-266	CD56dim_BNC2	ANKRD17
RNF38	1.39597e-269	0.752995	0.671	0.439	2.89454e-265	CD56dim_BNC2	RNF38
TRAPPC10	6.52362e-269	0.594342	0.806	0.579	1.35267e-264	CD56dim_BNC2	TRAPPC10
CREBBP	1.3725e-268	0.714639	0.677	0.435	2.84588e-264	CD56dim_BNC2	CREBBP
OGA	9.204e-267	0.659322	0.736	0.499	1.90845e-262	CD56dim_BNC2	OGA
ATXN1	3.14302e-266	0.778526	0.703	0.489	6.51706e-262	CD56dim_BNC2	ATXN1
SUSD1	7.48492e-266	0.975225	0.501	0.278	1.552e-261	CD56dim_BNC2	SUSD1
ARIH1	3.99976e-265	0.638144	0.749	0.509	8.2935e-261	CD56dim_BNC2	ARIH1
OSBPL5	9.76736e-265	0.769548	0.651	0.419	2.02526e-260	CD56dim_BNC2	OSBPL5
H4C3	2.69617e-264	-1.60015	0.211	0.396	5.59051e-260	CD56dim_BNC2	H4C3
DENND1A	3.09515e-264	1.01608	0.477	0.259	6.41779e-260	CD56dim_BNC2	DENND1A
ELOB	1.59945e-262	-0.87578	0.614	0.71	3.31646e-258	CD56dim_BNC2	ELOB
FOXP1	1.98037e-262	0.60107	0.842	0.65	4.10629e-258	CD56dim_BNC2	FOXP1
IGF2R	6.83307e-262	0.677566	0.694	0.46	1.41684e-257	CD56dim_BNC2	IGF2R
MBP	1.04322e-261	0.505909	0.915	0.767	2.16312e-257	CD56dim_BNC2	MBP
PIAS1	1.152e-261	0.6501	0.753	0.535	2.38867e-257	CD56dim_BNC2	PIAS1
MON2	2.97282e-261	0.701621	0.678	0.44	6.16413e-257	CD56dim_BNC2	MON2
ITK	2.85941e-260	0.677775	0.695	0.456	5.92899e-256	CD56dim_BNC2	ITK
PPP2R5E	1.08842e-259	0.783609	0.659	0.438	2.25685e-255	CD56dim_BNC2	PPP2R5E
TGFBR1	4.32874e-259	0.894494	0.524	0.298	8.97564e-255	CD56dim_BNC2	TGFBR1
CD3E	5.76847e-259	-2.12018	0.199	0.372	1.19609e-254	CD56dim_BNC2	CD3E
TMEM131L	6.04263e-259	0.755975	0.634	0.399	1.25294e-254	CD56dim_BNC2	TMEM131L
DIAPH1	1.00733e-258	0.58894	0.804	0.589	2.0887e-254	CD56dim_BNC2	DIAPH1
SMURF2	2.69826e-257	0.889347	0.553	0.331	5.59484e-253	CD56dim_BNC2	SMURF2
CALM1	3.60604e-257	-0.479042	0.977	0.979	7.47712e-253	CD56dim_BNC2	CALM1
MNAT1	6.71215e-257	0.799316	0.589	0.358	1.39176e-252	CD56dim_BNC2	MNAT1
RAP1GDS1	2.59182e-256	0.728905	0.683	0.453	5.37414e-252	CD56dim_BNC2	RAP1GDS1
PSPC1	4.1029e-256	0.779456	0.586	0.352	8.50736e-252	CD56dim_BNC2	PSPC1
SAMD3	3.10895e-255	0.507784	0.933	0.811	6.4464e-251	CD56dim_BNC2	SAMD3
FBXL20	1.49781e-254	0.909027	0.537	0.316	3.10572e-250	CD56dim_BNC2	FBXL20
WDR7	1.36268e-253	0.849355	0.555	0.33	2.82552e-249	CD56dim_BNC2	WDR7
TYROBP	1.72908e-251	-0.537607	0.924	0.926	3.58524e-247	CD56dim_BNC2	TYROBP
PCCA	1.73163e-251	0.943623	0.498	0.283	3.59054e-247	CD56dim_BNC2	PCCA
ITGAL	3.67796e-251	0.573644	0.858	0.671	7.62625e-247	CD56dim_BNC2	ITGAL
GATAD2B	1.07592e-250	0.779074	0.611	0.383	2.23091e-246	CD56dim_BNC2	GATAD2B
EPG5	4.89824e-250	0.977708	0.435	0.223	1.01565e-245	CD56dim_BNC2	EPG5
CELF1	8.43764e-250	0.777829	0.596	0.364	1.74954e-245	CD56dim_BNC2	CELF1
SUCLG2	1.61623e-249	0.779626	0.606	0.377	3.35125e-245	CD56dim_BNC2	SUCLG2
MAN1A1	2.44019e-249	0.865933	0.578	0.358	5.05973e-245	CD56dim_BNC2	MAN1A1
PSME2	3.3618e-248	-0.765421	0.653	0.739	6.97068e-244	CD56dim_BNC2	PSME2
PUM1	4.93797e-248	0.694466	0.667	0.432	1.02389e-243	CD56dim_BNC2	PUM1
RSF1	7.0728e-248	0.663998	0.726	0.509	1.46655e-243	CD56dim_BNC2	RSF1
PPP3R1	1.42121e-247	0.728753	0.664	0.443	2.94688e-243	CD56dim_BNC2	PPP3R1
DOCK5	1.93545e-247	1.20638	0.367	0.171	4.01316e-243	CD56dim_BNC2	DOCK5
PPP1R12A	3.09125e-247	0.541464	0.848	0.65	6.40972e-243	CD56dim_BNC2	PPP1R12A
GK5	2.24761e-246	0.755799	0.595	0.367	4.66042e-242	CD56dim_BNC2	GK5
CDK17	4.49855e-245	0.54013	0.803	0.575	9.32774e-241	CD56dim_BNC2	CDK17
ZNF292	1.42446e-244	0.621722	0.744	0.529	2.95362e-240	CD56dim_BNC2	ZNF292
BMAL1	2.43668e-244	0.819793	0.518	0.293	5.05245e-240	CD56dim_BNC2	BMAL1
S100A10	8.24832e-244	-0.759187	0.674	0.743	1.71029e-239	CD56dim_BNC2	S100A10
PCSK7	9.77122e-243	0.703711	0.645	0.416	2.02606e-238	CD56dim_BNC2	PCSK7
NME2	1.6812e-242	-0.922885	0.519	0.625	3.48597e-238	CD56dim_BNC2	NME2
USP25	1.74743e-242	0.714878	0.652	0.43	3.6233e-238	CD56dim_BNC2	USP25
BCL11B	6.18669e-242	0.808726	0.553	0.324	1.28281e-237	CD56dim_BNC2	BCL11B
ZCCHC7	7.81804e-242	0.79673	0.66	0.448	1.62107e-237	CD56dim_BNC2	ZCCHC7
RNGTT	1.82905e-241	0.819359	0.55	0.329	3.79254e-237	CD56dim_BNC2	RNGTT
SLCO4C1	1.84397e-241	1.01366	0.434	0.228	3.82347e-237	CD56dim_BNC2	SLCO4C1
CDYL	2.31144e-240	0.809531	0.519	0.296	4.79278e-236	CD56dim_BNC2	CDYL
ZDHHC20	3.79117e-240	0.692818	0.673	0.447	7.86099e-236	CD56dim_BNC2	ZDHHC20
PPP2R5A	1.22514e-239	0.725438	0.622	0.399	2.54032e-235	CD56dim_BNC2	PPP2R5A
HDAC4	2.70646e-238	1.02085	0.433	0.23	5.61185e-234	CD56dim_BNC2	HDAC4
ARFGEF1	7.39272e-238	0.660184	0.694	0.467	1.53288e-233	CD56dim_BNC2	ARFGEF1
SLC39A11	8.80272e-238	0.987395	0.45	0.245	1.82524e-233	CD56dim_BNC2	SLC39A11
LINC01278	2.23865e-237	0.783615	0.567	0.345	4.64183e-233	CD56dim_BNC2	LINC01278
NCAM1	3.02921e-237	0.613781	0.692	0.465	6.28107e-233	CD56dim_BNC2	NCAM1
H3-3A	5.55508e-237	-0.558592	0.892	0.899	1.15185e-232	CD56dim_BNC2	H3-3A
FAM193A	1.95643e-236	0.880718	0.483	0.267	4.05665e-232	CD56dim_BNC2	FAM193A
PTMA	2.89668e-236	-0.370914	0.993	0.989	6.00626e-232	CD56dim_BNC2	PTMA
STXBP5	1.60415e-235	0.858607	0.517	0.305	3.32621e-231	CD56dim_BNC2	STXBP5
SENP7	1.71123e-235	0.852844	0.503	0.287	3.54823e-231	CD56dim_BNC2	SENP7
SPIDR	3.27669e-235	0.692049	0.701	0.498	6.79422e-231	CD56dim_BNC2	SPIDR
TRERF1	4.16897e-234	0.886097	0.521	0.314	8.64436e-230	CD56dim_BNC2	TRERF1
TOX	7.67752e-234	0.761446	0.729	0.55	1.59193e-229	CD56dim_BNC2	TOX
IKZF2	9.26697e-234	1.0555	0.47	0.269	1.92151e-229	CD56dim_BNC2	IKZF2
CHCHD2	4.4272e-233	-0.563242	0.836	0.861	9.17979e-229	CD56dim_BNC2	CHCHD2
CUL5	4.02879e-232	0.78452	0.545	0.326	8.3537e-228	CD56dim_BNC2	CUL5
SLC15A4	4.88672e-232	0.683704	0.586	0.355	1.01326e-227	CD56dim_BNC2	SLC15A4
ZFAND6	5.07644e-232	0.619051	0.726	0.503	1.0526e-227	CD56dim_BNC2	ZFAND6
AXIN1	9.35922e-232	0.913827	0.454	0.245	1.94063e-227	CD56dim_BNC2	AXIN1
NRF1	1.18033e-231	0.862374	0.496	0.287	2.44741e-227	CD56dim_BNC2	NRF1
PSME4	1.81646e-231	0.621215	0.692	0.459	3.76642e-227	CD56dim_BNC2	PSME4
MYL6	5.78386e-231	-0.471888	0.941	0.944	1.19928e-226	CD56dim_BNC2	MYL6
MAPK1	9.5841e-231	0.57371	0.778	0.567	1.98726e-226	CD56dim_BNC2	MAPK1
HINT1	5.36769e-230	-0.615749	0.747	0.776	1.11299e-225	CD56dim_BNC2	HINT1
FAR1	2.66665e-229	0.849266	0.501	0.289	5.52931e-225	CD56dim_BNC2	FAR1
ENSG00000287195	2.79336e-229	0.991795	0.34	0.152	5.79203e-225	CD56dim_BNC2	ENSG00000287195
ARHGEF18	5.5152e-229	0.829551	0.563	0.351	1.14358e-224	CD56dim_BNC2	ARHGEF18
AMBRA1	1.09749e-228	0.825599	0.524	0.311	2.27565e-224	CD56dim_BNC2	AMBRA1
SUSD6	1.30383e-228	0.848335	0.477	0.265	2.7035e-224	CD56dim_BNC2	SUSD6
ARID4B	1.54462e-228	0.475053	0.882	0.699	3.20277e-224	CD56dim_BNC2	ARID4B
GATAD2A	5.0748e-228	0.711835	0.622	0.394	1.05226e-223	CD56dim_BNC2	GATAD2A
ARMH3	5.56447e-228	0.901218	0.462	0.255	1.15379e-223	CD56dim_BNC2	ARMH3
SFMBT2	2.03412e-227	0.739105	0.601	0.384	4.21775e-223	CD56dim_BNC2	SFMBT2
CEP78	3.6099e-227	0.63862	0.719	0.505	7.48513e-223	CD56dim_BNC2	CEP78
ADCY9	7.1042e-226	1.30275	0.335	0.158	1.47306e-221	CD56dim_BNC2	ADCY9
COMMD6	7.57645e-226	-0.721912	0.696	0.757	1.57098e-221	CD56dim_BNC2	COMMD6
PUM2	3.17686e-225	0.550232	0.773	0.553	6.58721e-221	CD56dim_BNC2	PUM2
SLMAP	6.89996e-225	0.781992	0.58	0.37	1.43071e-220	CD56dim_BNC2	SLMAP
SPPL3	9.5638e-225	0.904833	0.529	0.325	1.98305e-220	CD56dim_BNC2	SPPL3
LRCH3	3.29699e-224	0.849701	0.511	0.306	6.83631e-220	CD56dim_BNC2	LRCH3
TBL1XR1	1.13223e-223	0.819761	0.549	0.335	2.34768e-219	CD56dim_BNC2	TBL1XR1
USP3	3.06088e-223	0.610298	0.712	0.49	6.34673e-219	CD56dim_BNC2	USP3
APOO	5.88368e-223	-3.02835	0.077	0.217	1.21998e-218	CD56dim_BNC2	APOO
DENND6A	7.45094e-223	0.821399	0.509	0.297	1.54495e-218	CD56dim_BNC2	DENND6A
CLASP2	1.78443e-222	0.694886	0.628	0.412	3.70001e-218	CD56dim_BNC2	CLASP2
L3MBTL4	2.0281e-222	0.893058	0.475	0.27	4.20526e-218	CD56dim_BNC2	L3MBTL4
OAZ1	2.45696e-222	-0.533483	0.868	0.875	5.09451e-218	CD56dim_BNC2	OAZ1
RNF165	3.70933e-222	1.00276	0.372	0.182	7.69129e-218	CD56dim_BNC2	RNF165
SLFN12L	4.77007e-221	0.60365	0.745	0.531	9.89074e-217	CD56dim_BNC2	SLFN12L
WAC	7.10047e-221	0.598947	0.75	0.538	1.47228e-216	CD56dim_BNC2	WAC
MAPK14	1.67535e-220	0.801537	0.51	0.3	3.47384e-216	CD56dim_BNC2	MAPK14
PTK2B	6.87819e-220	0.711399	0.624	0.409	1.42619e-215	CD56dim_BNC2	PTK2B
TXK	1.41021e-219	0.463774	0.901	0.745	2.92406e-215	CD56dim_BNC2	TXK
ENSG00000290928	2.9953e-219	0.900353	0.452	0.252	6.21076e-215	CD56dim_BNC2	ENSG00000290928
PIK3CD	3.72373e-219	0.79029	0.579	0.368	7.72115e-215	CD56dim_BNC2	PIK3CD
ZNF407	5.66243e-219	0.965413	0.457	0.261	1.1741e-214	CD56dim_BNC2	ZNF407
SCAF8	3.73806e-218	0.743657	0.553	0.336	7.75086e-214	CD56dim_BNC2	SCAF8
SMG6	1.1535e-217	0.882538	0.497	0.295	2.39178e-213	CD56dim_BNC2	SMG6
CPQ	4.10208e-217	0.837366	0.484	0.275	8.50567e-213	CD56dim_BNC2	CPQ
CUX1	3.80032e-215	0.792979	0.557	0.349	7.87996e-211	CD56dim_BNC2	CUX1
STAU2	1.22768e-214	0.804664	0.56	0.36	2.5456e-210	CD56dim_BNC2	STAU2
ATP5MG	4.02211e-214	-0.529052	0.835	0.851	8.33985e-210	CD56dim_BNC2	ATP5MG
RBL2	4.12612e-214	0.65506	0.689	0.478	8.55551e-210	CD56dim_BNC2	RBL2
TTC17	9.48909e-214	0.637347	0.697	0.494	1.96756e-209	CD56dim_BNC2	TTC17
WDR20	1.15603e-213	0.917398	0.426	0.232	2.39702e-209	CD56dim_BNC2	WDR20
KIAA2026	3.9146e-213	0.727782	0.588	0.379	8.11692e-209	CD56dim_BNC2	KIAA2026
EIF1	5.39073e-213	-0.358399	0.979	0.974	1.11777e-208	CD56dim_BNC2	EIF1
MSL2	1.26821e-212	0.828894	0.505	0.303	2.62963e-208	CD56dim_BNC2	MSL2
UBR1	2.20679e-212	0.665279	0.625	0.405	4.57579e-208	CD56dim_BNC2	UBR1
ATP9B	4.27204e-212	0.69609	0.575	0.361	8.85808e-208	CD56dim_BNC2	ATP9B
TNKS	1.09447e-211	0.745281	0.554	0.347	2.26939e-207	CD56dim_BNC2	TNKS
WWOX	1.53534e-211	0.999945	0.544	0.365	3.18352e-207	CD56dim_BNC2	WWOX
NOL4L	2.84095e-211	0.814469	0.46	0.258	5.89072e-207	CD56dim_BNC2	NOL4L
PAM	2.86384e-211	0.671396	0.642	0.427	5.93817e-207	CD56dim_BNC2	PAM
LINC00278	3.03632e-211	1.34492	0.255	0.1	6.29582e-207	CD56dim_BNC2	LINC00278
USP15	3.25798e-211	0.4863	0.844	0.654	6.75543e-207	CD56dim_BNC2	USP15
C1orf56	3.75203e-211	0.767618	0.43	0.23	7.77982e-207	CD56dim_BNC2	C1orf56
MARCHF6	5.47154e-211	0.684627	0.58	0.366	1.13452e-206	CD56dim_BNC2	MARCHF6
SIDT1	1.5054e-210	0.698245	0.621	0.412	3.12145e-206	CD56dim_BNC2	SIDT1
SEMA4D	5.81885e-210	0.680822	0.606	0.392	1.20654e-205	CD56dim_BNC2	SEMA4D
MYBL1	8.72005e-210	0.562539	0.808	0.634	1.8081e-205	CD56dim_BNC2	MYBL1
LINC03009	1.36161e-209	0.899198	0.439	0.246	2.82331e-205	CD56dim_BNC2	LINC03009
CYBA	2.01103e-209	-0.482225	0.982	0.975	4.16987e-205	CD56dim_BNC2	CYBA
SETD3	2.60705e-209	0.895813	0.412	0.22	5.40573e-205	CD56dim_BNC2	SETD3
SPPL2A	2.94749e-209	0.661707	0.628	0.419	6.11161e-205	CD56dim_BNC2	SPPL2A
ANKRD20A11P	3.8091e-209	1.34836	0.256	0.101	7.89818e-205	CD56dim_BNC2	ANKRD20A11P
ANKHD1	7.35754e-209	0.585969	0.711	0.497	1.52559e-204	CD56dim_BNC2	ANKHD1
CRIP1	1.25223e-208	-0.937695	0.668	0.74	2.5965e-204	CD56dim_BNC2	CRIP1
AK5	9.1626e-208	1.68252	0.223	0.081	1.89987e-203	CD56dim_BNC2	AK5
SP100	1.06845e-207	0.4859	0.854	0.671	2.21544e-203	CD56dim_BNC2	SP100
CDK19	1.13538e-207	0.970809	0.423	0.237	2.35421e-203	CD56dim_BNC2	CDK19
TTC38	1.20046e-207	0.512861	0.754	0.53	2.48916e-203	CD56dim_BNC2	TTC38
CRY1	2.51551e-207	0.813679	0.516	0.316	5.21592e-203	CD56dim_BNC2	CRY1
ROCK1	4.34409e-207	0.546914	0.773	0.571	9.00747e-203	CD56dim_BNC2	ROCK1
FAM53B	7.3727e-207	0.831225	0.407	0.21	1.52873e-202	CD56dim_BNC2	FAM53B
GOLGA4	2.46019e-206	0.583682	0.715	0.505	5.1012e-202	CD56dim_BNC2	GOLGA4
ZMYM2	4.13443e-206	0.738582	0.567	0.362	8.57273e-202	CD56dim_BNC2	ZMYM2
NDUFA1	4.48382e-206	-0.917364	0.486	0.604	9.2972e-202	CD56dim_BNC2	NDUFA1
EPS15	9.00275e-205	0.600375	0.709	0.501	1.86672e-200	CD56dim_BNC2	EPS15
MBD5	9.13923e-205	0.634396	0.736	0.559	1.89502e-200	CD56dim_BNC2	MBD5
UBR2	9.23916e-205	0.621456	0.671	0.467	1.91574e-200	CD56dim_BNC2	UBR2
CCDC91	1.03993e-204	0.658418	0.699	0.515	2.15629e-200	CD56dim_BNC2	CCDC91
ZNF644	1.05018e-204	0.665867	0.636	0.43	2.17754e-200	CD56dim_BNC2	ZNF644
AUH	5.01402e-204	0.863925	0.44	0.245	1.03966e-199	CD56dim_BNC2	AUH
SMCHD1	5.46221e-204	0.467144	0.869	0.69	1.13259e-199	CD56dim_BNC2	SMCHD1
COX6A1	3.10295e-203	-0.805334	0.565	0.656	6.43397e-199	CD56dim_BNC2	COX6A1
ITFG1	3.36441e-203	0.660124	0.672	0.478	6.9761e-199	CD56dim_BNC2	ITFG1
ZNF609	4.39872e-203	0.842966	0.52	0.328	9.12075e-199	CD56dim_BNC2	ZNF609
PPP6R2	6.48971e-203	0.756418	0.53	0.323	1.34564e-198	CD56dim_BNC2	PPP6R2
NCOR1	5.59893e-202	0.519299	0.783	0.585	1.16094e-197	CD56dim_BNC2	NCOR1
TAOK1	1.41413e-201	0.900925	0.439	0.249	2.93219e-197	CD56dim_BNC2	TAOK1
CREBRF	2.37067e-201	0.636838	0.614	0.399	4.91558e-197	CD56dim_BNC2	CREBRF
MRTFA	7.02984e-201	0.895524	0.474	0.287	1.45764e-196	CD56dim_BNC2	MRTFA
XKR6	1.00042e-200	0.967758	0.42	0.238	2.07437e-196	CD56dim_BNC2	XKR6
ITSN2	1.67981e-200	0.595365	0.692	0.487	3.48308e-196	CD56dim_BNC2	ITSN2
NSMCE2	5.58526e-200	0.858028	0.559	0.375	1.1581e-195	CD56dim_BNC2	NSMCE2
SNRPD2	6.80132e-200	-0.845256	0.536	0.629	1.41025e-195	CD56dim_BNC2	SNRPD2
WDR70	7.83445e-200	0.687608	0.581	0.374	1.62447e-195	CD56dim_BNC2	WDR70
ATRX	1.594e-199	0.502165	0.784	0.583	3.30516e-195	CD56dim_BNC2	ATRX
PI4KA	1.86841e-199	0.706667	0.548	0.342	3.87415e-195	CD56dim_BNC2	PI4KA
MYO9B	2.17372e-199	0.660358	0.612	0.404	4.50721e-195	CD56dim_BNC2	MYO9B
PTBP2	2.65236e-199	0.750263	0.509	0.308	5.49967e-195	CD56dim_BNC2	PTBP2
MT-ND4L	4.17502e-199	-1.90207	0.267	0.399	8.6569e-195	CD56dim_BNC2	MT-ND4L
STK38	6.30166e-199	0.545104	0.758	0.558	1.30665e-194	CD56dim_BNC2	STK38
SOS2	8.1991e-199	0.562408	0.7	0.483	1.70008e-194	CD56dim_BNC2	SOS2
PRRC2B	3.26254e-198	0.644021	0.579	0.366	6.76488e-194	CD56dim_BNC2	PRRC2B
RPS6KC1	6.2816e-198	0.873639	0.456	0.267	1.30249e-193	CD56dim_BNC2	RPS6KC1
ANKRD11	1.02291e-197	0.505063	0.766	0.548	2.12101e-193	CD56dim_BNC2	ANKRD11
TAF1	1.81022e-197	0.860652	0.449	0.259	3.75349e-193	CD56dim_BNC2	TAF1
AVL9	2.43526e-197	0.850165	0.451	0.26	5.04951e-193	CD56dim_BNC2	AVL9
DHRS3	2.72293e-197	0.810837	0.403	0.211	5.646e-193	CD56dim_BNC2	DHRS3
ZMYND8	1.58151e-196	0.781924	0.484	0.284	3.27927e-192	CD56dim_BNC2	ZMYND8
PDS5B	4.8325e-196	0.743698	0.511	0.31	1.00202e-191	CD56dim_BNC2	PDS5B
HLA-DRB1	4.94243e-196	-1.3958	0.329	0.466	1.02481e-191	CD56dim_BNC2	HLA-DRB1
CRLF3	1.0326e-195	0.710655	0.531	0.326	2.14109e-191	CD56dim_BNC2	CRLF3
FBXO11	1.50305e-194	0.749957	0.571	0.377	3.11657e-190	CD56dim_BNC2	FBXO11
ZC3HAV1	6.70729e-194	0.543676	0.744	0.534	1.39076e-189	CD56dim_BNC2	ZC3HAV1
TUT4	1.08286e-193	0.591097	0.688	0.475	2.24532e-189	CD56dim_BNC2	TUT4
TMC8	1.17602e-193	0.60388	0.627	0.416	2.43848e-189	CD56dim_BNC2	TMC8
GSE1	1.90738e-193	0.837522	0.435	0.245	3.95495e-189	CD56dim_BNC2	GSE1
TMCC3	2.04261e-193	1.1549	0.262	0.109	4.23535e-189	CD56dim_BNC2	TMCC3
KLHDC4	5.58881e-193	0.765678	0.473	0.278	1.15884e-188	CD56dim_BNC2	KLHDC4
RNF216	7.90063e-193	0.678849	0.55	0.348	1.63819e-188	CD56dim_BNC2	RNF216
CFL1	8.48254e-193	-0.378515	0.975	0.968	1.75885e-188	CD56dim_BNC2	CFL1
UBE3C	1.49346e-192	0.81452	0.446	0.258	3.09669e-188	CD56dim_BNC2	UBE3C
WDR26	1.58215e-192	0.659727	0.551	0.343	3.28058e-188	CD56dim_BNC2	WDR26
MGAT4A	3.91024e-192	0.536754	0.658	0.435	8.10789e-188	CD56dim_BNC2	MGAT4A
XRN1	4.21898e-192	0.52802	0.761	0.571	8.74806e-188	CD56dim_BNC2	XRN1
BABAM2	7.55386e-192	0.707516	0.627	0.439	1.56629e-187	CD56dim_BNC2	BABAM2
SNTB1	8.51266e-192	0.74495	0.574	0.383	1.7651e-187	CD56dim_BNC2	SNTB1
CEP192	1.57541e-191	0.883622	0.408	0.227	3.26661e-187	CD56dim_BNC2	CEP192
SNHG6	1.08185e-190	-0.935174	0.452	0.567	2.24322e-186	CD56dim_BNC2	SNHG6
ELF2	1.92885e-190	0.607716	0.666	0.463	3.99947e-186	CD56dim_BNC2	ELF2
DDHD1	3.47917e-190	0.734275	0.549	0.357	7.21406e-186	CD56dim_BNC2	DDHD1
ZFR	3.50417e-190	0.679762	0.587	0.387	7.2659e-186	CD56dim_BNC2	ZFR
TRIP12	6.85685e-190	0.629269	0.608	0.401	1.42177e-185	CD56dim_BNC2	TRIP12
ADD3	8.06213e-190	0.558949	0.746	0.549	1.67168e-185	CD56dim_BNC2	ADD3
RC3H1	1.67984e-189	0.574031	0.704	0.508	3.48315e-185	CD56dim_BNC2	RC3H1
CD63	1.76751e-189	-0.57176	0.826	0.85	3.66493e-185	CD56dim_BNC2	CD63
KCMF1	3.81401e-189	0.754533	0.52	0.324	7.90836e-185	CD56dim_BNC2	KCMF1
ST8SIA6	4.94099e-189	0.936865	0.429	0.248	1.02452e-184	CD56dim_BNC2	ST8SIA6
FBXO33	9.14857e-189	0.655474	0.578	0.376	1.89696e-184	CD56dim_BNC2	FBXO33
LINC01505	1.45783e-188	1.25164	0.319	0.16	3.02282e-184	CD56dim_BNC2	LINC01505
QKI	2.5804e-188	0.606678	0.633	0.426	5.35045e-184	CD56dim_BNC2	QKI
CAB39	1.57143e-187	0.768903	0.526	0.335	3.25835e-183	CD56dim_BNC2	CAB39
LLGL2	4.61014e-187	0.635859	0.575	0.372	9.55912e-183	CD56dim_BNC2	LLGL2
UBE2K	6.65139e-187	0.649743	0.615	0.414	1.37917e-182	CD56dim_BNC2	UBE2K
PRKAG2	8.42031e-187	0.84812	0.415	0.231	1.74595e-182	CD56dim_BNC2	PRKAG2
ARID1A	1.34365e-186	0.700565	0.508	0.31	2.78607e-182	CD56dim_BNC2	ARID1A
RPL7	3.40445e-186	-0.440811	0.907	0.899	7.05912e-182	CD56dim_BNC2	RPL7
FARS2	8.03322e-186	0.847938	0.456	0.272	1.66569e-181	CD56dim_BNC2	FARS2
RAB1A	1.43378e-185	0.556139	0.655	0.433	2.97294e-181	CD56dim_BNC2	RAB1A
BCL2	1.89984e-185	1.2337	0.351	0.187	3.93933e-181	CD56dim_BNC2	BCL2
STRN3	2.01641e-185	0.976911	0.393	0.221	4.18103e-181	CD56dim_BNC2	STRN3
USP33	2.50825e-185	0.607529	0.617	0.413	5.20085e-181	CD56dim_BNC2	USP33
DLEU2	2.66347e-185	0.702478	0.578	0.385	5.5227e-181	CD56dim_BNC2	DLEU2
GZMA	3.40017e-185	-0.424248	0.982	0.966	7.05024e-181	CD56dim_BNC2	GZMA
NPIPB13	6.68297e-185	1.29528	0.222	0.087	1.38571e-180	CD56dim_BNC2	NPIPB13
SLCO3A1	8.62303e-185	0.670085	0.589	0.395	1.78798e-180	CD56dim_BNC2	SLCO3A1
CCNY	9.70177e-185	0.654758	0.629	0.431	2.01166e-180	CD56dim_BNC2	CCNY
EPS15L1	1.10659e-184	0.75408	0.448	0.261	2.29452e-180	CD56dim_BNC2	EPS15L1
RPS11	1.20844e-184	-0.426364	0.908	0.911	2.5057e-180	CD56dim_BNC2	RPS11
SELL	1.25178e-184	-1.37023	0.253	0.401	2.59557e-180	CD56dim_BNC2	SELL
SSR4	2.56099e-184	-0.691241	0.679	0.716	5.31021e-180	CD56dim_BNC2	SSR4
DIP2B	5.80994e-184	0.814903	0.455	0.272	1.20469e-179	CD56dim_BNC2	DIP2B
SCAPER	1.30596e-183	0.659615	0.587	0.39	2.70791e-179	CD56dim_BNC2	SCAPER
USP47	1.43386e-183	0.503183	0.745	0.54	2.97311e-179	CD56dim_BNC2	USP47
RAF1	1.46624e-183	0.781372	0.467	0.28	3.04026e-179	CD56dim_BNC2	RAF1
LNPEP	2.52904e-183	0.540335	0.735	0.533	5.24396e-179	CD56dim_BNC2	LNPEP
RHOBTB3	3.21727e-183	0.888427	0.325	0.157	6.67102e-179	CD56dim_BNC2	RHOBTB3
TNFAIP8	3.45018e-183	0.638085	0.664	0.473	7.15395e-179	CD56dim_BNC2	TNFAIP8
INPP5A	6.38875e-183	1.20464	0.239	0.097	1.32471e-178	CD56dim_BNC2	INPP5A
CRTC3	6.43272e-183	0.753397	0.469	0.28	1.33382e-178	CD56dim_BNC2	CRTC3
BBS9	6.908e-183	0.860659	0.448	0.269	1.43237e-178	CD56dim_BNC2	BBS9
RNF125	9.46064e-183	0.452723	0.835	0.646	1.96166e-178	CD56dim_BNC2	RNF125
GMFG	1.19367e-182	-0.598245	0.769	0.8	2.47508e-178	CD56dim_BNC2	GMFG
NIN	1.65463e-182	0.773779	0.457	0.27	3.43087e-178	CD56dim_BNC2	NIN
CRADD	1.72212e-182	1.11394	0.36	0.198	3.57082e-178	CD56dim_BNC2	CRADD
HLA-DRA	1.87174e-182	-1.60254	0.229	0.37	3.88104e-178	CD56dim_BNC2	HLA-DRA
PDS5A	2.57745e-182	0.596266	0.642	0.438	5.34433e-178	CD56dim_BNC2	PDS5A
DNM2	4.84099e-182	0.612484	0.599	0.393	1.00378e-177	CD56dim_BNC2	DNM2
ESYT2	5.09613e-182	0.505823	0.733	0.528	1.05668e-177	CD56dim_BNC2	ESYT2
LSM14A	1.0931e-181	0.541217	0.727	0.532	2.26654e-177	CD56dim_BNC2	LSM14A
TBC1D31	2.64237e-181	0.875406	0.391	0.217	5.47896e-177	CD56dim_BNC2	TBC1D31
FOXK2	1.00818e-180	0.827845	0.424	0.242	2.09045e-176	CD56dim_BNC2	FOXK2
DLG1	1.03e-180	0.682936	0.582	0.394	2.13571e-176	CD56dim_BNC2	DLG1
CMIP	1.53951e-180	0.540497	0.665	0.461	3.19218e-176	CD56dim_BNC2	CMIP
UBR5	1.59251e-180	0.684304	0.524	0.329	3.30207e-176	CD56dim_BNC2	UBR5
MDM4	3.50983e-180	0.590812	0.563	0.354	7.27763e-176	CD56dim_BNC2	MDM4
BCR	4.65367e-180	0.758494	0.439	0.253	9.64938e-176	CD56dim_BNC2	BCR
RPS17	1.11588e-179	-0.645014	0.727	0.758	2.31378e-175	CD56dim_BNC2	RPS17
USP9X	1.29398e-179	0.652725	0.552	0.354	2.68306e-175	CD56dim_BNC2	USP9X
PCED1B	1.33701e-179	0.730831	0.581	0.395	2.7723e-175	CD56dim_BNC2	PCED1B
IKZF3	1.63534e-179	0.581935	0.674	0.476	3.39087e-175	CD56dim_BNC2	IKZF3
TET2	3.05474e-179	0.689639	0.54	0.349	6.334e-175	CD56dim_BNC2	TET2
DNAJC1	3.59837e-179	0.598259	0.745	0.585	7.46122e-175	CD56dim_BNC2	DNAJC1
CTDSPL2	3.85065e-179	0.696204	0.486	0.292	7.98431e-175	CD56dim_BNC2	CTDSPL2
CAMKMT	5.80098e-179	0.946182	0.497	0.328	1.20283e-174	CD56dim_BNC2	CAMKMT
ASCC3	5.98805e-179	0.725342	0.551	0.358	1.24162e-174	CD56dim_BNC2	ASCC3
ANKRD12	8.95921e-179	0.432473	0.858	0.693	1.85769e-174	CD56dim_BNC2	ANKRD12
TMEM131	1.95979e-178	0.693925	0.54	0.351	4.06363e-174	CD56dim_BNC2	TMEM131
LUC7L2	2.06906e-178	0.553991	0.667	0.459	4.2902e-174	CD56dim_BNC2	LUC7L2
IGF1R	2.46754e-178	1.02291	0.351	0.185	5.11645e-174	CD56dim_BNC2	IGF1R
SLC38A4-AS1	3.13043e-178	0.864016	0.443	0.264	6.49095e-174	CD56dim_BNC2	SLC38A4-AS1
GMDS	5.56546e-178	0.74124	0.545	0.365	1.154e-173	CD56dim_BNC2	GMDS
PHACTR4	6.75911e-178	0.751174	0.508	0.324	1.4015e-173	CD56dim_BNC2	PHACTR4
ABR	1.27151e-177	0.887473	0.348	0.181	2.63647e-173	CD56dim_BNC2	ABR
SPG11	1.31282e-177	0.724845	0.531	0.345	2.72213e-173	CD56dim_BNC2	SPG11
SGK3	2.01132e-177	0.980971	0.347	0.183	4.17047e-173	CD56dim_BNC2	SGK3
TANC2	2.49777e-177	0.821275	0.426	0.244	5.17912e-173	CD56dim_BNC2	TANC2
BRWD1	2.90287e-177	0.577121	0.611	0.403	6.0191e-173	CD56dim_BNC2	BRWD1
STRN	3.28499e-177	0.73646	0.487	0.299	6.81143e-173	CD56dim_BNC2	STRN
SNX14	3.66183e-177	0.699278	0.544	0.355	7.5928e-173	CD56dim_BNC2	SNX14
OST4	8.13839e-177	-0.682634	0.688	0.739	1.68749e-172	CD56dim_BNC2	OST4
CD2	1.05917e-176	-0.99222	0.399	0.527	2.19619e-172	CD56dim_BNC2	CD2
RNF115	1.06057e-176	0.576491	0.687	0.493	2.19909e-172	CD56dim_BNC2	RNF115
STK4	1.52271e-176	0.373875	0.912	0.777	3.15735e-172	CD56dim_BNC2	STK4
CLEC2D	1.74071e-176	0.545959	0.709	0.51	3.60936e-172	CD56dim_BNC2	CLEC2D
PRIM2	2.70655e-176	0.85228	0.431	0.255	5.61203e-172	CD56dim_BNC2	PRIM2
KLHL24	5.15422e-176	0.697135	0.474	0.284	1.06873e-171	CD56dim_BNC2	KLHL24
CDC27	8.01182e-176	0.72663	0.496	0.311	1.66125e-171	CD56dim_BNC2	CDC27
UBL5	1.07428e-175	-0.720152	0.643	0.697	2.22752e-171	CD56dim_BNC2	UBL5
HLA-DPA1	1.67783e-175	-1.03072	0.489	0.571	3.47898e-171	CD56dim_BNC2	HLA-DPA1
NF1	2.18047e-175	0.81126	0.492	0.315	4.52121e-171	CD56dim_BNC2	NF1
NR3C1	3.91038e-175	0.521206	0.754	0.565	8.10817e-171	CD56dim_BNC2	NR3C1
RIN3	4.31242e-175	0.49664	0.747	0.545	8.9418e-171	CD56dim_BNC2	RIN3
MYO5A	5.02608e-175	0.812977	0.456	0.278	1.04216e-170	CD56dim_BNC2	MYO5A
RNF213	6.02117e-175	0.38731	0.912	0.78	1.24849e-170	CD56dim_BNC2	RNF213
FNDC3A	6.21051e-175	0.659514	0.557	0.366	1.28775e-170	CD56dim_BNC2	FNDC3A
GALNT2	6.80324e-175	1.03218	0.303	0.148	1.41065e-170	CD56dim_BNC2	GALNT2
TAGLN2	1.26744e-174	-0.862835	0.528	0.606	2.62804e-170	CD56dim_BNC2	TAGLN2
CCNH	2.32816e-174	0.597043	0.669	0.481	4.82744e-170	CD56dim_BNC2	CCNH
PTEN	3.75818e-174	0.620727	0.583	0.39	7.79258e-170	CD56dim_BNC2	PTEN
PPP1R16B	5.51858e-174	0.590645	0.67	0.478	1.14428e-169	CD56dim_BNC2	PPP1R16B
FCHSD2	6.21522e-174	0.74107	0.522	0.343	1.28872e-169	CD56dim_BNC2	FCHSD2
FAM222B	1.36654e-173	0.995642	0.374	0.211	2.83352e-169	CD56dim_BNC2	FAM222B
YPEL1	2.11607e-173	0.716757	0.47	0.28	4.38767e-169	CD56dim_BNC2	YPEL1
RASSF3	4.36777e-173	0.754605	0.49	0.305	9.05657e-169	CD56dim_BNC2	RASSF3
SYK	6.10255e-173	0.704148	0.463	0.276	1.26536e-168	CD56dim_BNC2	SYK
NLK	1.3866e-172	1.0681	0.338	0.18	2.87511e-168	CD56dim_BNC2	NLK
SRSF4	2.5626e-172	0.518693	0.695	0.493	5.31354e-168	CD56dim_BNC2	SRSF4
ADNP	2.79795e-172	0.688768	0.489	0.3	5.80156e-168	CD56dim_BNC2	ADNP
MZT2B	4.35856e-172	-0.860759	0.474	0.569	9.03747e-168	CD56dim_BNC2	MZT2B
GAS5	6.68001e-172	-1.02289	0.371	0.491	1.3851e-167	CD56dim_BNC2	GAS5
RAB8B	1.01869e-171	0.447676	0.788	0.603	2.11225e-167	CD56dim_BNC2	RAB8B
RFFL	1.14109e-171	0.904469	0.392	0.223	2.36604e-167	CD56dim_BNC2	RFFL
VPS13D	1.39757e-171	0.681	0.485	0.297	2.89787e-167	CD56dim_BNC2	VPS13D
SRP14	1.7297e-171	-0.485705	0.892	0.896	3.58653e-167	CD56dim_BNC2	SRP14
OSBPL3	3.33603e-171	0.868072	0.398	0.23	6.91726e-167	CD56dim_BNC2	OSBPL3
HTT	4.64952e-171	0.680943	0.498	0.311	9.64077e-167	CD56dim_BNC2	HTT
PSMB9	5.60337e-171	-0.529635	0.791	0.805	1.16186e-166	CD56dim_BNC2	PSMB9
ATF7IP	9.10258e-171	0.564809	0.675	0.482	1.88742e-166	CD56dim_BNC2	ATF7IP
WIPF2	1.52948e-170	0.922848	0.35	0.187	3.17139e-166	CD56dim_BNC2	WIPF2
PEAK1	2.27306e-170	0.786181	0.461	0.281	4.71319e-166	CD56dim_BNC2	PEAK1
DENND4A	3.71709e-170	0.534288	0.671	0.47	7.70739e-166	CD56dim_BNC2	DENND4A
ILKAP	4.19968e-170	0.631135	0.521	0.328	8.70804e-166	CD56dim_BNC2	ILKAP
NCOA3	5.22515e-170	0.856067	0.46	0.288	1.08343e-165	CD56dim_BNC2	NCOA3
HAVCR2	1.43118e-169	0.667799	0.459	0.269	2.96756e-165	CD56dim_BNC2	HAVCR2
BBX	1.57474e-169	0.581352	0.665	0.475	3.26522e-165	CD56dim_BNC2	BBX
MPHOSPH9	2.72778e-169	0.840072	0.382	0.213	5.65606e-165	CD56dim_BNC2	MPHOSPH9
ENSG00000274265	3.69389e-169	0.532183	0.633	0.42	7.65928e-165	CD56dim_BNC2	ENSG00000274265
COX6C	4.60025e-169	-0.623364	0.693	0.737	9.53861e-165	CD56dim_BNC2	COX6C
UBE2W	5.70152e-169	0.868433	0.4	0.232	1.18221e-164	CD56dim_BNC2	UBE2W
RBM33	9.67469e-169	0.569637	0.584	0.381	2.00605e-164	CD56dim_BNC2	RBM33
ARSG	1.01506e-168	0.845368	0.359	0.192	2.10473e-164	CD56dim_BNC2	ARSG
PELI2	1.09252e-168	0.891734	0.362	0.195	2.26535e-164	CD56dim_BNC2	PELI2
SBF2	1.22305e-168	0.816025	0.441	0.265	2.53599e-164	CD56dim_BNC2	SBF2
MSI2	6.71816e-167	0.750404	0.437	0.259	1.39301e-162	CD56dim_BNC2	MSI2
RNF13	6.73456e-167	0.710001	0.485	0.306	1.39641e-162	CD56dim_BNC2	RNF13
SIK3	8.88157e-167	0.376099	0.829	0.634	1.84159e-162	CD56dim_BNC2	SIK3
BLTP1	1.00982e-166	0.660739	0.559	0.372	2.09386e-162	CD56dim_BNC2	BLTP1
EVA1C	1.44507e-166	0.841402	0.352	0.187	2.99635e-162	CD56dim_BNC2	EVA1C
RORA-AS1	1.57175e-166	0.811916	0.388	0.217	3.25903e-162	CD56dim_BNC2	RORA-AS1
SEC24B	1.68605e-166	0.696989	0.505	0.322	3.49602e-162	CD56dim_BNC2	SEC24B
FLI1	2.05228e-166	0.632811	0.599	0.407	4.25541e-162	CD56dim_BNC2	FLI1
GLS	3.26072e-166	0.534537	0.668	0.469	6.76109e-162	CD56dim_BNC2	GLS
MAN1A2	7.58739e-166	0.651658	0.575	0.393	1.57324e-161	CD56dim_BNC2	MAN1A2
ZBTB44	1.27775e-165	0.662674	0.482	0.294	2.64942e-161	CD56dim_BNC2	ZBTB44
POLR2J3	2.09672e-165	0.766247	0.413	0.24	4.34754e-161	CD56dim_BNC2	POLR2J3
CNOT4	2.90856e-165	0.602726	0.574	0.384	6.03091e-161	CD56dim_BNC2	CNOT4
ZNF718	3.73818e-165	0.792897	0.381	0.211	7.75111e-161	CD56dim_BNC2	ZNF718
ADAMTS10	4.48609e-165	1.05006	0.259	0.118	9.3019e-161	CD56dim_BNC2	ADAMTS10
FAM13B	7.93566e-165	0.648222	0.563	0.379	1.64546e-160	CD56dim_BNC2	FAM13B
RBFOX2	8.49492e-165	-1.6716	0.168	0.3	1.76142e-160	CD56dim_BNC2	RBFOX2
ENSG00000232855	1.54226e-164	0.594415	0.544	0.355	3.19788e-160	CD56dim_BNC2	ENSG00000232855
SNX29	3.65772e-164	0.850259	0.374	0.208	7.58428e-160	CD56dim_BNC2	SNX29
IFNAR2	1.70294e-163	0.568343	0.622	0.431	3.53104e-159	CD56dim_BNC2	IFNAR2
XPR1	1.8781e-163	0.790098	0.434	0.261	3.89423e-159	CD56dim_BNC2	XPR1
SLC16A7	2.41184e-163	0.71843	0.465	0.286	5.00095e-159	CD56dim_BNC2	SLC16A7
TGFBR2	2.65321e-163	0.568764	0.623	0.428	5.50143e-159	CD56dim_BNC2	TGFBR2
MYCBP2	2.85729e-163	0.463538	0.766	0.581	5.92459e-159	CD56dim_BNC2	MYCBP2
EXOC6B	7.29209e-163	0.946617	0.366	0.209	1.51201e-158	CD56dim_BNC2	EXOC6B
VPS53	1.7466e-162	0.722839	0.449	0.274	3.62157e-158	CD56dim_BNC2	VPS53
RNF149	2.43866e-162	0.533177	0.622	0.427	5.05656e-158	CD56dim_BNC2	RNF149
DPP8	4.51153e-162	0.767717	0.428	0.255	9.35466e-158	CD56dim_BNC2	DPP8
MAN2A1	5.23726e-162	0.683154	0.458	0.278	1.08595e-157	CD56dim_BNC2	MAN2A1
KLRC1	7.10693e-162	-0.938193	0.331	0.475	1.47362e-157	CD56dim_BNC2	KLRC1
CCM2	8.90035e-162	0.590705	0.658	0.479	1.84549e-157	CD56dim_BNC2	CCM2
ENSG00000290548	1.40993e-161	0.842592	0.356	0.195	2.9235e-157	CD56dim_BNC2	ENSG00000290548
CD52	2.27913e-161	-1.04833	0.532	0.644	4.72578e-157	CD56dim_BNC2	CD52
UTY	2.92492e-161	0.850073	0.34	0.18	6.06483e-157	CD56dim_BNC2	UTY
ENSG00000291188	3.21789e-161	0.984328	0.282	0.136	6.67229e-157	CD56dim_BNC2	ENSG00000291188
B4GALT5	3.40626e-161	0.945385	0.344	0.188	7.06287e-157	CD56dim_BNC2	B4GALT5
UBE2G1	5.52987e-161	0.655772	0.546	0.364	1.14662e-156	CD56dim_BNC2	UBE2G1
PEX14	6.9215e-161	0.870239	0.418	0.254	1.43517e-156	CD56dim_BNC2	PEX14
KIF13B	6.96526e-161	0.766112	0.463	0.291	1.44425e-156	CD56dim_BNC2	KIF13B
BTRC	8.21289e-161	0.968682	0.351	0.195	1.70294e-156	CD56dim_BNC2	BTRC
CD7	8.21495e-161	-0.510963	0.87	0.847	1.70337e-156	CD56dim_BNC2	CD7
EPB41L4A	1.25731e-160	1.2572	0.217	0.09	2.60703e-156	CD56dim_BNC2	EPB41L4A
RAC2	1.40287e-160	-0.466865	0.869	0.857	2.90885e-156	CD56dim_BNC2	RAC2
PDSS2	1.47578e-160	0.890714	0.424	0.264	3.06002e-156	CD56dim_BNC2	PDSS2
CSNK1G1	2.16541e-160	0.863187	0.391	0.228	4.48997e-156	CD56dim_BNC2	CSNK1G1
POLR2L	2.43005e-160	-0.883228	0.483	0.585	5.03872e-156	CD56dim_BNC2	POLR2L
ATP5MF	6.20605e-160	-0.905815	0.415	0.524	1.28682e-155	CD56dim_BNC2	ATP5MF
ST6GAL1	7.06808e-160	0.688386	0.605	0.438	1.46557e-155	CD56dim_BNC2	ST6GAL1
RPTOR	9.62489e-160	0.805126	0.404	0.237	1.99572e-155	CD56dim_BNC2	RPTOR
XCL2	1.20682e-159	-1.04577	0.382	0.503	2.50234e-155	CD56dim_BNC2	XCL2
SIPA1L3	1.38065e-159	1.02591	0.327	0.176	2.86277e-155	CD56dim_BNC2	SIPA1L3
KIF13A	1.49048e-159	1.235	0.225	0.096	3.09052e-155	CD56dim_BNC2	KIF13A
THADA	1.88923e-159	0.774321	0.442	0.275	3.91731e-155	CD56dim_BNC2	THADA
JMJD1C	2.31793e-159	0.563808	0.683	0.501	4.80622e-155	CD56dim_BNC2	JMJD1C
SREBF2	4.55567e-159	0.750667	0.443	0.271	9.44618e-155	CD56dim_BNC2	SREBF2
ELF1	6.01379e-159	0.407796	0.833	0.656	1.24696e-154	CD56dim_BNC2	ELF1
RNF111	7.74318e-159	0.66946	0.473	0.294	1.60555e-154	CD56dim_BNC2	RNF111
ATXN7L1	8.31172e-159	0.851684	0.43	0.266	1.72344e-154	CD56dim_BNC2	ATXN7L1
ANKIB1	2.30534e-158	0.699377	0.539	0.37	4.78012e-154	CD56dim_BNC2	ANKIB1
SENP5	3.75564e-158	0.62697	0.521	0.334	7.78731e-154	CD56dim_BNC2	SENP5
NLRC5	9.96827e-158	0.547176	0.648	0.457	2.06692e-153	CD56dim_BNC2	NLRC5
HYCC2	1.29208e-157	0.7967	0.391	0.227	2.67913e-153	CD56dim_BNC2	HYCC2
SMAD2	1.90614e-157	0.672576	0.509	0.331	3.95237e-153	CD56dim_BNC2	SMAD2
DDX6	1.93456e-157	0.412718	0.826	0.647	4.01131e-153	CD56dim_BNC2	DDX6
NSD1	2.05863e-157	0.607575	0.567	0.383	4.26858e-153	CD56dim_BNC2	NSD1
NDUFA13	2.74024e-157	-0.677254	0.604	0.675	5.68189e-153	CD56dim_BNC2	NDUFA13
BRWD3	6.29173e-157	0.91597	0.342	0.188	1.30459e-152	CD56dim_BNC2	BRWD3
RRAS2	9.73043e-157	0.652007	0.559	0.381	2.0176e-152	CD56dim_BNC2	RRAS2
EP300	1.79458e-156	0.631885	0.491	0.307	3.72106e-152	CD56dim_BNC2	EP300
SMARCA2	2.79966e-156	0.50562	0.674	0.48	5.80509e-152	CD56dim_BNC2	SMARCA2
SNHG14	7.29605e-156	0.76495	0.406	0.239	1.51284e-151	CD56dim_BNC2	SNHG14
TMEM135	2.68714e-155	0.829284	0.418	0.257	5.57178e-151	CD56dim_BNC2	TMEM135
CD81	3.26632e-155	-0.581937	0.741	0.761	6.77271e-151	CD56dim_BNC2	CD81
SETX	3.38103e-155	0.511758	0.667	0.474	7.01056e-151	CD56dim_BNC2	SETX
ERC1	5.46319e-155	0.7286	0.465	0.297	1.13279e-150	CD56dim_BNC2	ERC1
LCORL	2.20827e-154	0.79013	0.435	0.271	4.57884e-150	CD56dim_BNC2	LCORL
SNRK	2.50129e-154	0.541322	0.622	0.433	5.18643e-150	CD56dim_BNC2	SNRK
ATXN2	3.48315e-154	0.819089	0.406	0.242	7.2223e-150	CD56dim_BNC2	ATXN2
DNAJB14	5.05642e-154	0.554386	0.631	0.443	1.04845e-149	CD56dim_BNC2	DNAJB14
IQSEC1	6.07431e-154	0.636341	0.486	0.306	1.25951e-149	CD56dim_BNC2	IQSEC1
AOPEP	7.35621e-154	1.01602	0.318	0.171	1.52531e-149	CD56dim_BNC2	AOPEP
AAK1	9.81655e-154	0.407668	0.833	0.669	2.03546e-149	CD56dim_BNC2	AAK1
WDFY2	1.01124e-153	0.794862	0.392	0.229	2.09681e-149	CD56dim_BNC2	WDFY2
FOXJ3	1.0667e-153	0.601204	0.578	0.396	2.21179e-149	CD56dim_BNC2	FOXJ3
UBR3	1.35055e-153	0.68668	0.464	0.29	2.80037e-149	CD56dim_BNC2	UBR3
USP28	1.35856e-153	0.58461	0.503	0.318	2.81696e-149	CD56dim_BNC2	USP28
MFSD14CP	1.44173e-153	0.697953	0.421	0.247	2.98944e-149	CD56dim_BNC2	MFSD14CP
DAB2	1.58314e-153	0.802383	0.238	0.102	3.28264e-149	CD56dim_BNC2	DAB2
SLC25A6	1.65531e-153	-0.68084	0.612	0.657	3.43228e-149	CD56dim_BNC2	SLC25A6
GNB1	2.15072e-153	0.495695	0.71	0.522	4.45952e-149	CD56dim_BNC2	GNB1
ZZEF1	2.7229e-153	0.673571	0.465	0.289	5.64594e-149	CD56dim_BNC2	ZZEF1
UBAC2	1.13909e-152	0.528733	0.633	0.446	2.3619e-148	CD56dim_BNC2	UBAC2
NUP153	1.26625e-152	0.619996	0.469	0.289	2.62556e-148	CD56dim_BNC2	NUP153
TSPAN14	2.15756e-152	0.73097	0.409	0.241	4.4737e-148	CD56dim_BNC2	TSPAN14
SCFD1	2.66967e-152	0.617665	0.573	0.393	5.53557e-148	CD56dim_BNC2	SCFD1
KDM5A	4.00825e-152	0.503314	0.651	0.457	8.3111e-148	CD56dim_BNC2	KDM5A
ADCY7	4.94286e-152	0.644404	0.45	0.274	1.0249e-147	CD56dim_BNC2	ADCY7
MICU2	1.04873e-151	0.609593	0.613	0.438	2.17455e-147	CD56dim_BNC2	MICU2
NUMB	1.0893e-151	0.82426	0.404	0.245	2.25866e-147	CD56dim_BNC2	NUMB
APC	1.29227e-151	0.794955	0.399	0.237	2.67952e-147	CD56dim_BNC2	APC
GRAP2	1.45943e-151	0.813388	0.411	0.248	3.02613e-147	CD56dim_BNC2	GRAP2
UQCR11	3.16672e-151	-0.667278	0.676	0.722	6.56619e-147	CD56dim_BNC2	UQCR11
ST3GAL4	3.27742e-151	0.835377	0.294	0.146	6.79572e-147	CD56dim_BNC2	ST3GAL4
NBAS	4.76335e-151	0.760103	0.426	0.261	9.8768e-147	CD56dim_BNC2	NBAS
RELCH	6.47416e-151	0.706493	0.434	0.264	1.34242e-146	CD56dim_BNC2	RELCH
SYNJ2	1.05718e-150	1.18733	0.211	0.089	2.19205e-146	CD56dim_BNC2	SYNJ2
UQCRB	2.03671e-150	-0.591653	0.734	0.755	4.22312e-146	CD56dim_BNC2	UQCRB
DOK6	2.19819e-150	1.11422	0.207	0.086	4.55795e-146	CD56dim_BNC2	DOK6
ESR2	2.67767e-150	0.824136	0.305	0.156	5.55214e-146	CD56dim_BNC2	ESR2
UBXN7	4.19605e-150	0.799116	0.364	0.207	8.7005e-146	CD56dim_BNC2	UBXN7
ZNRF2	4.53015e-150	0.677287	0.517	0.344	9.39326e-146	CD56dim_BNC2	ZNRF2
PPP3CB	6.6266e-150	0.67964	0.466	0.295	1.37403e-145	CD56dim_BNC2	PPP3CB
WWP2	7.06663e-150	0.692172	0.487	0.317	1.46527e-145	CD56dim_BNC2	WWP2
CRIM1	1.02868e-149	1.26929	0.207	0.087	2.13296e-145	CD56dim_BNC2	CRIM1
RAB27B	2.02117e-149	0.728745	0.417	0.252	4.1909e-145	CD56dim_BNC2	RAB27B
PPP2R2A	4.51801e-149	0.593712	0.504	0.322	9.3681e-145	CD56dim_BNC2	PPP2R2A
DIAPH2	4.61089e-149	0.804607	0.468	0.308	9.56068e-145	CD56dim_BNC2	DIAPH2
LINC02384	5.22974e-149	0.731606	0.496	0.328	1.08439e-144	CD56dim_BNC2	LINC02384
TLE4	7.13585e-149	0.49512	0.663	0.472	1.47962e-144	CD56dim_BNC2	TLE4
GBF1	7.95797e-149	0.779793	0.452	0.29	1.65009e-144	CD56dim_BNC2	GBF1
HEATR5B	8.95397e-149	0.737178	0.42	0.255	1.85661e-144	CD56dim_BNC2	HEATR5B
CYFIP2	9.44686e-149	0.453934	0.712	0.519	1.95881e-144	CD56dim_BNC2	CYFIP2
PIBF1	1.78813e-148	0.706319	0.49	0.324	3.70768e-144	CD56dim_BNC2	PIBF1
ABHD15-AS1	2.2089e-148	0.906697	0.316	0.169	4.58016e-144	CD56dim_BNC2	ABHD15-AS1
GPCPD1	2.72822e-148	0.511629	0.585	0.394	5.65697e-144	CD56dim_BNC2	GPCPD1
BACH1	4.16075e-148	0.90765	0.352	0.2	8.62732e-144	CD56dim_BNC2	BACH1
PARP4	4.25093e-148	0.573194	0.558	0.376	8.8143e-144	CD56dim_BNC2	PARP4
GPBP1	5.12384e-148	0.480054	0.67	0.473	1.06243e-143	CD56dim_BNC2	GPBP1
UMAD1	6.3747e-148	0.897213	0.404	0.251	1.32179e-143	CD56dim_BNC2	UMAD1
STT3B	7.81315e-148	0.569582	0.555	0.371	1.62006e-143	CD56dim_BNC2	STT3B
ATP5ME	9.11259e-148	-0.895353	0.469	0.565	1.88949e-143	CD56dim_BNC2	ATP5ME
COTL1	1.06589e-147	-1.98951	0.107	0.225	2.21013e-143	CD56dim_BNC2	COTL1
FBXW4	1.71085e-147	0.825703	0.371	0.216	3.54744e-143	CD56dim_BNC2	FBXW4
TENT4B	2.05644e-147	0.597139	0.533	0.347	4.26402e-143	CD56dim_BNC2	TENT4B
SPECC1L	4.88556e-147	0.784601	0.406	0.247	1.01302e-142	CD56dim_BNC2	SPECC1L
ATP5IF1	5.11405e-147	-0.751818	0.542	0.623	1.0604e-142	CD56dim_BNC2	ATP5IF1
DENND1B	9.99223e-147	0.607647	0.579	0.404	2.07189e-142	CD56dim_BNC2	DENND1B
CUL1	1.34021e-146	0.68388	0.454	0.287	2.77892e-142	CD56dim_BNC2	CUL1
PRDM2	2.95078e-146	0.531146	0.582	0.394	6.11843e-142	CD56dim_BNC2	PRDM2
AGO3	4.49171e-146	0.663089	0.477	0.306	9.31356e-142	CD56dim_BNC2	AGO3
ZNF700	4.83853e-146	0.877527	0.295	0.152	1.00327e-141	CD56dim_BNC2	ZNF700
RAB2A	4.86401e-146	0.423041	0.777	0.596	1.00855e-141	CD56dim_BNC2	RAB2A
SON	5.05196e-146	-0.588024	0.729	0.763	1.04752e-141	CD56dim_BNC2	SON
SKAP1-AS1	8.84313e-146	0.803548	0.297	0.152	1.83362e-141	CD56dim_BNC2	SKAP1-AS1
VPS41	9.75538e-146	0.752593	0.403	0.241	2.02278e-141	CD56dim_BNC2	VPS41
SH3BGRL3	1.30643e-145	-0.428064	0.962	0.959	2.70888e-141	CD56dim_BNC2	SH3BGRL3
EXOC2	1.50704e-145	0.662117	0.465	0.296	3.12484e-141	CD56dim_BNC2	EXOC2
ADD1	2.19604e-145	0.491463	0.67	0.481	4.55349e-141	CD56dim_BNC2	ADD1
HECTD4	3.10488e-145	0.762811	0.443	0.282	6.43797e-141	CD56dim_BNC2	HECTD4
KRTCAP2	3.19889e-145	-0.792681	0.489	0.576	6.63289e-141	CD56dim_BNC2	KRTCAP2
MBNL2	4.08005e-145	0.690795	0.427	0.263	8.45999e-141	CD56dim_BNC2	MBNL2
CLIC1	5.70705e-145	-0.459218	0.858	0.859	1.18336e-140	CD56dim_BNC2	CLIC1
CAPZA1	6.66081e-145	0.408566	0.763	0.569	1.38112e-140	CD56dim_BNC2	CAPZA1
GAB3	7.99314e-145	0.517048	0.555	0.364	1.65738e-140	CD56dim_BNC2	GAB3
SMARCC1	8.98613e-145	0.5338	0.623	0.435	1.86327e-140	CD56dim_BNC2	SMARCC1
LINC01145	1.35465e-144	0.668708	0.461	0.29	2.80886e-140	CD56dim_BNC2	LINC01145
FOXK1	8.43472e-144	0.778544	0.37	0.215	1.74894e-139	CD56dim_BNC2	FOXK1
FNIP1	1.7291e-143	0.568699	0.551	0.367	3.58529e-139	CD56dim_BNC2	FNIP1
LINC01871	1.73485e-143	-1.34151	0.249	0.377	3.59721e-139	CD56dim_BNC2	LINC01871
RANBP9	2.14979e-143	0.745339	0.439	0.278	4.45758e-139	CD56dim_BNC2	RANBP9
CD38	4.12724e-143	0.548553	0.632	0.453	8.55784e-139	CD56dim_BNC2	CD38
MTMR3	7.91151e-143	0.797976	0.371	0.217	1.64045e-138	CD56dim_BNC2	MTMR3
RFX3	1.29344e-142	0.714785	0.465	0.301	2.68195e-138	CD56dim_BNC2	RFX3
PHC3	2.62906e-142	0.581029	0.558	0.383	5.45135e-138	CD56dim_BNC2	PHC3
TNPO3	2.64732e-142	0.724797	0.427	0.264	5.48921e-138	CD56dim_BNC2	TNPO3
EIF3K	4.75884e-142	-0.577313	0.677	0.705	9.86745e-138	CD56dim_BNC2	EIF3K
AKAP10	5.17789e-142	0.830797	0.345	0.196	1.07363e-137	CD56dim_BNC2	AKAP10
TNRC6A	5.25059e-142	0.528239	0.572	0.39	1.08871e-137	CD56dim_BNC2	TNRC6A
PKN2	1.51568e-141	0.595236	0.524	0.351	3.14276e-137	CD56dim_BNC2	PKN2
LRCH1	1.59582e-141	0.766658	0.37	0.216	3.30894e-137	CD56dim_BNC2	LRCH1
ZBTB1	5.89608e-141	0.536692	0.567	0.384	1.22255e-136	CD56dim_BNC2	ZBTB1
PSMB10	6.68211e-141	-0.643524	0.617	0.663	1.38554e-136	CD56dim_BNC2	PSMB10
PRKCA	9.62233e-141	0.861869	0.394	0.242	1.99519e-136	CD56dim_BNC2	PRKCA
NLRP1	1.56251e-140	0.552164	0.57	0.392	3.23986e-136	CD56dim_BNC2	NLRP1
UIMC1	2.09172e-140	0.717056	0.424	0.264	4.33718e-136	CD56dim_BNC2	UIMC1
CNOT2	2.37004e-140	0.429219	0.67	0.479	4.91428e-136	CD56dim_BNC2	CNOT2
CERT1	2.55827e-140	0.722387	0.429	0.269	5.30457e-136	CD56dim_BNC2	CERT1
IGFBP7	5.98398e-140	0.444574	0.625	0.437	1.24078e-135	CD56dim_BNC2	IGFBP7
PPM1A	1.08075e-139	0.650152	0.411	0.248	2.24093e-135	CD56dim_BNC2	PPM1A
ATXN10	1.34616e-139	0.655904	0.495	0.329	2.79126e-135	CD56dim_BNC2	ATXN10
VMP1	1.51937e-139	0.618627	0.542	0.373	3.15041e-135	CD56dim_BNC2	VMP1
CHD2	1.65556e-139	0.484299	0.688	0.506	3.4328e-135	CD56dim_BNC2	CHD2
PRR5L	3.49722e-139	0.696809	0.369	0.211	7.25148e-135	CD56dim_BNC2	PRR5L
ENSG00000259972	5.14839e-139	1.10121	0.222	0.103	1.06752e-134	CD56dim_BNC2	ENSG00000259972
RALGAPA2	5.34255e-139	0.673235	0.421	0.26	1.10778e-134	CD56dim_BNC2	RALGAPA2
MAP2K5	9.93269e-139	0.80823	0.387	0.237	2.05954e-134	CD56dim_BNC2	MAP2K5
MORC3	1.40305e-138	0.580651	0.505	0.331	2.90922e-134	CD56dim_BNC2	MORC3
TANGO6	1.55542e-138	1.05304	0.279	0.147	3.22516e-134	CD56dim_BNC2	TANGO6
BTBD1	2.63413e-138	0.691442	0.402	0.243	5.46187e-134	CD56dim_BNC2	BTBD1
JAKMIP2	7.6656e-138	0.713918	0.41	0.253	1.58946e-133	CD56dim_BNC2	JAKMIP2
VAV1	1.32752e-137	0.72917	0.408	0.252	2.75262e-133	CD56dim_BNC2	VAV1
PDE7A	1.38934e-137	0.50042	0.645	0.459	2.8808e-133	CD56dim_BNC2	PDE7A
ENSG00000284685	1.69741e-137	1.09226	0.216	0.097	3.51958e-133	CD56dim_BNC2	ENSG00000284685
ENSG00000288064	2.9798e-137	0.950717	0.239	0.114	6.17862e-133	CD56dim_BNC2	ENSG00000288064
PCNX4	3.84663e-137	0.738532	0.422	0.265	7.976e-133	CD56dim_BNC2	PCNX4
CHFR	8.33197e-137	0.666124	0.41	0.249	1.72763e-132	CD56dim_BNC2	CHFR
WNK1	1.02081e-136	0.54238	0.591	0.412	2.11665e-132	CD56dim_BNC2	WNK1
DGLUCY	1.11292e-136	0.747908	0.395	0.241	2.30764e-132	CD56dim_BNC2	DGLUCY
RPRD2	2.54299e-136	0.693717	0.461	0.301	5.27288e-132	CD56dim_BNC2	RPRD2
GIGYF2	2.65658e-136	0.654759	0.452	0.288	5.50842e-132	CD56dim_BNC2	GIGYF2
ENSG00000228655	5.16657e-136	0.493844	0.545	0.364	1.07129e-131	CD56dim_BNC2	ENSG00000228655
NUTM2B-AS1	8.59568e-136	0.604911	0.506	0.335	1.78232e-131	CD56dim_BNC2	NUTM2B-AS1
QRICH1	1.27198e-135	0.654988	0.445	0.282	2.63745e-131	CD56dim_BNC2	QRICH1
RLF	1.3783e-135	0.585497	0.523	0.353	2.85791e-131	CD56dim_BNC2	RLF
ATP2B4	2.2406e-135	0.522775	0.639	0.465	4.64588e-131	CD56dim_BNC2	ATP2B4
SMURF1	2.24337e-135	0.922344	0.319	0.181	4.65163e-131	CD56dim_BNC2	SMURF1
RALGAPA1	2.5569e-135	0.571961	0.527	0.355	5.30173e-131	CD56dim_BNC2	RALGAPA1
TIAM2	2.71203e-135	1.13938	0.215	0.099	5.62339e-131	CD56dim_BNC2	TIAM2
MBTD1	3.09299e-135	0.807629	0.353	0.206	6.41331e-131	CD56dim_BNC2	MBTD1
USP32	3.24642e-135	0.860772	0.344	0.2	6.73146e-131	CD56dim_BNC2	USP32
TFCP2	4.55909e-135	0.857142	0.363	0.218	9.45328e-131	CD56dim_BNC2	TFCP2
FOXO1	6.09647e-135	0.757835	0.401	0.249	1.2641e-130	CD56dim_BNC2	FOXO1
PRKD3	6.46057e-135	0.701616	0.394	0.238	1.3396e-130	CD56dim_BNC2	PRKD3
RNF169	7.25432e-135	0.681979	0.43	0.269	1.50418e-130	CD56dim_BNC2	RNF169
ASB3	7.61566e-135	0.641822	0.428	0.266	1.57911e-130	CD56dim_BNC2	ASB3
YAF2	8.53546e-135	0.570827	0.548	0.376	1.76983e-130	CD56dim_BNC2	YAF2
TYW1	8.54577e-135	0.72263	0.402	0.249	1.77197e-130	CD56dim_BNC2	TYW1
FGD3	9.49301e-135	0.542014	0.543	0.364	1.96837e-130	CD56dim_BNC2	FGD3
RTN4	1.15221e-134	0.499523	0.635	0.455	2.38911e-130	CD56dim_BNC2	RTN4
NDUFB2	1.19756e-134	-0.656331	0.675	0.719	2.48314e-130	CD56dim_BNC2	NDUFB2
APRT	1.20206e-134	-0.714126	0.531	0.603	2.49246e-130	CD56dim_BNC2	APRT
ZCCHC17	2.22481e-134	0.592739	0.429	0.261	4.61315e-130	CD56dim_BNC2	ZCCHC17
LINC01138	2.40006e-134	0.5299	0.588	0.406	4.97653e-130	CD56dim_BNC2	LINC01138
MAP3K2	3.08296e-134	0.588255	0.533	0.365	6.39251e-130	CD56dim_BNC2	MAP3K2
EDF1	3.25378e-134	-0.593666	0.652	0.688	6.74671e-130	CD56dim_BNC2	EDF1
CPT1A	4.36363e-134	0.768107	0.355	0.207	9.04799e-130	CD56dim_BNC2	CPT1A
ULK4	5.3077e-134	0.993438	0.291	0.157	1.10055e-129	CD56dim_BNC2	ULK4
STIM2	5.86186e-134	0.545876	0.589	0.415	1.21546e-129	CD56dim_BNC2	STIM2
NPEPPS	6.4372e-134	0.645987	0.457	0.295	1.33475e-129	CD56dim_BNC2	NPEPPS
SND1	7.35246e-134	0.591855	0.521	0.35	1.52453e-129	CD56dim_BNC2	SND1
BMPR2	1.15416e-133	0.877109	0.35	0.206	2.39315e-129	CD56dim_BNC2	BMPR2
DIS3L2	1.5679e-133	0.722765	0.393	0.24	3.25104e-129	CD56dim_BNC2	DIS3L2
EVL	1.73945e-133	0.335946	0.879	0.729	3.60674e-129	CD56dim_BNC2	EVL
TLK2	2.33341e-133	0.651427	0.417	0.258	4.83832e-129	CD56dim_BNC2	TLK2
CD47	2.7115e-133	0.364045	0.835	0.664	5.62229e-129	CD56dim_BNC2	CD47
ANKFY1	4.70186e-133	0.923721	0.299	0.165	9.74931e-129	CD56dim_BNC2	ANKFY1
IP6K1	6.49005e-133	0.669731	0.438	0.278	1.34571e-128	CD56dim_BNC2	IP6K1
BICRAL	1.44873e-132	0.770349	0.413	0.264	3.00394e-128	CD56dim_BNC2	BICRAL
TCF20	1.4735e-132	0.848848	0.283	0.149	3.0553e-128	CD56dim_BNC2	TCF20
MGAT5	2.14853e-132	0.659624	0.384	0.231	4.45499e-128	CD56dim_BNC2	MGAT5
INTS6	6.71475e-132	0.738869	0.397	0.245	1.3923e-127	CD56dim_BNC2	INTS6
ADAM17	1.28992e-131	0.763156	0.359	0.213	2.67465e-127	CD56dim_BNC2	ADAM17
RFX3-DT	2.49428e-131	0.750889	0.4	0.25	5.1719e-127	CD56dim_BNC2	RFX3-DT
RBMS1	2.86383e-131	0.482627	0.649	0.474	5.93816e-127	CD56dim_BNC2	RBMS1
ENSG00000289485	2.93115e-131	0.581436	0.305	0.158	6.07774e-127	CD56dim_BNC2	ENSG00000289485
UBE4B	3.04899e-131	0.759123	0.387	0.239	6.32208e-127	CD56dim_BNC2	UBE4B
ARRB1	4.42957e-131	0.687548	0.404	0.248	9.18472e-127	CD56dim_BNC2	ARRB1
LINGO2	4.74925e-131	0.94238	0.485	0.364	9.84757e-127	CD56dim_BNC2	LINGO2
CRAMP1	5.26065e-131	0.926788	0.262	0.134	1.0908e-126	CD56dim_BNC2	CRAMP1
ENSG00000273118	1.05886e-130	1.08409	0.249	0.126	2.19555e-126	CD56dim_BNC2	ENSG00000273118
PHIP	1.06943e-130	0.537721	0.569	0.396	2.21746e-126	CD56dim_BNC2	PHIP
GZMH	2.45292e-130	-0.852692	0.765	0.734	5.08614e-126	CD56dim_BNC2	GZMH
MAPRE2	3.91287e-130	0.446956	0.738	0.57	8.11333e-126	CD56dim_BNC2	MAPRE2
MTMR12	4.46486e-130	0.766275	0.331	0.187	9.25788e-126	CD56dim_BNC2	MTMR12
SPAG9	4.95824e-130	0.585526	0.481	0.317	1.02809e-125	CD56dim_BNC2	SPAG9
ARFGEF2	8.90586e-130	0.820847	0.346	0.204	1.84663e-125	CD56dim_BNC2	ARFGEF2
TRPC4AP	1.45638e-129	0.576129	0.499	0.331	3.0198e-125	CD56dim_BNC2	TRPC4AP
ZDHHC17	1.66798e-129	0.796408	0.307	0.168	3.45855e-125	CD56dim_BNC2	ZDHHC17
PPP1R12B	1.81669e-129	0.886042	0.329	0.192	3.7669e-125	CD56dim_BNC2	PPP1R12B
UQCR10	2.20168e-129	-0.733443	0.524	0.597	4.56519e-125	CD56dim_BNC2	UQCR10
AEBP2	2.23589e-129	0.684346	0.438	0.284	4.63612e-125	CD56dim_BNC2	AEBP2
MEGF9	2.60528e-129	0.99456	0.302	0.17	5.40205e-125	CD56dim_BNC2	MEGF9
KDM2B	2.62731e-129	0.680197	0.405	0.251	5.44772e-125	CD56dim_BNC2	KDM2B
KPNA3	2.93906e-129	0.645345	0.478	0.322	6.09415e-125	CD56dim_BNC2	KPNA3
SUMF1	4.10459e-129	0.800121	0.423	0.278	8.51087e-125	CD56dim_BNC2	SUMF1
SLC35A3	7.56025e-129	0.720201	0.349	0.202	1.56762e-124	CD56dim_BNC2	SLC35A3
MAPKAP1	8.19527e-129	0.650065	0.432	0.276	1.69929e-124	CD56dim_BNC2	MAPKAP1
SPTLC2	1.17905e-128	0.690414	0.427	0.274	2.44476e-124	CD56dim_BNC2	SPTLC2
MECP2	1.51155e-128	0.464705	0.662	0.483	3.13421e-124	CD56dim_BNC2	MECP2
FTO	2.45057e-128	0.758177	0.391	0.245	5.08127e-124	CD56dim_BNC2	FTO
COLQ	3.66133e-128	0.840149	0.285	0.152	7.59176e-124	CD56dim_BNC2	COLQ
CORO1A	5.26241e-128	-0.434559	0.873	0.851	1.09116e-123	CD56dim_BNC2	CORO1A
KIAA0232	7.85494e-128	0.771745	0.321	0.182	1.62872e-123	CD56dim_BNC2	KIAA0232
VOPP1	1.29105e-127	0.499247	0.607	0.435	2.677e-123	CD56dim_BNC2	VOPP1
TSC22D1	2.12233e-127	1.01469	0.274	0.147	4.40064e-123	CD56dim_BNC2	TSC22D1
IREB2	2.91186e-127	0.638264	0.407	0.253	6.03775e-123	CD56dim_BNC2	IREB2
C1GALT1	4.53067e-127	0.653325	0.428	0.272	9.39435e-123	CD56dim_BNC2	C1GALT1
ANKRD13C	5.72193e-127	0.804338	0.334	0.195	1.18644e-122	CD56dim_BNC2	ANKRD13C
SMC5	8.55161e-127	0.527361	0.552	0.382	1.77318e-122	CD56dim_BNC2	SMC5
IL32	1.26858e-126	-0.928084	0.544	0.596	2.6304e-122	CD56dim_BNC2	IL32
EMP3	1.28612e-126	-0.575977	0.821	0.825	2.66676e-122	CD56dim_BNC2	EMP3
BTBD7	1.98496e-126	0.761902	0.371	0.225	4.11582e-122	CD56dim_BNC2	BTBD7
TUT7	2.23844e-126	0.521425	0.511	0.339	4.6414e-122	CD56dim_BNC2	TUT7
ELP4	2.91651e-126	0.772089	0.404	0.259	6.04737e-122	CD56dim_BNC2	ELP4
DOP1B	3.42949e-126	0.920986	0.275	0.147	7.11106e-122	CD56dim_BNC2	DOP1B
RABGEF1	4.30583e-126	0.554984	0.494	0.326	8.92814e-122	CD56dim_BNC2	RABGEF1
CCL5	4.94978e-126	-0.625294	0.827	0.818	1.02634e-121	CD56dim_BNC2	CCL5
KIDINS220	5.67224e-126	0.565313	0.484	0.322	1.17614e-121	CD56dim_BNC2	KIDINS220
TPT1-AS1	5.87251e-126	0.894033	0.265	0.138	1.21766e-121	CD56dim_BNC2	TPT1-AS1
NDUFA3	7.62062e-126	-1.02332	0.309	0.417	1.58014e-121	CD56dim_BNC2	NDUFA3
AQR	1.58628e-125	0.595983	0.433	0.274	3.28915e-121	CD56dim_BNC2	AQR
ZNF652	1.69308e-125	0.636059	0.508	0.35	3.5106e-121	CD56dim_BNC2	ZNF652
RFX7	2.68202e-125	0.686528	0.48	0.331	5.56117e-121	CD56dim_BNC2	RFX7
HLA-DPB1	3.94696e-125	-0.810399	0.562	0.608	8.18402e-121	CD56dim_BNC2	HLA-DPB1
EYA3	4.021e-125	0.835807	0.317	0.182	8.33754e-121	CD56dim_BNC2	EYA3
CASP10	5.36552e-125	0.841943	0.243	0.121	1.11254e-120	CD56dim_BNC2	CASP10
TLK1	5.54418e-125	0.549649	0.523	0.358	1.14959e-120	CD56dim_BNC2	TLK1
FUBP1	5.86203e-125	0.466348	0.584	0.404	1.21549e-120	CD56dim_BNC2	FUBP1
ARHGEF7	1.01529e-124	0.570871	0.433	0.274	2.10521e-120	CD56dim_BNC2	ARHGEF7
TAF15	1.47626e-124	0.440713	0.68	0.5	3.06103e-120	CD56dim_BNC2	TAF15
NOP53	3.07691e-124	-0.839087	0.459	0.531	6.37997e-120	CD56dim_BNC2	NOP53
SLC23A2	3.65649e-124	0.695715	0.364	0.218	7.58173e-120	CD56dim_BNC2	SLC23A2
LPCAT1	4.09213e-124	0.516123	0.501	0.33	8.48503e-120	CD56dim_BNC2	LPCAT1
USP9Y	5.32488e-124	0.888183	0.237	0.116	1.10411e-119	CD56dim_BNC2	USP9Y
KPNA6	5.44162e-124	0.634096	0.426	0.272	1.12832e-119	CD56dim_BNC2	KPNA6
OGT	5.78197e-124	0.464582	0.574	0.397	1.19889e-119	CD56dim_BNC2	OGT
HSP90AA1	7.99995e-124	-0.414628	0.847	0.843	1.65879e-119	CD56dim_BNC2	HSP90AA1
TPI1	2.96936e-123	-0.628664	0.586	0.632	6.15696e-119	CD56dim_BNC2	TPI1
AKR1C3	4.19532e-123	0.283938	0.452	0.26	8.69899e-119	CD56dim_BNC2	AKR1C3
LARP4B	5.53544e-123	0.589609	0.47	0.312	1.14777e-118	CD56dim_BNC2	LARP4B
PMS2P4	5.65819e-123	0.840043	0.344	0.207	1.17323e-118	CD56dim_BNC2	PMS2P4
HLCS	1.2378e-122	0.907055	0.336	0.203	2.56659e-118	CD56dim_BNC2	HLCS
VPS26A	1.5481e-122	0.54386	0.5	0.336	3.20999e-118	CD56dim_BNC2	VPS26A
DCAF5	1.95059e-122	0.556954	0.518	0.355	4.04455e-118	CD56dim_BNC2	DCAF5
ZNF638	2.05705e-122	0.507224	0.546	0.376	4.26529e-118	CD56dim_BNC2	ZNF638
CEP350	2.26359e-122	0.529897	0.533	0.367	4.69355e-118	CD56dim_BNC2	CEP350
LDLRAD4	3.89852e-122	0.816564	0.341	0.205	8.08358e-118	CD56dim_BNC2	LDLRAD4
PCM1	4.57343e-122	0.478975	0.637	0.462	9.48301e-118	CD56dim_BNC2	PCM1
KBTBD2	7.40478e-122	0.603226	0.419	0.263	1.53538e-117	CD56dim_BNC2	KBTBD2
CHD6	7.90745e-122	0.569332	0.463	0.303	1.63961e-117	CD56dim_BNC2	CHD6
TRPM7	2.81943e-121	0.590975	0.458	0.3	5.84609e-117	CD56dim_BNC2	TRPM7
TMOD3	3.2917e-121	0.498237	0.591	0.422	6.82535e-117	CD56dim_BNC2	TMOD3
UBE2E1	3.7666e-121	0.705179	0.422	0.275	7.81004e-117	CD56dim_BNC2	UBE2E1
SETD5	4.29241e-121	0.5922	0.505	0.349	8.90031e-117	CD56dim_BNC2	SETD5
OSBPL8	4.89168e-121	0.438168	0.703	0.533	1.01429e-116	CD56dim_BNC2	OSBPL8
EXOC6	4.92655e-121	0.766622	0.38	0.241	1.02152e-116	CD56dim_BNC2	EXOC6
ATP11A	9.93928e-121	0.941893	0.225	0.11	2.06091e-116	CD56dim_BNC2	ATP11A
POU2F1	1.40186e-120	0.711028	0.401	0.255	2.90676e-116	CD56dim_BNC2	POU2F1
CASTOR3P	2.22412e-120	0.777936	0.296	0.165	4.6117e-116	CD56dim_BNC2	CASTOR3P
FBXO42	2.61628e-120	0.807166	0.335	0.2	5.42485e-116	CD56dim_BNC2	FBXO42
NOL10	2.62068e-120	0.734915	0.367	0.227	5.43397e-116	CD56dim_BNC2	NOL10
GP6-AS1	2.81819e-120	0.651064	0.389	0.24	5.84351e-116	CD56dim_BNC2	GP6-AS1
LONP2	3.75073e-120	0.601514	0.425	0.272	7.77714e-116	CD56dim_BNC2	LONP2
CBFA2T2	4.29259e-120	0.722778	0.396	0.251	8.90068e-116	CD56dim_BNC2	CBFA2T2
TPD52	4.61739e-120	0.771921	0.377	0.235	9.57417e-116	CD56dim_BNC2	TPD52
ERN1	5.38109e-120	0.57853	0.481	0.32	1.11577e-115	CD56dim_BNC2	ERN1
SCAF4	1.01472e-119	0.67637	0.391	0.245	2.10402e-115	CD56dim_BNC2	SCAF4
RBM26	1.33243e-119	0.569214	0.48	0.321	2.76279e-115	CD56dim_BNC2	RBM26
RREB1	1.92869e-119	0.859554	0.277	0.151	3.99913e-115	CD56dim_BNC2	RREB1
ATOSA	2.61737e-119	0.649008	0.401	0.255	5.42711e-115	CD56dim_BNC2	ATOSA
DUSP2	2.63607e-119	-1.13465	0.343	0.445	5.46589e-115	CD56dim_BNC2	DUSP2
CPEB4	2.92317e-119	0.988462	0.231	0.116	6.06119e-115	CD56dim_BNC2	CPEB4
ATE1	4.53199e-119	0.590314	0.441	0.285	9.39709e-115	CD56dim_BNC2	ATE1
COX7A2	5.41695e-119	-0.616018	0.621	0.666	1.12321e-114	CD56dim_BNC2	COX7A2
RAB7A	5.86201e-119	0.406789	0.73	0.558	1.21549e-114	CD56dim_BNC2	RAB7A
ACYP2	7.19918e-119	0.706713	0.46	0.317	1.49275e-114	CD56dim_BNC2	ACYP2
CLEC16A	7.64979e-119	0.775317	0.315	0.18	1.58618e-114	CD56dim_BNC2	CLEC16A
CPEB3	8.56486e-119	1.08174	0.241	0.127	1.77592e-114	CD56dim_BNC2	CPEB3
LRRC8C	1.15812e-118	0.866916	0.324	0.193	2.40137e-114	CD56dim_BNC2	LRRC8C
ITPRIP	1.66376e-118	0.493345	0.362	0.209	3.44981e-114	CD56dim_BNC2	ITPRIP
TTC13	2.98988e-118	0.749779	0.318	0.185	6.19951e-114	CD56dim_BNC2	TTC13
HIPK1	3.34169e-118	0.464037	0.547	0.375	6.929e-114	CD56dim_BNC2	HIPK1
ARHGAP35	3.69751e-118	0.901133	0.258	0.136	7.66678e-114	CD56dim_BNC2	ARHGAP35
VPS13C	5.17627e-118	0.390056	0.743	0.566	1.0733e-113	CD56dim_BNC2	VPS13C
STX7	6.24486e-118	0.731324	0.306	0.173	1.29487e-113	CD56dim_BNC2	STX7
ADIPOR2	7.16928e-118	0.687444	0.373	0.23	1.48655e-113	CD56dim_BNC2	ADIPOR2
AGO4	8.31951e-118	0.687524	0.373	0.23	1.72505e-113	CD56dim_BNC2	AGO4
PXN	1.22772e-117	0.428954	0.615	0.435	2.54568e-113	CD56dim_BNC2	PXN
AHCYL2	1.39765e-117	1.03116	0.293	0.171	2.89803e-113	CD56dim_BNC2	AHCYL2
RHOQ	1.47455e-117	0.719788	0.299	0.167	3.05748e-113	CD56dim_BNC2	RHOQ
EIF2AK3	1.70059e-117	0.737849	0.331	0.195	3.52617e-113	CD56dim_BNC2	EIF2AK3
TCP10L	1.73816e-117	0.812516	0.298	0.168	3.60408e-113	CD56dim_BNC2	TCP10L
TMEM117	1.80221e-117	1.00824	0.261	0.141	3.73689e-113	CD56dim_BNC2	TMEM117
TOP2B	1.81798e-117	0.513362	0.514	0.349	3.76958e-113	CD56dim_BNC2	TOP2B
H1-4	2.8415e-117	-1.46687	0.156	0.265	5.89185e-113	CD56dim_BNC2	H1-4
ROMO1	3.09127e-117	-1.24978	0.176	0.287	6.40975e-113	CD56dim_BNC2	ROMO1
YBX1	3.2146e-117	-0.487374	0.745	0.744	6.66548e-113	CD56dim_BNC2	YBX1
CCNT2	3.72982e-117	0.64594	0.368	0.224	7.73377e-113	CD56dim_BNC2	CCNT2
MINDY2	4.91293e-117	0.798833	0.301	0.172	1.0187e-112	CD56dim_BNC2	MINDY2
DIDO1	5.13589e-117	0.564874	0.428	0.273	1.06493e-112	CD56dim_BNC2	DIDO1
KLRC2	5.68989e-117	-0.993759	0.21	0.337	1.1798e-112	CD56dim_BNC2	KLRC2
WDR33	1.06024e-116	0.452594	0.557	0.385	2.19841e-112	CD56dim_BNC2	WDR33
CTNNB1	1.09598e-116	0.465025	0.564	0.395	2.27252e-112	CD56dim_BNC2	CTNNB1
KMT5B	1.32989e-116	0.638081	0.399	0.252	2.75753e-112	CD56dim_BNC2	KMT5B
TNRC6C	2.37981e-116	0.407063	0.662	0.485	4.93454e-112	CD56dim_BNC2	TNRC6C
AKAP13	3.85877e-116	0.333554	0.879	0.747	8.00117e-112	CD56dim_BNC2	AKAP13
CALM2	4.38378e-116	-0.510103	0.739	0.75	9.08976e-112	CD56dim_BNC2	CALM2
TMEM245	5.21279e-116	0.708509	0.348	0.211	1.08087e-111	CD56dim_BNC2	TMEM245
AP1G1	5.91065e-116	0.614364	0.392	0.246	1.22557e-111	CD56dim_BNC2	AP1G1
SMG1	6.25005e-116	0.43968	0.591	0.417	1.29595e-111	CD56dim_BNC2	SMG1
ACTR3	8.10103e-116	0.346793	0.813	0.643	1.67975e-111	CD56dim_BNC2	ACTR3
FAM168A	1.42796e-115	1.00292	0.288	0.166	2.96088e-111	CD56dim_BNC2	FAM168A
RASGRP1	1.54283e-115	0.469072	0.57	0.402	3.19906e-111	CD56dim_BNC2	RASGRP1
ENSG00000251034	2.12257e-115	0.746886	0.25	0.129	4.40115e-111	CD56dim_BNC2	ENSG00000251034
TBC1D15	2.71188e-115	0.586579	0.398	0.248	5.62309e-111	CD56dim_BNC2	TBC1D15
TRIP4	2.81406e-115	0.880434	0.273	0.15	5.83495e-111	CD56dim_BNC2	TRIP4
MDM2	4.25794e-115	0.731757	0.337	0.202	8.82884e-111	CD56dim_BNC2	MDM2
YIPF4	4.36308e-115	0.636978	0.392	0.247	9.04685e-111	CD56dim_BNC2	YIPF4
INVS	6.10088e-115	0.777772	0.405	0.271	1.26502e-110	CD56dim_BNC2	INVS
DNAJB6	6.91386e-115	0.379608	0.669	0.485	1.43359e-110	CD56dim_BNC2	DNAJB6
PTPN2	7.32948e-115	0.428821	0.668	0.498	1.51977e-110	CD56dim_BNC2	PTPN2
ABCA5	9.09323e-115	0.810025	0.239	0.122	1.88548e-110	CD56dim_BNC2	ABCA5
RALGAPB	1.29022e-114	0.640992	0.362	0.221	2.67527e-110	CD56dim_BNC2	RALGAPB
ANO6	1.41734e-114	0.724762	0.373	0.234	2.93886e-110	CD56dim_BNC2	ANO6
ETNK1	1.61457e-114	0.54371	0.507	0.351	3.34782e-110	CD56dim_BNC2	ETNK1
RAPGEF6	1.92023e-114	0.541083	0.552	0.4	3.98159e-110	CD56dim_BNC2	RAPGEF6
NCK1	2.51407e-114	0.535054	0.51	0.353	5.21292e-110	CD56dim_BNC2	NCK1
ABHD3	2.83929e-114	0.759065	0.372	0.236	5.88727e-110	CD56dim_BNC2	ABHD3
FBXO3	4.61187e-114	0.661375	0.342	0.206	9.5627e-110	CD56dim_BNC2	FBXO3
SENP6	4.62398e-114	0.487386	0.574	0.412	9.58781e-110	CD56dim_BNC2	SENP6
ST8SIA4	5.27234e-114	0.678292	0.391	0.251	1.09322e-109	CD56dim_BNC2	ST8SIA4
TPK1	5.39362e-114	0.812728	0.321	0.19	1.11837e-109	CD56dim_BNC2	TPK1
SGPP1	6.36596e-114	0.81942	0.299	0.174	1.31998e-109	CD56dim_BNC2	SGPP1
DENND3	7.66838e-114	0.746136	0.278	0.153	1.59004e-109	CD56dim_BNC2	DENND3
CHIC2	8.77757e-114	0.513502	0.483	0.323	1.82003e-109	CD56dim_BNC2	CHIC2
MYL12B	8.92928e-114	-0.411672	0.868	0.86	1.85149e-109	CD56dim_BNC2	MYL12B
EPC2	1.22834e-113	0.565278	0.419	0.269	2.54695e-109	CD56dim_BNC2	EPC2
SLC20A1	2.43231e-113	0.568447	0.421	0.27	5.0434e-109	CD56dim_BNC2	SLC20A1
EFR3A	2.95172e-113	0.559555	0.489	0.336	6.12039e-109	CD56dim_BNC2	EFR3A
NEK7	4.76975e-113	0.558946	0.508	0.352	9.89007e-109	CD56dim_BNC2	NEK7
IER2	6.64965e-113	-0.692795	0.645	0.684	1.37881e-108	CD56dim_BNC2	IER2
DGCR2	7.44336e-113	0.811978	0.285	0.16	1.54338e-108	CD56dim_BNC2	DGCR2
SYTL2	8.51939e-113	0.539818	0.51	0.351	1.7665e-108	CD56dim_BNC2	SYTL2
RAP1A	9.74618e-113	0.441972	0.728	0.573	2.02087e-108	CD56dim_BNC2	RAP1A
ENSG00000272368	9.81762e-113	0.657963	0.301	0.171	2.03568e-108	CD56dim_BNC2	ENSG00000272368
ZNF254	1.01767e-112	0.783949	0.295	0.169	2.11013e-108	CD56dim_BNC2	ZNF254
PET100	1.55846e-112	-0.920361	0.342	0.441	3.23147e-108	CD56dim_BNC2	PET100
CUL4A	2.99955e-112	0.645248	0.376	0.235	6.21957e-108	CD56dim_BNC2	CUL4A
ITPR1	3.00119e-112	0.673875	0.366	0.226	6.22297e-108	CD56dim_BNC2	ITPR1
PAFAH1B2	8.57697e-112	0.757238	0.303	0.176	1.77844e-107	CD56dim_BNC2	PAFAH1B2
LINC00342	8.59587e-112	0.600861	0.385	0.24	1.78235e-107	CD56dim_BNC2	LINC00342
RAD54L2	9.49321e-112	0.70458	0.34	0.206	1.96842e-107	CD56dim_BNC2	RAD54L2
ATXN7	1.05439e-111	0.514348	0.49	0.33	2.18628e-107	CD56dim_BNC2	ATXN7
MINDY3	1.12887e-111	0.72521	0.316	0.186	2.34072e-107	CD56dim_BNC2	MINDY3
MIA2	1.26693e-111	0.559034	0.458	0.304	2.62699e-107	CD56dim_BNC2	MIA2
ATF6	1.58966e-111	0.597278	0.413	0.266	3.29616e-107	CD56dim_BNC2	ATF6
ZNF207	2.27146e-111	0.40396	0.679	0.502	4.70987e-107	CD56dim_BNC2	ZNF207
PBX3	2.40018e-111	0.803085	0.372	0.24	4.97677e-107	CD56dim_BNC2	PBX3
R3HDM1	3.43277e-111	0.704325	0.414	0.277	7.11784e-107	CD56dim_BNC2	R3HDM1
PIK3CA	8.45053e-111	0.680774	0.356	0.221	1.75222e-106	CD56dim_BNC2	PIK3CA
CNST	9.33854e-111	0.641822	0.353	0.214	1.93635e-106	CD56dim_BNC2	CNST
UHRF2	1.04021e-110	0.658018	0.365	0.227	2.15687e-106	CD56dim_BNC2	UHRF2
MLLT10	2.58238e-110	0.648346	0.409	0.268	5.35456e-106	CD56dim_BNC2	MLLT10
PLCG2	3.41417e-110	0.391157	0.643	0.466	7.07928e-106	CD56dim_BNC2	PLCG2
TNPO1	4.1822e-110	0.570266	0.419	0.272	8.67179e-106	CD56dim_BNC2	TNPO1
PIAS2	5.13103e-110	0.810831	0.283	0.161	1.06392e-105	CD56dim_BNC2	PIAS2
NKTR	7.23485e-110	0.432825	0.59	0.422	1.50015e-105	CD56dim_BNC2	NKTR
ATR	1.36284e-109	0.527469	0.52	0.367	2.82585e-105	CD56dim_BNC2	ATR
TMEM165	1.48437e-109	0.483419	0.539	0.377	3.07785e-105	CD56dim_BNC2	TMEM165
NCOA6	1.64218e-109	0.662713	0.355	0.22	3.40505e-105	CD56dim_BNC2	NCOA6
NR2C2	2.14251e-109	0.675126	0.362	0.226	4.44249e-105	CD56dim_BNC2	NR2C2
CLIP1	2.71183e-109	0.611769	0.401	0.26	5.62298e-105	CD56dim_BNC2	CLIP1
PLEKHA2	2.90014e-109	0.417152	0.629	0.459	6.01343e-105	CD56dim_BNC2	PLEKHA2
MAP2K1	4.36897e-109	0.683612	0.385	0.249	9.05906e-105	CD56dim_BNC2	MAP2K1
GOLPH3	8.74563e-109	0.512109	0.51	0.354	1.81341e-104	CD56dim_BNC2	GOLPH3
ATG16L1	9.68645e-109	0.724006	0.338	0.207	2.00849e-104	CD56dim_BNC2	ATG16L1
RB1CC1	1.28125e-108	0.471834	0.547	0.385	2.65667e-104	CD56dim_BNC2	RB1CC1
WDPCP	1.28764e-108	0.705589	0.383	0.249	2.66992e-104	CD56dim_BNC2	WDPCP
TASP1	1.73806e-108	0.760502	0.327	0.2	3.60386e-104	CD56dim_BNC2	TASP1
CSGALNACT2	2.02176e-108	0.520032	0.481	0.327	4.19211e-104	CD56dim_BNC2	CSGALNACT2
EIF3G	2.80799e-108	-0.571775	0.657	0.683	5.82237e-104	CD56dim_BNC2	EIF3G
S100PBP	4.0226e-108	0.673691	0.373	0.237	8.34086e-104	CD56dim_BNC2	S100PBP
CYP20A1	4.99462e-108	0.612012	0.386	0.244	1.03564e-103	CD56dim_BNC2	CYP20A1
ZNF394	6.51032e-108	0.551228	0.423	0.276	1.34992e-103	CD56dim_BNC2	ZNF394
LATS1	1.65071e-107	0.631033	0.381	0.243	3.42274e-103	CD56dim_BNC2	LATS1
PARN	1.67486e-107	0.670426	0.368	0.234	3.47283e-103	CD56dim_BNC2	PARN
MED15	2.22726e-107	0.492059	0.502	0.344	4.61823e-103	CD56dim_BNC2	MED15
VWA8	3.89174e-107	0.627805	0.417	0.278	8.06953e-103	CD56dim_BNC2	VWA8
MLLT3	5.67905e-107	0.753983	0.395	0.263	1.17755e-102	CD56dim_BNC2	MLLT3
NDUFA4	5.91206e-107	-0.575863	0.629	0.673	1.22587e-102	CD56dim_BNC2	NDUFA4
MSH3	1.01339e-106	0.711845	0.35	0.22	2.10126e-102	CD56dim_BNC2	MSH3
VPS37B	1.06974e-106	0.378214	0.61	0.436	2.2181e-102	CD56dim_BNC2	VPS37B
ZNF44	1.18235e-106	0.693994	0.298	0.171	2.45159e-102	CD56dim_BNC2	ZNF44
ERCC6L2	2.85554e-106	0.767803	0.287	0.165	5.92097e-102	CD56dim_BNC2	ERCC6L2
EEF2	2.95978e-106	-0.809432	0.645	0.633	6.1371e-102	CD56dim_BNC2	EEF2
GPBP1L1	2.96007e-106	0.513465	0.483	0.33	6.1377e-102	CD56dim_BNC2	GPBP1L1
PBRM1	3.18277e-106	0.497451	0.53	0.374	6.59948e-102	CD56dim_BNC2	PBRM1
TCF25	3.22268e-106	0.308017	0.786	0.624	6.68222e-102	CD56dim_BNC2	TCF25
PRKX	3.4453e-106	0.440007	0.593	0.427	7.14383e-102	CD56dim_BNC2	PRKX
RPL23	5.19979e-106	-0.462924	0.741	0.743	1.07818e-101	CD56dim_BNC2	RPL23
ENSG00000274767	6.43152e-106	0.741847	0.203	0.097	1.33358e-101	CD56dim_BNC2	ENSG00000274767
HIBCH	7.50752e-106	0.644263	0.373	0.238	1.55668e-101	CD56dim_BNC2	HIBCH
CBR4	8.68127e-106	0.77903	0.314	0.189	1.80006e-101	CD56dim_BNC2	CBR4
PPP4R3A	9.13055e-106	0.444646	0.539	0.374	1.89322e-101	CD56dim_BNC2	PPP4R3A
TASOR2	1.406e-105	0.541307	0.475	0.328	2.91533e-101	CD56dim_BNC2	TASOR2
SPATA5	1.81041e-105	0.799806	0.303	0.181	3.75389e-101	CD56dim_BNC2	SPATA5
ZMYM4	2.04923e-105	0.777437	0.331	0.206	4.24909e-101	CD56dim_BNC2	ZMYM4
MIR181A2HG	2.32375e-105	0.809921	0.241	0.127	4.8183e-101	CD56dim_BNC2	MIR181A2HG
ZNF91	2.69515e-105	0.665331	0.334	0.203	5.5884e-101	CD56dim_BNC2	ZNF91
REPS1	2.74247e-105	0.624143	0.39	0.252	5.6865e-101	CD56dim_BNC2	REPS1
LINC00513	3.35101e-105	0.626535	0.281	0.156	6.94831e-101	CD56dim_BNC2	LINC00513
ATP5MK	5.2006e-105	-0.754979	0.498	0.563	1.07834e-100	CD56dim_BNC2	ATP5MK
CHST2	6.47225e-105	0.452029	0.409	0.259	1.34202e-100	CD56dim_BNC2	CHST2
EEIG2	7.09628e-105	0.874975	0.249	0.136	1.47141e-100	CD56dim_BNC2	EEIG2
SS18	8.78375e-105	0.59044	0.406	0.266	1.82131e-100	CD56dim_BNC2	SS18
ESCO1	9.67269e-105	0.668081	0.353	0.221	2.00563e-100	CD56dim_BNC2	ESCO1
MAP3K7	1.06015e-104	0.670759	0.307	0.18	2.19821e-100	CD56dim_BNC2	MAP3K7
R3HCC1L	1.42668e-104	0.617569	0.379	0.241	2.95821e-100	CD56dim_BNC2	R3HCC1L
FKBP5	1.56755e-104	0.963004	0.371	0.247	3.25031e-100	CD56dim_BNC2	FKBP5
WWP1	1.93609e-104	0.578801	0.404	0.263	4.01449e-100	CD56dim_BNC2	WWP1
SCLT1	2.44868e-104	0.462538	0.649	0.502	5.07735e-100	CD56dim_BNC2	SCLT1
DCP1A	4.6447e-104	0.580353	0.388	0.248	9.63079e-100	CD56dim_BNC2	DCP1A
XRRA1	5.299e-104	0.639444	0.342	0.21	1.09875e-99	CD56dim_BNC2	XRRA1
TMEM71	5.99144e-104	0.485669	0.41	0.259	1.24232e-99	CD56dim_BNC2	TMEM71
IL2RG	6.01124e-104	-0.454579	0.791	0.788	1.24643e-99	CD56dim_BNC2	IL2RG
MAP4K4	6.21506e-104	0.641941	0.403	0.267	1.28869e-99	CD56dim_BNC2	MAP4K4
NAA15	6.96579e-104	0.61897	0.361	0.227	1.44436e-99	CD56dim_BNC2	NAA15
PPFIA1	7.37902e-104	0.814505	0.289	0.17	1.53004e-99	CD56dim_BNC2	PPFIA1
RABEP1	9.18993e-104	0.523387	0.491	0.341	1.90553e-99	CD56dim_BNC2	RABEP1
RAB3GAP2	1.02618e-103	0.601305	0.397	0.258	2.12778e-99	CD56dim_BNC2	RAB3GAP2
TTC14	1.03431e-103	0.466481	0.49	0.335	2.14463e-99	CD56dim_BNC2	TTC14
MIATNB	1.151e-103	0.91606	0.219	0.113	2.3866e-99	CD56dim_BNC2	MIATNB
LINC01684	1.21765e-103	0.796604	0.298	0.177	2.52481e-99	CD56dim_BNC2	LINC01684
PRDX6-AS1	1.3665e-103	0.852544	0.243	0.132	2.83343e-99	CD56dim_BNC2	PRDX6-AS1
SYTL3	1.4109e-103	0.27429	0.913	0.797	2.92551e-99	CD56dim_BNC2	SYTL3
ATG5	1.72161e-103	0.518308	0.477	0.327	3.56976e-99	CD56dim_BNC2	ATG5
SLA	2.98228e-103	0.474961	0.453	0.3	6.18377e-99	CD56dim_BNC2	SLA
COX8A	2.99535e-103	-0.606956	0.59	0.635	6.21085e-99	CD56dim_BNC2	COX8A
RIC1	3.18761e-103	0.602394	0.382	0.245	6.60952e-99	CD56dim_BNC2	RIC1
SLC10A7	3.72712e-103	0.826196	0.275	0.158	7.72818e-99	CD56dim_BNC2	SLC10A7
LMBR1	4.63976e-103	0.600587	0.428	0.29	9.62054e-99	CD56dim_BNC2	LMBR1
PHTF2	1.31488e-102	0.709001	0.327	0.202	2.72639e-98	CD56dim_BNC2	PHTF2
SLC20A2	1.41899e-102	0.726683	0.319	0.194	2.94227e-98	CD56dim_BNC2	SLC20A2
ZNF767P	2.53515e-102	0.614836	0.388	0.252	5.25663e-98	CD56dim_BNC2	ZNF767P
RHBDF2	3.07963e-102	0.581393	0.353	0.218	6.38562e-98	CD56dim_BNC2	RHBDF2
PRKAR2A	4.11115e-102	0.555932	0.459	0.315	8.52447e-98	CD56dim_BNC2	PRKAR2A
ATRN	4.63008e-102	0.887316	0.284	0.169	9.60046e-98	CD56dim_BNC2	ATRN
GALNT1	6.65344e-102	0.598424	0.377	0.241	1.37959e-97	CD56dim_BNC2	GALNT1
TTC39B	7.84434e-102	0.775888	0.301	0.18	1.62652e-97	CD56dim_BNC2	TTC39B
JUNB	8.17521e-102	-0.826917	0.595	0.643	1.69513e-97	CD56dim_BNC2	JUNB
CHD1	8.94234e-102	0.360117	0.677	0.508	1.85419e-97	CD56dim_BNC2	CHD1
ANKRD36	1.16287e-101	0.582374	0.396	0.258	2.4112e-97	CD56dim_BNC2	ANKRD36
RASA1	1.20456e-101	0.541083	0.433	0.288	2.49766e-97	CD56dim_BNC2	RASA1
TMCC1	1.21563e-101	0.910774	0.307	0.191	2.52061e-97	CD56dim_BNC2	TMCC1
PI4K2B	1.29966e-101	0.750074	0.284	0.167	2.69484e-97	CD56dim_BNC2	PI4K2B
C18orf25	1.86927e-101	0.754115	0.296	0.177	3.87594e-97	CD56dim_BNC2	C18orf25
PPIL2	2.08623e-101	0.662836	0.288	0.167	4.32579e-97	CD56dim_BNC2	PPIL2
RNF138	3.00095e-101	0.536863	0.425	0.28	6.22246e-97	CD56dim_BNC2	RNF138
NDUFB8	3.66427e-101	-0.659701	0.527	0.582	7.59786e-97	CD56dim_BNC2	NDUFB8
SLA2	3.75251e-101	0.404716	0.536	0.373	7.78083e-97	CD56dim_BNC2	SLA2
PTGDS	4.00708e-101	0.553059	0.253	0.139	8.30868e-97	CD56dim_BNC2	PTGDS
PRKCE	4.7427e-101	0.700683	0.327	0.202	9.83399e-97	CD56dim_BNC2	PRKCE
ENSG00000288891	4.83068e-101	1.02443	0.202	0.102	1.00164e-96	CD56dim_BNC2	ENSG00000288891
IFITM3	6.09166e-101	-0.841691	0.384	0.475	1.26311e-96	CD56dim_BNC2	IFITM3
RAB6A	1.04661e-100	0.51737	0.516	0.371	2.17014e-96	CD56dim_BNC2	RAB6A
IFI16	1.17664e-100	0.312958	0.801	0.645	2.43976e-96	CD56dim_BNC2	IFI16
RPS6KA3	1.70593e-100	0.39809	0.664	0.507	3.53725e-96	CD56dim_BNC2	RPS6KA3
BTN3A1	1.99114e-100	0.397684	0.56	0.396	4.12863e-96	CD56dim_BNC2	BTN3A1
SLC12A6	2.02629e-100	0.818328	0.274	0.159	4.2015e-96	CD56dim_BNC2	SLC12A6
CENATAC	2.35342e-100	0.749052	0.245	0.133	4.87981e-96	CD56dim_BNC2	CENATAC
OPA1	3.0792e-100	0.562846	0.406	0.267	6.38472e-96	CD56dim_BNC2	OPA1
ZNF708	3.88878e-100	0.570678	0.36	0.227	8.06339e-96	CD56dim_BNC2	ZNF708
TLE5	5.16083e-100	-0.389564	0.888	0.862	1.0701e-95	CD56dim_BNC2	TLE5
SRBD1	6.23559e-100	0.718952	0.331	0.208	1.29295e-95	CD56dim_BNC2	SRBD1
HNRNPH1	6.45143e-100	0.340517	0.617	0.441	1.3377e-95	CD56dim_BNC2	HNRNPH1
ATP5MC2	7.88128e-100	-0.445601	0.763	0.747	1.63418e-95	CD56dim_BNC2	ATP5MC2
ARID3B	7.98326e-100	0.703245	0.292	0.172	1.65533e-95	CD56dim_BNC2	ARID3B
YTHDF3	8.25314e-100	0.58256	0.369	0.234	1.71129e-95	CD56dim_BNC2	YTHDF3
MGA	8.96475e-100	0.727533	0.294	0.173	1.85884e-95	CD56dim_BNC2	MGA
SRSF5	1.42163e-99	-0.405779	0.783	0.783	2.94774e-95	CD56dim_BNC2	SRSF5
FOCAD	1.44746e-99	0.771403	0.272	0.157	3.0013e-95	CD56dim_BNC2	FOCAD
ZNF131	1.58954e-99	0.519201	0.455	0.311	3.2959e-95	CD56dim_BNC2	ZNF131
DDX17	1.59908e-99	0.30008	0.82	0.653	3.31569e-95	CD56dim_BNC2	DDX17
DNAJC5	3.15698e-99	0.83142	0.225	0.119	6.546e-95	CD56dim_BNC2	DNAJC5
GTF2I	3.36586e-99	0.574947	0.401	0.265	6.97912e-95	CD56dim_BNC2	GTF2I
USP3-AS1	8.97839e-99	0.681591	0.286	0.167	1.86167e-94	CD56dim_BNC2	USP3-AS1
SRGAP2	9.48556e-99	0.918546	0.227	0.123	1.96683e-94	CD56dim_BNC2	SRGAP2
DCAF1	9.95486e-99	0.769593	0.278	0.163	2.06414e-94	CD56dim_BNC2	DCAF1
SFSWAP	1.18576e-98	0.498719	0.409	0.266	2.45867e-94	CD56dim_BNC2	SFSWAP
TAF2	1.24551e-98	0.598449	0.363	0.231	2.58256e-94	CD56dim_BNC2	TAF2
KMT2E	1.63865e-98	0.271533	0.88	0.735	3.39774e-94	CD56dim_BNC2	KMT2E
CDC14A	1.68334e-98	0.601089	0.392	0.259	3.49041e-94	CD56dim_BNC2	CDC14A
SCML4	1.85704e-98	0.545528	0.508	0.367	3.85058e-94	CD56dim_BNC2	SCML4
RFTN1	2.54926e-98	0.387417	0.63	0.462	5.2859e-94	CD56dim_BNC2	RFTN1
ILRUN	3.0666e-98	0.662073	0.372	0.243	6.35859e-94	CD56dim_BNC2	ILRUN
CERS5	4.52597e-98	0.644628	0.32	0.195	9.38461e-94	CD56dim_BNC2	CERS5
GARS1-DT	4.6968e-98	0.67972	0.297	0.178	9.73881e-94	CD56dim_BNC2	GARS1-DT
PIGX	5.65437e-98	0.889529	0.251	0.142	1.17243e-93	CD56dim_BNC2	PIGX
GAS7	8.08681e-98	0.609083	0.42	0.284	1.6768e-93	CD56dim_BNC2	GAS7
NUP214	8.38562e-98	0.572897	0.392	0.258	1.73876e-93	CD56dim_BNC2	NUP214
MARCHF7	8.60441e-98	0.510994	0.472	0.329	1.78412e-93	CD56dim_BNC2	MARCHF7
LRRFIP2	1.92243e-97	0.629766	0.389	0.259	3.98616e-93	CD56dim_BNC2	LRRFIP2
STK24	3.83688e-97	0.570711	0.393	0.258	7.95578e-93	CD56dim_BNC2	STK24
KDM3B	4.58337e-97	0.528858	0.418	0.279	9.50362e-93	CD56dim_BNC2	KDM3B
USPL1	4.96372e-97	0.561925	0.369	0.237	1.02923e-92	CD56dim_BNC2	USPL1
TTLL3	6.2694e-97	0.82616	0.206	0.106	1.29996e-92	CD56dim_BNC2	TTLL3
PPP1R21	6.73012e-97	0.670729	0.344	0.218	1.39549e-92	CD56dim_BNC2	PPP1R21
TAF3	6.95037e-97	0.611459	0.426	0.294	1.44116e-92	CD56dim_BNC2	TAF3
PDZD8	8.14159e-97	0.55478	0.408	0.272	1.68816e-92	CD56dim_BNC2	PDZD8
SLC25A42	1.00066e-96	0.702915	0.267	0.152	2.07486e-92	CD56dim_BNC2	SLC25A42
NDE1	1.16153e-96	0.583759	0.318	0.193	2.40842e-92	CD56dim_BNC2	NDE1
CACUL1	1.35002e-96	0.602606	0.364	0.235	2.79927e-92	CD56dim_BNC2	CACUL1
CPSF6	1.51857e-96	0.441834	0.51	0.361	3.14876e-92	CD56dim_BNC2	CPSF6
TET3	2.15606e-96	0.705177	0.313	0.194	4.47059e-92	CD56dim_BNC2	TET3
TRAK1	2.18469e-96	0.802334	0.263	0.152	4.52996e-92	CD56dim_BNC2	TRAK1
RAB11FIP3	2.49941e-96	0.838917	0.237	0.131	5.18253e-92	CD56dim_BNC2	RAB11FIP3
RHOT1	3.61151e-96	0.753517	0.274	0.16	7.48847e-92	CD56dim_BNC2	RHOT1
TSPOAP1	3.85465e-96	0.679627	0.246	0.136	7.99262e-92	CD56dim_BNC2	TSPOAP1
CUL2	4.47447e-96	0.569225	0.364	0.233	9.27781e-92	CD56dim_BNC2	CUL2
TMEM87A	4.64724e-96	0.460501	0.545	0.396	9.63605e-92	CD56dim_BNC2	TMEM87A
MAPK8IP3	4.9501e-96	0.700017	0.259	0.146	1.0264e-91	CD56dim_BNC2	MAPK8IP3
TYW1B	6.95112e-96	0.885724	0.251	0.143	1.44131e-91	CD56dim_BNC2	TYW1B
NEMF	8.23104e-96	0.398186	0.602	0.443	1.70671e-91	CD56dim_BNC2	NEMF
RETREG3	1.407e-95	0.650441	0.326	0.202	2.91741e-91	CD56dim_BNC2	RETREG3
ATF7	1.83471e-95	0.685045	0.308	0.188	3.80427e-91	CD56dim_BNC2	ATF7
INPP5B	2.01539e-95	0.838384	0.264	0.154	4.17891e-91	CD56dim_BNC2	INPP5B
SLC9A8	2.48675e-95	0.675761	0.296	0.178	5.15627e-91	CD56dim_BNC2	SLC9A8
STAG2	2.54094e-95	0.366365	0.698	0.537	5.26864e-91	CD56dim_BNC2	STAG2
PSMD12	2.74702e-95	0.528648	0.366	0.234	5.69594e-91	CD56dim_BNC2	PSMD12
AHCTF1	3.78284e-95	0.690869	0.31	0.19	7.84372e-91	CD56dim_BNC2	AHCTF1
ZNF595	3.81644e-95	0.739207	0.212	0.11	7.91338e-91	CD56dim_BNC2	ZNF595
MCPH1	4.28672e-95	0.620231	0.396	0.265	8.88852e-91	CD56dim_BNC2	MCPH1
KCNAB2	4.43447e-95	0.470164	0.491	0.344	9.19486e-91	CD56dim_BNC2	KCNAB2
NUP88	5.11788e-95	0.568157	0.341	0.213	1.06119e-90	CD56dim_BNC2	NUP88
ENSG00000287555	5.97935e-95	0.611174	0.28	0.163	1.23982e-90	CD56dim_BNC2	ENSG00000287555
LUC7L3	6.3925e-95	0.335943	0.688	0.516	1.32549e-90	CD56dim_BNC2	LUC7L3
COX6B1	6.71621e-95	-0.560015	0.622	0.651	1.39261e-90	CD56dim_BNC2	COX6B1
LINC01004	7.08535e-95	0.742693	0.279	0.165	1.46915e-90	CD56dim_BNC2	LINC01004
DMTF1	8.08059e-95	0.529806	0.372	0.24	1.67551e-90	CD56dim_BNC2	DMTF1
NT5C2	1.2023e-94	0.440178	0.57	0.418	2.49297e-90	CD56dim_BNC2	NT5C2
PHLDB2	1.70453e-94	0.875331	0.201	0.103	3.53434e-90	CD56dim_BNC2	PHLDB2
RC3H2	1.74608e-94	0.606353	0.383	0.253	3.6205e-90	CD56dim_BNC2	RC3H2
MCU	2.14369e-94	0.94438	0.232	0.13	4.44494e-90	CD56dim_BNC2	MCU
AFF1	3.67678e-94	0.607997	0.422	0.287	7.62381e-90	CD56dim_BNC2	AFF1
ZDHHC14	4.05609e-94	0.877009	0.24	0.136	8.41031e-90	CD56dim_BNC2	ZDHHC14
HMBOX1	4.39807e-94	0.671732	0.327	0.206	9.1194e-90	CD56dim_BNC2	HMBOX1
RMC1	5.83265e-94	0.600439	0.322	0.199	1.2094e-89	CD56dim_BNC2	RMC1
CDC73	6.03483e-94	0.493952	0.457	0.316	1.25132e-89	CD56dim_BNC2	CDC73
NGLY1	6.44477e-94	0.49913	0.439	0.3	1.33632e-89	CD56dim_BNC2	NGLY1
CYRIA	7.21263e-94	0.634988	0.32	0.197	1.49554e-89	CD56dim_BNC2	CYRIA
RNF19A	7.78845e-94	0.372308	0.647	0.489	1.61493e-89	CD56dim_BNC2	RNF19A
ARID5B	1.48056e-93	0.605613	0.46	0.324	3.06993e-89	CD56dim_BNC2	ARID5B
RNF213-AS1	1.94912e-93	0.808869	0.212	0.112	4.0415e-89	CD56dim_BNC2	RNF213-AS1
PXK	2.3005e-93	0.759853	0.248	0.14	4.77009e-89	CD56dim_BNC2	PXK
KCTD20	3.49275e-93	0.666635	0.301	0.184	7.24222e-89	CD56dim_BNC2	KCTD20
P2RY8	3.509e-93	0.383324	0.679	0.536	7.27591e-89	CD56dim_BNC2	P2RY8
EIF3F	3.98496e-93	-0.546367	0.606	0.63	8.26281e-89	CD56dim_BNC2	EIF3F
GAPVD1	4.02361e-93	0.55953	0.382	0.251	8.34296e-89	CD56dim_BNC2	GAPVD1
PDK3	5.22897e-93	0.570224	0.385	0.253	1.08423e-88	CD56dim_BNC2	PDK3
TRA2A	5.7712e-93	0.32582	0.672	0.501	1.19666e-88	CD56dim_BNC2	TRA2A
ZNF506	5.79986e-93	0.558717	0.309	0.185	1.2026e-88	CD56dim_BNC2	ZNF506
FBXO34	5.95165e-93	0.540022	0.413	0.277	1.23407e-88	CD56dim_BNC2	FBXO34
FAM120B	7.8973e-93	0.578078	0.387	0.258	1.6375e-88	CD56dim_BNC2	FAM120B
WDR37	1.11916e-92	0.45982	0.464	0.318	2.32059e-88	CD56dim_BNC2	WDR37
VIM	1.23098e-92	-0.771573	0.565	0.605	2.55244e-88	CD56dim_BNC2	VIM
MAP4	1.28115e-92	0.525342	0.499	0.361	2.65646e-88	CD56dim_BNC2	MAP4
MAP4K5	1.49592e-92	0.481133	0.505	0.363	3.10179e-88	CD56dim_BNC2	MAP4K5
ASXL2	1.68226e-92	0.730202	0.309	0.193	3.48817e-88	CD56dim_BNC2	ASXL2
GLYR1	1.68617e-92	0.539547	0.374	0.242	3.49628e-88	CD56dim_BNC2	GLYR1
UBE2R2	1.79196e-92	0.492027	0.502	0.357	3.71562e-88	CD56dim_BNC2	UBE2R2
HERC3	1.94435e-92	0.582867	0.339	0.214	4.03161e-88	CD56dim_BNC2	HERC3
THRAP3	2.05471e-92	0.341498	0.715	0.552	4.26044e-88	CD56dim_BNC2	THRAP3
PHACTR2	2.2587e-92	0.569402	0.477	0.353	4.68342e-88	CD56dim_BNC2	PHACTR2
FAF2	2.33969e-92	0.667379	0.317	0.199	4.85134e-88	CD56dim_BNC2	FAF2
PSMA7	2.3868e-92	-0.533939	0.677	0.7	4.94902e-88	CD56dim_BNC2	PSMA7
STAM2	3.05962e-92	0.764882	0.238	0.133	6.34413e-88	CD56dim_BNC2	STAM2
SLC25A16	3.70088e-92	0.766663	0.244	0.138	7.67377e-88	CD56dim_BNC2	SLC25A16
GON4L	5.66342e-92	0.505551	0.45	0.311	1.17431e-87	CD56dim_BNC2	GON4L
TBC1D23	5.69672e-92	0.638046	0.298	0.182	1.18122e-87	CD56dim_BNC2	TBC1D23
PHF20	6.22069e-92	0.388718	0.671	0.518	1.28986e-87	CD56dim_BNC2	PHF20
UBE3A	6.63482e-92	0.456211	0.54	0.394	1.37573e-87	CD56dim_BNC2	UBE3A
PRKRIP1	6.90042e-92	0.583232	0.382	0.254	1.4308e-87	CD56dim_BNC2	PRKRIP1
DOP1A	8.68822e-92	0.712835	0.289	0.176	1.8015e-87	CD56dim_BNC2	DOP1A
VIRMA	9.92208e-92	0.594993	0.365	0.239	2.05734e-87	CD56dim_BNC2	VIRMA
STX12	1.48273e-91	0.592796	0.342	0.218	3.07445e-87	CD56dim_BNC2	STX12
SFMBT1	1.7983e-91	0.761668	0.27	0.16	3.72878e-87	CD56dim_BNC2	SFMBT1
CHCHD3	1.85501e-91	0.531046	0.458	0.323	3.84636e-87	CD56dim_BNC2	CHCHD3
NT5C3A	1.97878e-91	0.545573	0.419	0.287	4.10301e-87	CD56dim_BNC2	NT5C3A
USP8	3.05252e-91	0.48056	0.441	0.303	6.32939e-87	CD56dim_BNC2	USP8
HLA-E	3.06486e-91	-0.294369	0.978	0.955	6.35499e-87	CD56dim_BNC2	HLA-E
POU2F2	3.49268e-91	0.754449	0.209	0.11	7.24208e-87	CD56dim_BNC2	POU2F2
AKNA	3.88246e-91	0.291113	0.832	0.678	8.05029e-87	CD56dim_BNC2	AKNA
RAB10	4.26072e-91	0.540132	0.467	0.334	8.8346e-87	CD56dim_BNC2	RAB10
ZNF654	9.73209e-91	0.751743	0.283	0.172	2.01795e-86	CD56dim_BNC2	ZNF654
FRS2	1.02522e-90	0.599512	0.34	0.216	2.12579e-86	CD56dim_BNC2	FRS2
MAP3K3	1.03912e-90	0.540949	0.348	0.221	2.15461e-86	CD56dim_BNC2	MAP3K3
CEP126	1.85661e-90	0.796444	0.202	0.105	3.84969e-86	CD56dim_BNC2	CEP126
PPP6C	1.89376e-90	0.494223	0.465	0.325	3.92671e-86	CD56dim_BNC2	PPP6C
MYO9A	1.91491e-90	0.638353	0.362	0.241	3.97057e-86	CD56dim_BNC2	MYO9A
PPM1D	2.07668e-90	0.70379	0.277	0.166	4.30599e-86	CD56dim_BNC2	PPM1D
RABGAP1	2.23497e-90	0.629603	0.345	0.223	4.6342e-86	CD56dim_BNC2	RABGAP1
ARMC8	2.29961e-90	0.533169	0.415	0.282	4.76825e-86	CD56dim_BNC2	ARMC8
CD44	2.57229e-90	-0.943831	0.378	0.455	5.33364e-86	CD56dim_BNC2	CD44
CLK1	2.7338e-90	0.374487	0.543	0.383	5.66853e-86	CD56dim_BNC2	CLK1
ARID4A	3.15215e-90	0.47479	0.448	0.309	6.53598e-86	CD56dim_BNC2	ARID4A
ACBD6	3.52366e-90	0.611772	0.41	0.284	7.30631e-86	CD56dim_BNC2	ACBD6
ATP6V1H	3.69476e-90	0.518925	0.407	0.276	7.66108e-86	CD56dim_BNC2	ATP6V1H
ANKUB1	4.53834e-90	0.754918	0.232	0.129	9.41026e-86	CD56dim_BNC2	ANKUB1
SLTM	5.28735e-90	0.349424	0.658	0.502	1.09633e-85	CD56dim_BNC2	SLTM
XPO7	5.30502e-90	0.709872	0.288	0.177	1.1e-85	CD56dim_BNC2	XPO7
BCL2L1	5.57938e-90	0.625794	0.312	0.193	1.15688e-85	CD56dim_BNC2	BCL2L1
COA1	6.04418e-90	0.550326	0.434	0.302	1.25326e-85	CD56dim_BNC2	COA1
BBLN	6.4666e-90	-0.607569	0.553	0.592	1.34085e-85	CD56dim_BNC2	BBLN
KDM7A	6.75827e-90	0.634184	0.303	0.186	1.40133e-85	CD56dim_BNC2	KDM7A
RNF10	7.79127e-90	0.501702	0.408	0.275	1.61552e-85	CD56dim_BNC2	RNF10
GIT2	7.82936e-90	0.527723	0.442	0.309	1.62342e-85	CD56dim_BNC2	GIT2
WAPL	8.37113e-90	0.461988	0.432	0.295	1.73575e-85	CD56dim_BNC2	WAPL
SLC30A7	8.55263e-90	0.646721	0.351	0.229	1.77339e-85	CD56dim_BNC2	SLC30A7
ROCK2	8.8697e-90	0.720565	0.286	0.174	1.83913e-85	CD56dim_BNC2	ROCK2
NUP160	9.11363e-90	0.693098	0.306	0.191	1.88971e-85	CD56dim_BNC2	NUP160
AGPS	1.11111e-89	0.638654	0.321	0.203	2.30388e-85	CD56dim_BNC2	AGPS
MIR4435-2HG	1.1122e-89	0.609255	0.403	0.274	2.30614e-85	CD56dim_BNC2	MIR4435-2HG
ZHX2	1.14391e-89	0.588368	0.374	0.248	2.37189e-85	CD56dim_BNC2	ZHX2
SPIN1	1.25469e-89	0.756206	0.235	0.132	2.6016e-85	CD56dim_BNC2	SPIN1
GAK	2.37055e-89	0.588658	0.329	0.208	4.91533e-85	CD56dim_BNC2	GAK
LMBRD1	2.38779e-89	0.453704	0.522	0.38	4.95109e-85	CD56dim_BNC2	LMBRD1
EXT2	2.68611e-89	0.740254	0.268	0.16	5.56964e-85	CD56dim_BNC2	EXT2
HECTD1	2.78748e-89	0.388277	0.578	0.419	5.77985e-85	CD56dim_BNC2	HECTD1
INO80D	2.80254e-89	0.534559	0.391	0.259	5.81106e-85	CD56dim_BNC2	INO80D
HECA	3.42716e-89	0.428507	0.441	0.296	7.10622e-85	CD56dim_BNC2	HECA
GPD2	3.89678e-89	0.83136	0.234	0.133	8.07998e-85	CD56dim_BNC2	GPD2
GMDS-DT	5.5345e-89	0.674417	0.422	0.303	1.14758e-84	CD56dim_BNC2	GMDS-DT
MAU2	5.96683e-89	0.688502	0.266	0.157	1.23722e-84	CD56dim_BNC2	MAU2
DNAJC3	5.97093e-89	0.43808	0.463	0.32	1.23807e-84	CD56dim_BNC2	DNAJC3
RAB27A	7.5312e-89	0.424317	0.603	0.459	1.56159e-84	CD56dim_BNC2	RAB27A
ARL8B	8.1081e-89	0.528425	0.359	0.234	1.68121e-84	CD56dim_BNC2	ARL8B
PRKACB	9.27347e-89	0.38719	0.687	0.542	1.92285e-84	CD56dim_BNC2	PRKACB
PHF14	1.06575e-88	0.576653	0.413	0.286	2.20984e-84	CD56dim_BNC2	PHF14
SPEN	1.1969e-88	0.541307	0.383	0.255	2.48176e-84	CD56dim_BNC2	SPEN
ZZZ3	2.0058e-88	0.628272	0.343	0.224	4.15902e-84	CD56dim_BNC2	ZZZ3
GUK1	2.02393e-88	-0.524239	0.648	0.667	4.19663e-84	CD56dim_BNC2	GUK1
SMAD3	2.05373e-88	0.658398	0.324	0.207	4.2584e-84	CD56dim_BNC2	SMAD3
SNHG8	2.50274e-88	-1.24063	0.147	0.24	5.18942e-84	CD56dim_BNC2	SNHG8
PIK3C3	4.18153e-88	0.623657	0.312	0.196	8.6704e-84	CD56dim_BNC2	PIK3C3
NUTM2A-AS1	4.21742e-88	0.478044	0.464	0.325	8.74483e-84	CD56dim_BNC2	NUTM2A-AS1
INO80	4.84443e-88	0.545326	0.374	0.246	1.00449e-83	CD56dim_BNC2	INO80
RIPK1	7.06237e-88	0.502909	0.393	0.261	1.46438e-83	CD56dim_BNC2	RIPK1
APPBP2	7.12771e-88	0.580611	0.346	0.224	1.47793e-83	CD56dim_BNC2	APPBP2
TSPAN5	9.05255e-88	0.652608	0.351	0.231	1.87705e-83	CD56dim_BNC2	TSPAN5
NCKAP1L	9.9843e-88	0.404491	0.513	0.363	2.07024e-83	CD56dim_BNC2	NCKAP1L
ZNF710	1.12192e-87	0.807862	0.213	0.116	2.3263e-83	CD56dim_BNC2	ZNF710
SYMPK	1.2552e-87	0.645463	0.276	0.166	2.60267e-83	CD56dim_BNC2	SYMPK
UNKL	1.40483e-87	0.798853	0.204	0.109	2.91291e-83	CD56dim_BNC2	UNKL
SAP18	1.4917e-87	-0.559377	0.586	0.625	3.09303e-83	CD56dim_BNC2	SAP18
RAD23B	1.54791e-87	0.43691	0.525	0.381	3.20959e-83	CD56dim_BNC2	RAD23B
MIR29B2CHG	2.23658e-87	0.547011	0.282	0.166	4.63756e-83	CD56dim_BNC2	MIR29B2CHG
ARHGEF12	2.6537e-87	0.83338	0.247	0.144	5.50244e-83	CD56dim_BNC2	ARHGEF12
ARHGAP12	2.80527e-87	0.633777	0.325	0.208	5.81673e-83	CD56dim_BNC2	ARHGAP12
SAP130	3.02773e-87	0.703275	0.266	0.159	6.27801e-83	CD56dim_BNC2	SAP130
COX5B	3.32285e-87	-0.538595	0.621	0.644	6.88994e-83	CD56dim_BNC2	COX5B
COMMD10	3.82452e-87	0.542135	0.492	0.365	7.93015e-83	CD56dim_BNC2	COMMD10
MAP3K1	4.51288e-87	0.577213	0.304	0.188	9.35745e-83	CD56dim_BNC2	MAP3K1
ENSG00000290921	4.85738e-87	0.803379	0.234	0.134	1.00718e-82	CD56dim_BNC2	ENSG00000290921
FNBP4	7.761e-87	0.348026	0.619	0.458	1.60924e-82	CD56dim_BNC2	FNBP4
ARHGAP25	9.34151e-87	0.427198	0.535	0.391	1.93696e-82	CD56dim_BNC2	ARHGAP25
ELOVL6	9.73638e-87	0.727117	0.254	0.149	2.01884e-82	CD56dim_BNC2	ELOVL6
PLAAT4	1.09882e-86	-0.430606	0.816	0.791	2.2784e-82	CD56dim_BNC2	PLAAT4
SIMC1	1.40868e-86	0.73839	0.255	0.151	2.92089e-82	CD56dim_BNC2	SIMC1
VPS13A	1.51168e-86	0.531917	0.394	0.266	3.13447e-82	CD56dim_BNC2	VPS13A
UBASH3B	1.55298e-86	0.732485	0.322	0.211	3.22011e-82	CD56dim_BNC2	UBASH3B
AFTPH	1.67501e-86	0.558651	0.377	0.251	3.47312e-82	CD56dim_BNC2	AFTPH
SEC23A	1.76272e-86	0.648351	0.301	0.187	3.65499e-82	CD56dim_BNC2	SEC23A
KLHL2	1.81959e-86	0.729577	0.249	0.146	3.77292e-82	CD56dim_BNC2	KLHL2
SLC33A1	1.8491e-86	0.800356	0.221	0.123	3.8341e-82	CD56dim_BNC2	SLC33A1
VPS50	1.89615e-86	0.721964	0.276	0.168	3.93166e-82	CD56dim_BNC2	VPS50
ARL17A	2.37008e-86	0.641877	0.237	0.133	4.91436e-82	CD56dim_BNC2	ARL17A
ETV6	2.96296e-86	0.46817	0.462	0.323	6.14369e-82	CD56dim_BNC2	ETV6
ABHD18	3.13061e-86	0.670335	0.299	0.187	6.49131e-82	CD56dim_BNC2	ABHD18
MFSD14A	3.51975e-86	0.445951	0.447	0.308	7.2982e-82	CD56dim_BNC2	MFSD14A
SPOPL	5.20501e-86	0.746927	0.255	0.151	1.07926e-81	CD56dim_BNC2	SPOPL
MFSD14B	6.40387e-86	0.607645	0.323	0.206	1.32784e-81	CD56dim_BNC2	MFSD14B
FIG4	6.46279e-86	0.749556	0.221	0.123	1.34006e-81	CD56dim_BNC2	FIG4
KIAA0319L	6.871e-86	0.613446	0.354	0.235	1.4247e-81	CD56dim_BNC2	KIAA0319L
MAP2K4	7.69662e-86	0.448692	0.452	0.315	1.59589e-81	CD56dim_BNC2	MAP2K4
PCGF5	9.62429e-86	0.441809	0.497	0.354	1.9956e-81	CD56dim_BNC2	PCGF5
PCYT1A	9.97094e-86	0.570526	0.331	0.212	2.06747e-81	CD56dim_BNC2	PCYT1A
PRDX5	1.06023e-85	-0.652853	0.502	0.557	2.19838e-81	CD56dim_BNC2	PRDX5
KLC1	1.09469e-85	0.490951	0.377	0.249	2.26985e-81	CD56dim_BNC2	KLC1
ASXL1	1.15893e-85	0.486727	0.478	0.342	2.40304e-81	CD56dim_BNC2	ASXL1
PSTPIP2	1.22354e-85	0.588675	0.312	0.194	2.53701e-81	CD56dim_BNC2	PSTPIP2
SMG7	1.3119e-85	0.629974	0.359	0.24	2.72022e-81	CD56dim_BNC2	SMG7
ATF2	1.3738e-85	0.547676	0.345	0.222	2.84858e-81	CD56dim_BNC2	ATF2
GZMM	1.38845e-85	-0.443627	0.796	0.783	2.87894e-81	CD56dim_BNC2	GZMM
ZXDC	1.84985e-85	0.637541	0.3	0.186	3.83567e-81	CD56dim_BNC2	ZXDC
STAU1	2.0043e-85	0.462511	0.467	0.329	4.15592e-81	CD56dim_BNC2	STAU1
GPRIN3	2.54627e-85	0.36214	0.607	0.458	5.27969e-81	CD56dim_BNC2	GPRIN3
C2CD5	2.64276e-85	0.683222	0.288	0.178	5.47977e-81	CD56dim_BNC2	C2CD5
ARMH4	2.98668e-85	0.854146	0.207	0.113	6.19289e-81	CD56dim_BNC2	ARMH4
TFEB	3.42481e-85	0.740819	0.217	0.119	7.10134e-81	CD56dim_BNC2	TFEB
UBL3	3.50582e-85	0.600918	0.326	0.208	7.26931e-81	CD56dim_BNC2	UBL3
PSMA3-AS1	3.75793e-85	0.448783	0.372	0.241	7.79207e-81	CD56dim_BNC2	PSMA3-AS1
CDK8	3.96121e-85	0.832535	0.258	0.156	8.21356e-81	CD56dim_BNC2	CDK8
FOXO3	4.42221e-85	0.640744	0.334	0.217	9.16945e-81	CD56dim_BNC2	FOXO3
PDLIM5	4.70053e-85	0.814692	0.259	0.157	9.74655e-81	CD56dim_BNC2	PDLIM5
DRAP1	4.7406e-85	-0.558171	0.589	0.626	9.82964e-81	CD56dim_BNC2	DRAP1
SNHG29	4.92118e-85	-0.589602	0.546	0.58	1.02041e-80	CD56dim_BNC2	SNHG29
ADGRE5	5.00091e-85	0.260888	0.789	0.633	1.03694e-80	CD56dim_BNC2	ADGRE5
CLIP4	8.14255e-85	0.529989	0.37	0.246	1.68836e-80	CD56dim_BNC2	CLIP4
ABL1	8.67409e-85	0.864109	0.287	0.182	1.79857e-80	CD56dim_BNC2	ABL1
G2E3	1.06834e-84	0.553082	0.342	0.22	2.21521e-80	CD56dim_BNC2	G2E3
NUP98	1.14318e-84	0.448236	0.446	0.31	2.37039e-80	CD56dim_BNC2	NUP98
USP42	1.48102e-84	0.663512	0.275	0.166	3.07089e-80	CD56dim_BNC2	USP42
ZNF236	1.56101e-84	0.771498	0.244	0.144	3.23675e-80	CD56dim_BNC2	ZNF236
TTC21B	1.57011e-84	0.716171	0.251	0.148	3.25563e-80	CD56dim_BNC2	TTC21B
IRF1-AS1	1.60642e-84	0.28569	0.827	0.682	3.3309e-80	CD56dim_BNC2	IRF1-AS1
CASP8	1.80611e-84	0.357592	0.598	0.448	3.74498e-80	CD56dim_BNC2	CASP8
DBI	1.82552e-84	-0.511845	0.721	0.73	3.78521e-80	CD56dim_BNC2	DBI
NOD1	2.86446e-84	0.838272	0.22	0.125	5.93946e-80	CD56dim_BNC2	NOD1
LASP1	3.83953e-84	0.434328	0.445	0.307	7.96127e-80	CD56dim_BNC2	LASP1
IMMT	4.29452e-84	0.506521	0.347	0.226	8.90468e-80	CD56dim_BNC2	IMMT
PSEN1	4.7402e-84	0.645333	0.327	0.214	9.82881e-80	CD56dim_BNC2	PSEN1
HBP1	6.43919e-84	0.462144	0.396	0.265	1.33517e-79	CD56dim_BNC2	HBP1
KIFAP3	6.77812e-84	0.474916	0.434	0.301	1.40544e-79	CD56dim_BNC2	KIFAP3
UQCRQ	7.2837e-84	-0.747076	0.409	0.482	1.51028e-79	CD56dim_BNC2	UQCRQ
RAB11FIP1	9.27855e-84	0.389601	0.483	0.338	1.92391e-79	CD56dim_BNC2	RAB11FIP1
RIOK3	1.20647e-83	0.397132	0.539	0.394	2.50161e-79	CD56dim_BNC2	RIOK3
USP48	1.24708e-83	0.477253	0.378	0.251	2.58583e-79	CD56dim_BNC2	USP48
SHLD2	1.61192e-83	0.648109	0.358	0.242	3.34231e-79	CD56dim_BNC2	SHLD2
CTSW	1.61955e-83	-0.349616	0.902	0.877	3.35814e-79	CD56dim_BNC2	CTSW
NPRL3	1.8217e-83	0.610292	0.249	0.144	3.77729e-79	CD56dim_BNC2	NPRL3
PLEKHA1	1.92751e-83	0.472124	0.4	0.27	3.99669e-79	CD56dim_BNC2	PLEKHA1
PTBP3	1.94433e-83	0.398841	0.56	0.414	4.03157e-79	CD56dim_BNC2	PTBP3
CPLANE1	2.38678e-83	0.631196	0.314	0.202	4.94899e-79	CD56dim_BNC2	CPLANE1
SDCBP	2.60788e-83	0.427795	0.38	0.25	5.40743e-79	CD56dim_BNC2	SDCBP
MIGA1	2.6962e-83	0.591767	0.303	0.19	5.59057e-79	CD56dim_BNC2	MIGA1
CDK5RAP2	2.91961e-83	0.60933	0.289	0.179	6.05382e-79	CD56dim_BNC2	CDK5RAP2
CBL	3.00294e-83	0.681936	0.292	0.183	6.22659e-79	CD56dim_BNC2	CBL
NDUFS5	3.09582e-83	-0.745415	0.381	0.455	6.41918e-79	CD56dim_BNC2	NDUFS5
SNX13	4.36003e-83	0.679951	0.29	0.181	9.04051e-79	CD56dim_BNC2	SNX13
IKBKB	4.88124e-83	0.629391	0.288	0.178	1.01212e-78	CD56dim_BNC2	IKBKB
UBE2F	5.0529e-83	0.347935	0.634	0.484	1.04772e-78	CD56dim_BNC2	UBE2F
MED23	6.15681e-83	0.517236	0.381	0.257	1.27661e-78	CD56dim_BNC2	MED23
ENSG00000291203	6.22426e-83	0.623438	0.292	0.182	1.2906e-78	CD56dim_BNC2	ENSG00000291203
NLRC3	6.25864e-83	0.393057	0.449	0.31	1.29773e-78	CD56dim_BNC2	NLRC3
MRE11	6.57643e-83	0.570977	0.305	0.191	1.36362e-78	CD56dim_BNC2	MRE11
INTS4	7.05683e-83	0.678048	0.269	0.163	1.46323e-78	CD56dim_BNC2	INTS4
RYK	7.59962e-83	0.494359	0.397	0.269	1.57578e-78	CD56dim_BNC2	RYK
HNRNPA1	8.16123e-83	-0.363133	0.838	0.8	1.69223e-78	CD56dim_BNC2	HNRNPA1
ATP2C1	1.26499e-82	0.644007	0.302	0.191	2.62295e-78	CD56dim_BNC2	ATP2C1
SESN1	1.40763e-82	0.65824	0.33	0.217	2.91873e-78	CD56dim_BNC2	SESN1
BRD4	1.80418e-82	0.378538	0.527	0.379	3.74097e-78	CD56dim_BNC2	BRD4
LINC01588	1.9142e-82	0.776126	0.259	0.157	3.96909e-78	CD56dim_BNC2	LINC01588
BAZ1A	2.36127e-82	0.386663	0.587	0.44	4.89609e-78	CD56dim_BNC2	BAZ1A
ELP2	3.10179e-82	0.579778	0.314	0.2	6.43156e-78	CD56dim_BNC2	ELP2
AMZ2	4.85972e-82	0.513859	0.442	0.316	1.00766e-77	CD56dim_BNC2	AMZ2
LINC02328	5.41075e-82	0.621478	0.368	0.252	1.12192e-77	CD56dim_BNC2	LINC02328
MTREX	5.4358e-82	0.457272	0.418	0.287	1.12711e-77	CD56dim_BNC2	MTREX
ENSG00000253980	6.68001e-82	0.619608	0.225	0.125	1.3851e-77	CD56dim_BNC2	ENSG00000253980
SLC35F5	6.83674e-82	0.682987	0.258	0.155	1.4176e-77	CD56dim_BNC2	SLC35F5
SELENOO	7.18977e-82	0.610574	0.263	0.157	1.4908e-77	CD56dim_BNC2	SELENOO
PRKD2	9.06405e-82	0.614774	0.321	0.208	1.87943e-77	CD56dim_BNC2	PRKD2
AMMECR1	1.01078e-81	0.732404	0.229	0.131	2.09586e-77	CD56dim_BNC2	AMMECR1
YARS1	1.59583e-81	0.493743	0.419	0.29	3.30895e-77	CD56dim_BNC2	YARS1
DECR1	1.9099e-81	0.377109	0.57	0.426	3.96019e-77	CD56dim_BNC2	DECR1
ATP5MC3	2.10633e-81	-0.551261	0.574	0.601	4.36746e-77	CD56dim_BNC2	ATP5MC3
MANBA	2.11803e-81	0.559856	0.306	0.193	4.39174e-77	CD56dim_BNC2	MANBA
BTAF1	2.62411e-81	0.480474	0.408	0.279	5.4411e-77	CD56dim_BNC2	BTAF1
COMMD1	4.7289e-81	0.566559	0.476	0.353	9.80537e-77	CD56dim_BNC2	COMMD1
PARK7	5.11537e-81	-0.550735	0.598	0.625	1.06067e-76	CD56dim_BNC2	PARK7
SCFD2	5.34656e-81	0.577781	0.413	0.295	1.10861e-76	CD56dim_BNC2	SCFD2
ZNF831	6.39634e-81	0.512708	0.387	0.263	1.32628e-76	CD56dim_BNC2	ZNF831
APPL2	6.80333e-81	0.641455	0.267	0.162	1.41067e-76	CD56dim_BNC2	APPL2
BRD1	7.41279e-81	0.491768	0.339	0.218	1.53704e-76	CD56dim_BNC2	BRD1
TAF1B	8.63393e-81	0.656502	0.27	0.166	1.79025e-76	CD56dim_BNC2	TAF1B
PHF3	8.8428e-81	0.394736	0.501	0.361	1.83355e-76	CD56dim_BNC2	PHF3
SNTB2	1.06873e-80	0.658009	0.345	0.233	2.21602e-76	CD56dim_BNC2	SNTB2
ZNF266	1.16366e-80	0.633476	0.244	0.142	2.41285e-76	CD56dim_BNC2	ZNF266
THOC2	1.60592e-80	0.375849	0.523	0.38	3.32988e-76	CD56dim_BNC2	THOC2
MEF2A	2.03434e-80	0.537145	0.373	0.252	4.21821e-76	CD56dim_BNC2	MEF2A
ZFC3H1	2.18562e-80	0.411308	0.436	0.301	4.53188e-76	CD56dim_BNC2	ZFC3H1
SLC44A2	2.35269e-80	0.464164	0.433	0.301	4.87831e-76	CD56dim_BNC2	SLC44A2
SUGP2	2.35851e-80	0.50815	0.344	0.224	4.89036e-76	CD56dim_BNC2	SUGP2
PPDPF	2.3742e-80	-1.0374	0.344	0.41	4.92291e-76	CD56dim_BNC2	PPDPF
FAM120A	2.58707e-80	0.476705	0.376	0.252	5.36429e-76	CD56dim_BNC2	FAM120A
LRRC8A	2.69911e-80	0.628476	0.22	0.124	5.5966e-76	CD56dim_BNC2	LRRC8A
PRSS23	2.78701e-80	0.265202	0.558	0.388	5.77887e-76	CD56dim_BNC2	PRSS23
CEPT1	2.97655e-80	0.733399	0.234	0.137	6.17187e-76	CD56dim_BNC2	CEPT1
EPC1	3.09814e-80	0.288696	0.797	0.659	6.424e-76	CD56dim_BNC2	EPC1
ENSG00000291214	3.12834e-80	0.401214	0.479	0.337	6.4866e-76	CD56dim_BNC2	ENSG00000291214
ANXA4	3.70272e-80	0.472176	0.422	0.294	7.67758e-76	CD56dim_BNC2	ANXA4
DHRSX	3.886e-80	0.660402	0.346	0.234	8.05761e-76	CD56dim_BNC2	DHRSX
ZNF33A	4.61669e-80	0.512485	0.364	0.244	9.57271e-76	CD56dim_BNC2	ZNF33A
PRKAA1	5.18077e-80	0.469154	0.377	0.251	1.07423e-75	CD56dim_BNC2	PRKAA1
ZSWIM6	5.55395e-80	0.641526	0.364	0.251	1.15161e-75	CD56dim_BNC2	ZSWIM6
ENSG00000266049	5.87209e-80	0.511567	0.303	0.191	1.21758e-75	CD56dim_BNC2	ENSG00000266049
TRAF3	6.59619e-80	0.635283	0.316	0.204	1.36772e-75	CD56dim_BNC2	TRAF3
PILRB	7.54919e-80	0.43545	0.398	0.268	1.56532e-75	CD56dim_BNC2	PILRB
PHKB	7.92085e-80	0.51738	0.398	0.275	1.64239e-75	CD56dim_BNC2	PHKB
IST1	8.34213e-80	0.391934	0.459	0.322	1.72974e-75	CD56dim_BNC2	IST1
HYCC1	8.50322e-80	0.800074	0.238	0.142	1.76314e-75	CD56dim_BNC2	HYCC1
N4BP1	9.00898e-80	0.56192	0.34	0.224	1.86801e-75	CD56dim_BNC2	N4BP1
CAPRIN1	1.104e-79	0.471824	0.403	0.278	2.28914e-75	CD56dim_BNC2	CAPRIN1
ANKH	1.70018e-79	0.783577	0.21	0.117	3.52532e-75	CD56dim_BNC2	ANKH
TMEM168	1.90314e-79	0.668028	0.26	0.158	3.94616e-75	CD56dim_BNC2	TMEM168
FYB1	1.93332e-79	0.284602	0.861	0.735	4.00875e-75	CD56dim_BNC2	FYB1
LINC02964	3.56664e-79	0.502139	0.304	0.189	7.39543e-75	CD56dim_BNC2	LINC02964
SNX4	3.66827e-79	0.575408	0.348	0.233	7.60616e-75	CD56dim_BNC2	SNX4
COG6	4.48039e-79	0.785123	0.24	0.144	9.29008e-75	CD56dim_BNC2	COG6
PPIB	6.02633e-79	-0.417072	0.756	0.752	1.24956e-74	CD56dim_BNC2	PPIB
MAP4K3	6.54111e-79	0.786697	0.225	0.131	1.3563e-74	CD56dim_BNC2	MAP4K3
EIF4A1	6.72886e-79	-0.435337	0.732	0.725	1.39523e-74	CD56dim_BNC2	EIF4A1
LMTK2	7.2173e-79	0.673717	0.27	0.167	1.49651e-74	CD56dim_BNC2	LMTK2
SLF2	8.49399e-79	0.571341	0.298	0.188	1.76123e-74	CD56dim_BNC2	SLF2
ENSG00000276241	8.84426e-79	0.603316	0.253	0.147	1.83386e-74	CD56dim_BNC2	ENSG00000276241
STK26	1.20196e-78	0.439514	0.399	0.274	2.49227e-74	CD56dim_BNC2	STK26
MCM9	1.57e-78	0.563048	0.354	0.238	3.2554e-74	CD56dim_BNC2	MCM9
PAG1	1.81869e-78	0.60055	0.286	0.179	3.77105e-74	CD56dim_BNC2	PAG1
TM2D1	1.96891e-78	0.466583	0.379	0.254	4.08253e-74	CD56dim_BNC2	TM2D1
PRR5	2.16084e-78	0.418365	0.406	0.275	4.4805e-74	CD56dim_BNC2	PRR5
WDFY1	2.42826e-78	0.389189	0.486	0.347	5.035e-74	CD56dim_BNC2	WDFY1
LIN52	2.85877e-78	0.804384	0.243	0.148	5.92766e-74	CD56dim_BNC2	LIN52
DMXL1	3.39359e-78	0.560478	0.33	0.216	7.0366e-74	CD56dim_BNC2	DMXL1
SRGN	3.97691e-78	-0.257552	0.978	0.955	8.24613e-74	CD56dim_BNC2	SRGN
TRIM5	4.02493e-78	0.61657	0.25	0.15	8.34569e-74	CD56dim_BNC2	TRIM5
POM121	4.30618e-78	0.464244	0.391	0.266	8.92887e-74	CD56dim_BNC2	POM121
SEC31A	4.5335e-78	0.411133	0.498	0.364	9.40022e-74	CD56dim_BNC2	SEC31A
MAPK8	6.34005e-78	0.598697	0.391	0.276	1.31461e-73	CD56dim_BNC2	MAPK8
ENSG00000291136	6.47344e-78	0.588401	0.322	0.21	1.34227e-73	CD56dim_BNC2	ENSG00000291136
BTBD10	1.60851e-77	0.607071	0.314	0.204	3.33524e-73	CD56dim_BNC2	BTBD10
HBS1L	1.66232e-77	0.51801	0.324	0.21	3.44681e-73	CD56dim_BNC2	HBS1L
ANKRD36C	1.93073e-77	0.5343	0.335	0.221	4.00337e-73	CD56dim_BNC2	ANKRD36C
MIR142HG	2.33131e-77	0.352341	0.473	0.331	4.83397e-73	CD56dim_BNC2	MIR142HG
ABCB7	3.66216e-77	0.611613	0.296	0.189	7.59348e-73	CD56dim_BNC2	ABCB7
TVP23C	3.88705e-77	0.645186	0.278	0.175	8.05979e-73	CD56dim_BNC2	TVP23C
SH2B3	4.10822e-77	0.643194	0.247	0.148	8.51839e-73	CD56dim_BNC2	SH2B3
MAGED1	5.45398e-77	0.66413	0.325	0.219	1.13088e-72	CD56dim_BNC2	MAGED1
RAD51-AS1	8.06893e-77	0.641943	0.222	0.127	1.67309e-72	CD56dim_BNC2	RAD51-AS1
APLP2	1.21764e-76	0.372651	0.367	0.239	2.52478e-72	CD56dim_BNC2	APLP2
ENSG00000291177	1.24616e-76	0.646982	0.224	0.129	2.58391e-72	CD56dim_BNC2	ENSG00000291177
PHF20L1	1.29087e-76	0.446299	0.407	0.28	2.67663e-72	CD56dim_BNC2	PHF20L1
IRAG2	1.39297e-76	0.427935	0.442	0.311	2.88832e-72	CD56dim_BNC2	IRAG2
TRRAP	1.8627e-76	0.531343	0.33	0.217	3.8623e-72	CD56dim_BNC2	TRRAP
PNRC1	2.08586e-76	-0.641058	0.724	0.692	4.32502e-72	CD56dim_BNC2	PNRC1
EHBP1	2.09117e-76	0.65556	0.31	0.204	4.33605e-72	CD56dim_BNC2	EHBP1
CMC1	2.26703e-76	-0.487531	0.72	0.72	4.70069e-72	CD56dim_BNC2	CMC1
GABARAP	2.55214e-76	-0.460192	0.707	0.705	5.29187e-72	CD56dim_BNC2	GABARAP
GOLM2	2.61065e-76	0.549489	0.392	0.276	5.41317e-72	CD56dim_BNC2	GOLM2
UBAP1	3.15742e-76	0.488437	0.407	0.287	6.5469e-72	CD56dim_BNC2	UBAP1
TRIM56	3.57003e-76	0.461923	0.369	0.25	7.40246e-72	CD56dim_BNC2	TRIM56
PPP4R3B	4.14329e-76	0.353426	0.532	0.39	8.5911e-72	CD56dim_BNC2	PPP4R3B
METTL15	5.27799e-76	0.714002	0.29	0.188	1.09439e-71	CD56dim_BNC2	METTL15
FBXL5	5.38157e-76	0.392145	0.531	0.395	1.11587e-71	CD56dim_BNC2	FBXL5
CREB3L2	5.77107e-76	0.549218	0.252	0.15	1.19663e-71	CD56dim_BNC2	CREB3L2
BST2	5.86687e-76	-0.501827	0.62	0.646	1.2165e-71	CD56dim_BNC2	BST2
FNTA	6.2072e-76	0.376978	0.526	0.386	1.28706e-71	CD56dim_BNC2	FNTA
GGA2	6.47779e-76	0.620782	0.262	0.162	1.34317e-71	CD56dim_BNC2	GGA2
AP4E1	7.28277e-76	0.705741	0.22	0.127	1.51008e-71	CD56dim_BNC2	AP4E1
TENT5A	8.1334e-76	0.698468	0.237	0.139	1.68646e-71	CD56dim_BNC2	TENT5A
SFI1	8.96385e-76	0.503907	0.365	0.247	1.85865e-71	CD56dim_BNC2	SFI1
YEATS2	1.40998e-75	0.656084	0.281	0.179	2.9236e-71	CD56dim_BNC2	YEATS2
DUSP1	1.43081e-75	-0.90122	0.343	0.422	2.96679e-71	CD56dim_BNC2	DUSP1
HEG1	1.45662e-75	0.605087	0.291	0.185	3.0203e-71	CD56dim_BNC2	HEG1
TDRD3	1.48839e-75	0.663072	0.282	0.181	3.08618e-71	CD56dim_BNC2	TDRD3
SLAIN2	1.81018e-75	0.54458	0.342	0.229	3.7534e-71	CD56dim_BNC2	SLAIN2
CWF19L1	1.81285e-75	0.572041	0.277	0.173	3.75894e-71	CD56dim_BNC2	CWF19L1
NAA35	2.034e-75	0.639589	0.291	0.187	4.21751e-71	CD56dim_BNC2	NAA35
CDK5RAP1	2.37211e-75	0.601812	0.263	0.162	4.91856e-71	CD56dim_BNC2	CDK5RAP1
MIB1	2.93372e-75	0.723037	0.251	0.154	6.08308e-71	CD56dim_BNC2	MIB1
ZER1	2.94017e-75	0.667016	0.253	0.155	6.09644e-71	CD56dim_BNC2	ZER1
ORC2	2.98777e-75	0.604643	0.301	0.194	6.19514e-71	CD56dim_BNC2	ORC2
AGFG1	3.14057e-75	0.487982	0.351	0.234	6.51198e-71	CD56dim_BNC2	AGFG1
KIAA1328	3.28083e-75	0.811249	0.259	0.163	6.8028e-71	CD56dim_BNC2	KIAA1328
CCPG1	4.17757e-75	0.456532	0.396	0.273	8.6622e-71	CD56dim_BNC2	CCPG1
MED27	4.73369e-75	0.565441	0.366	0.251	9.8153e-71	CD56dim_BNC2	MED27
PLEKHM3	4.75797e-75	0.699545	0.229	0.136	9.86566e-71	CD56dim_BNC2	PLEKHM3
THOC1	6.34297e-75	0.537169	0.355	0.242	1.31522e-70	CD56dim_BNC2	THOC1
YLPM1	7.63103e-75	0.513375	0.35	0.236	1.58229e-70	CD56dim_BNC2	YLPM1
TRAPPC8	9.02998e-75	0.61051	0.289	0.186	1.87237e-70	CD56dim_BNC2	TRAPPC8
CLSTN1	1.06211e-74	0.551717	0.329	0.217	2.20229e-70	CD56dim_BNC2	CLSTN1
SPOP	1.31874e-74	0.624369	0.321	0.214	2.7344e-70	CD56dim_BNC2	SPOP
NAA50	2.00435e-74	0.449533	0.434	0.308	4.15603e-70	CD56dim_BNC2	NAA50
BLTP3B	2.79035e-74	0.630184	0.291	0.188	5.78579e-70	CD56dim_BNC2	BLTP3B
MICU1	2.85487e-74	0.763192	0.277	0.178	5.91958e-70	CD56dim_BNC2	MICU1
PTAR1	2.90476e-74	0.561663	0.317	0.208	6.02302e-70	CD56dim_BNC2	PTAR1
DSTYK	3.10485e-74	0.744917	0.21	0.12	6.43791e-70	CD56dim_BNC2	DSTYK
GALK2	3.76329e-74	0.725855	0.24	0.146	7.80318e-70	CD56dim_BNC2	GALK2
SPG7	4.84051e-74	0.46954	0.35	0.234	1.00368e-69	CD56dim_BNC2	SPG7
VRK2	5.1335e-74	0.559019	0.373	0.259	1.06443e-69	CD56dim_BNC2	VRK2
LINC01934	5.797e-74	0.703014	0.371	0.268	1.20201e-69	CD56dim_BNC2	LINC01934
ABCD3	7.15593e-74	0.666404	0.239	0.143	1.48378e-69	CD56dim_BNC2	ABCD3
USO1	9.79594e-74	0.54716	0.345	0.234	2.03119e-69	CD56dim_BNC2	USO1
ATL2	1.05201e-73	0.675727	0.245	0.149	2.18134e-69	CD56dim_BNC2	ATL2
SHLD1	1.25876e-73	0.781432	0.254	0.159	2.61003e-69	CD56dim_BNC2	SHLD1
RGS3	1.32242e-73	0.457495	0.34	0.225	2.74204e-69	CD56dim_BNC2	RGS3
PPA2	1.32413e-73	0.473556	0.363	0.245	2.74559e-69	CD56dim_BNC2	PPA2
ARIH2	1.43072e-73	0.316928	0.546	0.398	2.96659e-69	CD56dim_BNC2	ARIH2
ATP2B1	1.46005e-73	0.373496	0.501	0.364	3.02742e-69	CD56dim_BNC2	ATP2B1
RPS6KA1	1.522e-73	0.373016	0.407	0.28	3.15587e-69	CD56dim_BNC2	RPS6KA1
FIP1L1	1.53435e-73	0.431621	0.469	0.34	3.18147e-69	CD56dim_BNC2	FIP1L1
WDR83OS	1.59491e-73	-0.588267	0.534	0.569	3.30705e-69	CD56dim_BNC2	WDR83OS
SIK2	1.68708e-73	0.708697	0.234	0.14	3.49816e-69	CD56dim_BNC2	SIK2
COPS9	1.88917e-73	-0.719443	0.453	0.505	3.91719e-69	CD56dim_BNC2	COPS9
PABPC1	1.99702e-73	-0.433722	0.817	0.756	4.14082e-69	CD56dim_BNC2	PABPC1
CHM	2.09933e-73	0.707068	0.211	0.122	4.35296e-69	CD56dim_BNC2	CHM
RCOR3	2.29556e-73	0.512439	0.353	0.239	4.75984e-69	CD56dim_BNC2	RCOR3
CREB1	2.35973e-73	0.444862	0.429	0.304	4.89289e-69	CD56dim_BNC2	CREB1
KDM4B	2.87502e-73	0.567115	0.266	0.165	5.96136e-69	CD56dim_BNC2	KDM4B
MIR181A1HG	2.94297e-73	0.68506	0.256	0.159	6.10225e-69	CD56dim_BNC2	MIR181A1HG
ZFP14	3.45591e-73	0.683044	0.206	0.117	7.16584e-69	CD56dim_BNC2	ZFP14
SAMHD1	3.86665e-73	0.299155	0.696	0.543	8.0175e-69	CD56dim_BNC2	SAMHD1
SMAP1	4.75447e-73	0.367297	0.522	0.385	9.85839e-69	CD56dim_BNC2	SMAP1
CSNK1G3	5.86016e-73	0.479756	0.364	0.247	1.2151e-68	CD56dim_BNC2	CSNK1G3
ITPKB	7.21842e-73	0.575035	0.275	0.173	1.49674e-68	CD56dim_BNC2	ITPKB
SMG1P5	7.46757e-73	0.472813	0.315	0.204	1.5484e-68	CD56dim_BNC2	SMG1P5
DTNB	9.02806e-73	0.70314	0.296	0.197	1.87197e-68	CD56dim_BNC2	DTNB
SLC30A9	9.46205e-73	0.675642	0.264	0.166	1.96196e-68	CD56dim_BNC2	SLC30A9
SPATA13	9.96066e-73	0.367365	0.484	0.349	2.06534e-68	CD56dim_BNC2	SPATA13
S100A6	1.2448e-72	-0.531671	0.851	0.816	2.58108e-68	CD56dim_BNC2	S100A6
STAT5B	1.34209e-72	0.554495	0.368	0.256	2.78282e-68	CD56dim_BNC2	STAT5B
SREK1	1.56609e-72	0.431796	0.381	0.261	3.24728e-68	CD56dim_BNC2	SREK1
EP400	1.65825e-72	0.549777	0.313	0.205	3.43837e-68	CD56dim_BNC2	EP400
MAP3K4	1.68267e-72	0.610749	0.294	0.191	3.48902e-68	CD56dim_BNC2	MAP3K4
STX16	2.13664e-72	0.454221	0.329	0.217	4.43032e-68	CD56dim_BNC2	STX16
JPX	2.2339e-72	0.419004	0.508	0.38	4.63198e-68	CD56dim_BNC2	JPX
ZFX	2.30451e-72	0.47324	0.398	0.28	4.7784e-68	CD56dim_BNC2	ZFX
RNF4	2.683e-72	0.424479	0.394	0.272	5.5632e-68	CD56dim_BNC2	RNF4
ANKRD28	2.78331e-72	0.598281	0.334	0.227	5.7712e-68	CD56dim_BNC2	ANKRD28
DHX9	3.30714e-72	0.394496	0.463	0.329	6.85734e-68	CD56dim_BNC2	DHX9
SLC38A9	3.37565e-72	0.696079	0.272	0.175	6.9994e-68	CD56dim_BNC2	SLC38A9
SCAMP1	3.69017e-72	0.679213	0.234	0.141	7.65156e-68	CD56dim_BNC2	SCAMP1
NR1D2	4.08162e-72	0.46425	0.391	0.271	8.46324e-68	CD56dim_BNC2	NR1D2
GNA13	4.49567e-72	0.444635	0.427	0.304	9.32177e-68	CD56dim_BNC2	GNA13
SNRPB	5.22112e-72	-0.558517	0.565	0.593	1.0826e-67	CD56dim_BNC2	SNRPB
RMND5A	6.06317e-72	0.592587	0.274	0.174	1.2572e-67	CD56dim_BNC2	RMND5A
NMUR1	6.46063e-72	0.411348	0.242	0.141	1.33961e-67	CD56dim_BNC2	NMUR1
TMEM161B	6.50782e-72	0.60458	0.251	0.153	1.3494e-67	CD56dim_BNC2	TMEM161B
CRCP	6.5813e-72	0.430747	0.382	0.261	1.36463e-67	CD56dim_BNC2	CRCP
MAF	6.686e-72	0.322678	0.22	0.123	1.38634e-67	CD56dim_BNC2	MAF
PRPF18	7.18341e-72	0.449937	0.347	0.233	1.48948e-67	CD56dim_BNC2	PRPF18
RUFY2	7.39263e-72	0.707481	0.221	0.131	1.53286e-67	CD56dim_BNC2	RUFY2
SAMD8	8.3721e-72	0.591658	0.265	0.165	1.73596e-67	CD56dim_BNC2	SAMD8
KLHL20	1.0697e-71	0.530075	0.34	0.231	2.21802e-67	CD56dim_BNC2	KLHL20
CAPN15	1.14807e-71	0.543058	0.239	0.142	2.38052e-67	CD56dim_BNC2	CAPN15
SNX25	1.15452e-71	0.688576	0.249	0.155	2.39389e-67	CD56dim_BNC2	SNX25
RSU1	1.38676e-71	0.514982	0.427	0.31	2.87545e-67	CD56dim_BNC2	RSU1
XIST	1.38983e-71	0.581549	0.418	0.318	2.88182e-67	CD56dim_BNC2	XIST
ATG13	1.40065e-71	0.467715	0.319	0.208	2.90425e-67	CD56dim_BNC2	ATG13
ODF2L	1.43601e-71	0.404929	0.399	0.275	2.97756e-67	CD56dim_BNC2	ODF2L
HDAC9	1.44353e-71	0.796106	0.241	0.15	2.99316e-67	CD56dim_BNC2	HDAC9
DCAF6	1.5063e-71	0.618244	0.286	0.185	3.12331e-67	CD56dim_BNC2	DCAF6
MTF2	1.58775e-71	0.41935	0.395	0.272	3.29221e-67	CD56dim_BNC2	MTF2
WDR48	1.75105e-71	0.4668	0.347	0.232	3.6308e-67	CD56dim_BNC2	WDR48
MARK2	1.98213e-71	0.538107	0.331	0.222	4.10994e-67	CD56dim_BNC2	MARK2
CCZ1B	2.06533e-71	0.413918	0.334	0.219	4.28247e-67	CD56dim_BNC2	CCZ1B
ATP11C	2.7787e-71	0.739729	0.23	0.14	5.76163e-67	CD56dim_BNC2	ATP11C
LIMD1	2.81752e-71	0.762785	0.208	0.122	5.84213e-67	CD56dim_BNC2	LIMD1
PCBP1	2.94545e-71	-0.440423	0.682	0.685	6.1074e-67	CD56dim_BNC2	PCBP1
WDTC1	3.76932e-71	0.583094	0.267	0.168	7.81569e-67	CD56dim_BNC2	WDTC1
XPO1	4.09268e-71	0.417944	0.404	0.281	8.48617e-67	CD56dim_BNC2	XPO1
KANSL3	4.51599e-71	0.636305	0.227	0.136	9.36391e-67	CD56dim_BNC2	KANSL3
NUP54	5.44353e-71	0.478452	0.375	0.26	1.12872e-66	CD56dim_BNC2	NUP54
SECISBP2	5.49382e-71	0.340817	0.502	0.36	1.13914e-66	CD56dim_BNC2	SECISBP2
FEZ2	6.54905e-71	0.559105	0.261	0.162	1.35795e-66	CD56dim_BNC2	FEZ2
UBE2E3	6.66772e-71	0.426817	0.47	0.342	1.38255e-66	CD56dim_BNC2	UBE2E3
RTTN	6.70996e-71	0.64261	0.245	0.151	1.39131e-66	CD56dim_BNC2	RTTN
PPHLN1	7.44792e-71	0.335305	0.537	0.397	1.54433e-66	CD56dim_BNC2	PPHLN1
LIMD2	7.52099e-71	-0.401162	0.759	0.744	1.55948e-66	CD56dim_BNC2	LIMD2
ANKS1A	1.09591e-70	0.74885	0.227	0.137	2.27238e-66	CD56dim_BNC2	ANKS1A
FXYD5	1.24023e-70	-0.53078	0.592	0.612	2.57162e-66	CD56dim_BNC2	FXYD5
ACSL3	1.30579e-70	0.537457	0.352	0.243	2.70756e-66	CD56dim_BNC2	ACSL3
ZFAS1	1.41938e-70	-0.672596	0.41	0.476	2.94308e-66	CD56dim_BNC2	ZFAS1
SHPRH	1.49939e-70	0.556214	0.289	0.186	3.10899e-66	CD56dim_BNC2	SHPRH
PI4K2A	1.59057e-70	0.656843	0.207	0.119	3.29804e-66	CD56dim_BNC2	PI4K2A
CRACR2A	1.6289e-70	0.522524	0.32	0.212	3.37752e-66	CD56dim_BNC2	CRACR2A
EIF2AK2	1.68899e-70	0.398886	0.442	0.317	3.50212e-66	CD56dim_BNC2	EIF2AK2
ATP6V1A	2.14059e-70	0.711128	0.235	0.143	4.43852e-66	CD56dim_BNC2	ATP6V1A
URI1	2.16872e-70	0.347949	0.598	0.457	4.49684e-66	CD56dim_BNC2	URI1
GGNBP2	2.33521e-70	0.338437	0.524	0.388	4.84205e-66	CD56dim_BNC2	GGNBP2
TANK	2.73961e-70	0.443618	0.415	0.295	5.68058e-66	CD56dim_BNC2	TANK
RPS6KA5	2.87347e-70	0.522152	0.407	0.296	5.95815e-66	CD56dim_BNC2	RPS6KA5
PRR13	4.09225e-70	-0.516861	0.607	0.628	8.48528e-66	CD56dim_BNC2	PRR13
PCNT	4.18955e-70	0.582739	0.25	0.153	8.68704e-66	CD56dim_BNC2	PCNT
GPR107	5.60756e-70	0.634316	0.241	0.148	1.16273e-65	CD56dim_BNC2	GPR107
DDX60L	5.8653e-70	0.548241	0.279	0.178	1.21617e-65	CD56dim_BNC2	DDX60L
ENSG00000267787	7.02263e-70	0.784475	0.222	0.134	1.45614e-65	CD56dim_BNC2	ENSG00000267787
WDR44	7.12404e-70	0.671645	0.247	0.154	1.47717e-65	CD56dim_BNC2	WDR44
WIPI1	7.56144e-70	0.53627	0.271	0.171	1.56786e-65	CD56dim_BNC2	WIPI1
LAT2	8.13658e-70	0.350323	0.376	0.251	1.68712e-65	CD56dim_BNC2	LAT2
UST	1.00968e-69	0.431828	0.392	0.275	2.09357e-65	CD56dim_BNC2	UST
OLA1	1.11125e-69	0.498627	0.451	0.336	2.30417e-65	CD56dim_BNC2	OLA1
CAPZA2	1.13105e-69	0.402739	0.467	0.341	2.34524e-65	CD56dim_BNC2	CAPZA2
CNTRL	1.44943e-69	0.469793	0.384	0.27	3.0054e-65	CD56dim_BNC2	CNTRL
SGMS1	1.45687e-69	0.467838	0.406	0.291	3.02083e-65	CD56dim_BNC2	SGMS1
ECPAS	1.65595e-69	0.584848	0.318	0.214	3.43361e-65	CD56dim_BNC2	ECPAS
HLA-F	2.07798e-69	-0.384585	0.769	0.759	4.3087e-65	CD56dim_BNC2	HLA-F
LUZP1	2.45026e-69	0.511149	0.313	0.205	5.08061e-65	CD56dim_BNC2	LUZP1
RSRC1	2.80216e-69	0.483889	0.416	0.301	5.81027e-65	CD56dim_BNC2	RSRC1
UBE2L6	2.81426e-69	-0.734108	0.349	0.419	5.83538e-65	CD56dim_BNC2	UBE2L6
TPP2	3.29477e-69	0.362825	0.468	0.337	6.83171e-65	CD56dim_BNC2	TPP2
ATG16L2	4.00666e-69	0.495969	0.3	0.194	8.30781e-65	CD56dim_BNC2	ATG16L2
SOD1	4.47739e-69	-0.657925	0.44	0.495	9.28387e-65	CD56dim_BNC2	SOD1
TMEM41B	4.66611e-69	0.473905	0.314	0.205	9.67518e-65	CD56dim_BNC2	TMEM41B
AFF4	6.11823e-69	0.328563	0.565	0.428	1.26861e-64	CD56dim_BNC2	AFF4
HMGB1	6.8846e-69	-0.311195	0.932	0.91	1.42752e-64	CD56dim_BNC2	HMGB1
AGPAT4	7.23775e-69	0.48714	0.342	0.232	1.50075e-64	CD56dim_BNC2	AGPAT4
KDM3A	7.74086e-69	0.565997	0.263	0.165	1.60507e-64	CD56dim_BNC2	KDM3A
RPRD1A	7.8573e-69	0.568822	0.282	0.183	1.62921e-64	CD56dim_BNC2	RPRD1A
GRB2	1.15019e-68	0.362681	0.607	0.474	2.38491e-64	CD56dim_BNC2	GRB2
TSPOAP1-AS1	1.15563e-68	0.380473	0.5	0.37	2.39619e-64	CD56dim_BNC2	TSPOAP1-AS1
AREL1	1.5998e-68	0.558822	0.27	0.172	3.31718e-64	CD56dim_BNC2	AREL1
PPTC7	1.69245e-68	0.574591	0.255	0.16	3.50929e-64	CD56dim_BNC2	PPTC7
ADK	1.79728e-68	0.508063	0.426	0.316	3.72666e-64	CD56dim_BNC2	ADK
ENSG00000290993	2.82176e-68	0.464914	0.289	0.185	5.85092e-64	CD56dim_BNC2	ENSG00000290993
RAN	3.01944e-68	-0.573303	0.534	0.562	6.26081e-64	CD56dim_BNC2	RAN
VPS45	3.83197e-68	0.692132	0.221	0.133	7.94558e-64	CD56dim_BNC2	VPS45
KPNA1	4.08601e-68	0.500577	0.345	0.236	8.47234e-64	CD56dim_BNC2	KPNA1
IL10RB	4.55789e-68	0.533566	0.292	0.191	9.45079e-64	CD56dim_BNC2	IL10RB
ENSG00000291175	4.56499e-68	0.61251	0.231	0.141	9.4655e-64	CD56dim_BNC2	ENSG00000291175
ZBTB11	4.96615e-68	0.52067	0.303	0.2	1.02973e-63	CD56dim_BNC2	ZBTB11
RPRD1B	6.55005e-68	0.604276	0.227	0.138	1.35815e-63	CD56dim_BNC2	RPRD1B
MYL12A	7.29809e-68	-0.269734	0.97	0.957	1.51326e-63	CD56dim_BNC2	MYL12A
TRBC1	7.54988e-68	-0.603206	0.554	0.606	1.56547e-63	CD56dim_BNC2	TRBC1
PWWP2A	8.53369e-68	0.601991	0.247	0.153	1.76946e-63	CD56dim_BNC2	PWWP2A
FBXW11	9.22412e-68	0.469747	0.394	0.278	1.91262e-63	CD56dim_BNC2	FBXW11
TNRC18	9.85976e-68	0.516457	0.28	0.18	2.04442e-63	CD56dim_BNC2	TNRC18
WBP1L	1.1562e-67	0.698656	0.21	0.124	2.39737e-63	CD56dim_BNC2	WBP1L
TMF1	1.15724e-67	0.388397	0.412	0.291	2.39953e-63	CD56dim_BNC2	TMF1
UEVLD	1.22318e-67	0.78529	0.201	0.118	2.53625e-63	CD56dim_BNC2	UEVLD
ERMP1	1.37562e-67	0.542249	0.295	0.194	2.85235e-63	CD56dim_BNC2	ERMP1
UNC13D	1.46755e-67	0.447864	0.314	0.207	3.04297e-63	CD56dim_BNC2	UNC13D
SERGEF	1.69976e-67	0.697449	0.219	0.132	3.52445e-63	CD56dim_BNC2	SERGEF
TMX3	1.93146e-67	0.528031	0.262	0.165	4.00488e-63	CD56dim_BNC2	TMX3
TACC1	2.01124e-67	0.369545	0.503	0.37	4.17031e-63	CD56dim_BNC2	TACC1
HS2ST1	2.20703e-67	0.821768	0.224	0.138	4.57627e-63	CD56dim_BNC2	HS2ST1
SIPA1L1	2.23897e-67	0.367829	0.488	0.37	4.6425e-63	CD56dim_BNC2	SIPA1L1
LRRFIP1	2.51872e-67	0.278794	0.76	0.617	5.22256e-63	CD56dim_BNC2	LRRFIP1
RARS2	3.74593e-67	0.531284	0.3	0.198	7.76719e-63	CD56dim_BNC2	RARS2
HERC2	4.31202e-67	0.500606	0.309	0.204	8.94097e-63	CD56dim_BNC2	HERC2
ZNF721	4.65165e-67	0.402599	0.396	0.277	9.6452e-63	CD56dim_BNC2	ZNF721
RPAP2	5.91364e-67	0.402519	0.436	0.315	1.22619e-62	CD56dim_BNC2	RPAP2
TRIM38	9.22762e-67	0.43004	0.339	0.228	1.91335e-62	CD56dim_BNC2	TRIM38
MADD	1.41679e-66	0.474343	0.33	0.222	2.93772e-62	CD56dim_BNC2	MADD
CXCR4	1.92077e-66	-0.708519	0.463	0.522	3.98272e-62	CD56dim_BNC2	CXCR4
GLCCI1	1.955e-66	0.38433	0.61	0.499	4.05369e-62	CD56dim_BNC2	GLCCI1
MT-ND3	2.13153e-66	-0.789909	0.985	0.926	4.41973e-62	CD56dim_BNC2	MT-ND3
ATP5PF	2.21277e-66	-0.610935	0.506	0.546	4.58819e-62	CD56dim_BNC2	ATP5PF
REV3L	2.50781e-66	0.459496	0.39	0.278	5.19994e-62	CD56dim_BNC2	REV3L
RAB22A	2.73384e-66	0.435946	0.373	0.261	5.66863e-62	CD56dim_BNC2	RAB22A
PSMB1	2.86755e-66	-0.482772	0.59	0.611	5.94586e-62	CD56dim_BNC2	PSMB1
YTHDC2	3.43763e-66	0.576975	0.253	0.159	7.12794e-62	CD56dim_BNC2	YTHDC2
POGZ	3.80742e-66	0.520668	0.351	0.244	7.89469e-62	CD56dim_BNC2	POGZ
VAPA	4.21407e-66	0.307842	0.591	0.451	8.73788e-62	CD56dim_BNC2	VAPA
ZNF410	4.29264e-66	0.466186	0.337	0.228	8.90078e-62	CD56dim_BNC2	ZNF410
SLC17A5	4.44991e-66	0.702323	0.225	0.137	9.22689e-62	CD56dim_BNC2	SLC17A5
HSPA9	7.12722e-66	0.312331	0.523	0.386	1.47783e-61	CD56dim_BNC2	HSPA9
ARHGAP10	7.36431e-66	0.649499	0.29	0.194	1.52699e-61	CD56dim_BNC2	ARHGAP10
VPS54	7.58156e-66	0.578517	0.299	0.201	1.57204e-61	CD56dim_BNC2	VPS54
ISG20	8.92094e-66	-0.493642	0.561	0.594	1.84976e-61	CD56dim_BNC2	ISG20
IL2RB	9.51471e-66	-0.463128	0.683	0.682	1.97288e-61	CD56dim_BNC2	IL2RB
NPLOC4	1.51023e-65	0.502504	0.306	0.204	3.13146e-61	CD56dim_BNC2	NPLOC4
KLHL28	1.54495e-65	0.450288	0.321	0.214	3.20346e-61	CD56dim_BNC2	KLHL28
AP2A2	1.56781e-65	0.582941	0.259	0.165	3.25086e-61	CD56dim_BNC2	AP2A2
SLC25A26	1.63072e-65	0.44806	0.375	0.263	3.3813e-61	CD56dim_BNC2	SLC25A26
SPAST	1.65046e-65	0.692954	0.227	0.14	3.42224e-61	CD56dim_BNC2	SPAST
PSMB6	1.68347e-65	-0.722596	0.358	0.422	3.49068e-61	CD56dim_BNC2	PSMB6
CHD9	1.80982e-65	0.285157	0.557	0.417	3.75265e-61	CD56dim_BNC2	CHD9
PRORP	1.91172e-65	0.622093	0.308	0.21	3.96395e-61	CD56dim_BNC2	PRORP
ZNF430	2.10178e-65	0.483678	0.315	0.212	4.35804e-61	CD56dim_BNC2	ZNF430
TUBGCP3	2.51269e-65	0.650406	0.223	0.136	5.21006e-61	CD56dim_BNC2	TUBGCP3
PSMB8	2.51877e-65	-0.50509	0.569	0.589	5.22267e-61	CD56dim_BNC2	PSMB8
XRCC4	2.813e-65	0.838076	0.205	0.123	5.83276e-61	CD56dim_BNC2	XRCC4
FUBP3	3.09273e-65	0.615279	0.226	0.138	6.41277e-61	CD56dim_BNC2	FUBP3
SP140	3.10036e-65	0.385692	0.457	0.335	6.4286e-61	CD56dim_BNC2	SP140
DIPK1A	3.3767e-65	0.689203	0.322	0.227	7.00159e-61	CD56dim_BNC2	DIPK1A
RPS6KB1	3.80431e-65	0.504204	0.292	0.193	7.88824e-61	CD56dim_BNC2	RPS6KB1
AP2A1	4.20941e-65	0.475212	0.322	0.217	8.7282e-61	CD56dim_BNC2	AP2A1
ZMYND11	5.60447e-65	0.46885	0.381	0.27	1.16209e-60	CD56dim_BNC2	ZMYND11
TRIM37	6.85148e-65	0.709632	0.2	0.118	1.42066e-60	CD56dim_BNC2	TRIM37
PTPN9	7.61096e-65	0.738817	0.237	0.149	1.57813e-60	CD56dim_BNC2	PTPN9
SENP2	7.64751e-65	0.560664	0.277	0.181	1.58571e-60	CD56dim_BNC2	SENP2
FBXL3	9.19837e-65	0.537491	0.226	0.137	1.90728e-60	CD56dim_BNC2	FBXL3
NUFIP2	9.69256e-65	0.376579	0.425	0.303	2.00975e-60	CD56dim_BNC2	NUFIP2
RCOR1	1.20348e-64	0.480719	0.309	0.206	2.49541e-60	CD56dim_BNC2	RCOR1
MATR3	2.20737e-64	0.274319	0.678	0.526	4.57697e-60	CD56dim_BNC2	MATR3
ABHD17B	2.34411e-64	0.448157	0.351	0.242	4.86052e-60	CD56dim_BNC2	ABHD17B
XPO6	4.10655e-64	0.370863	0.425	0.302	8.51492e-60	CD56dim_BNC2	XPO6
TTC19	4.58791e-64	0.314956	0.464	0.335	9.51303e-60	CD56dim_BNC2	TTC19
TM9SF3	7.87847e-64	0.347867	0.493	0.365	1.6336e-59	CD56dim_BNC2	TM9SF3
FBXO32	7.97669e-64	0.543231	0.247	0.155	1.65397e-59	CD56dim_BNC2	FBXO32
PIGB	8.35275e-64	0.651822	0.208	0.124	1.73194e-59	CD56dim_BNC2	PIGB
NUP210	8.62327e-64	0.356711	0.426	0.306	1.78804e-59	CD56dim_BNC2	NUP210
CD46	9.72885e-64	0.361608	0.412	0.293	2.01728e-59	CD56dim_BNC2	CD46
CLINT1	9.94776e-64	0.333521	0.494	0.364	2.06267e-59	CD56dim_BNC2	CLINT1
SSH1	1.23085e-63	0.433966	0.288	0.187	2.55217e-59	CD56dim_BNC2	SSH1
SLC25A13	1.33834e-63	0.588334	0.243	0.153	2.77505e-59	CD56dim_BNC2	SLC25A13
CSTPP1	1.41347e-63	0.701287	0.267	0.176	2.93083e-59	CD56dim_BNC2	CSTPP1
CBFB	1.4837e-63	0.487085	0.366	0.258	3.07646e-59	CD56dim_BNC2	CBFB
TLE1	1.58148e-63	0.387567	0.401	0.283	3.2792e-59	CD56dim_BNC2	TLE1
FBXO28	1.59791e-63	0.599504	0.271	0.178	3.31327e-59	CD56dim_BNC2	FBXO28
AAGAB	1.90073e-63	0.595717	0.285	0.191	3.94116e-59	CD56dim_BNC2	AAGAB
SKIC3	2.07406e-63	0.492399	0.333	0.229	4.30056e-59	CD56dim_BNC2	SKIC3
EID1	2.43252e-63	-0.61127	0.462	0.508	5.04384e-59	CD56dim_BNC2	EID1
LY6E	2.53791e-63	-0.496684	0.637	0.65	5.26235e-59	CD56dim_BNC2	LY6E
MLXIP	3.02943e-63	0.645927	0.216	0.132	6.28153e-59	CD56dim_BNC2	MLXIP
USP7	3.10043e-63	0.42423	0.329	0.223	6.42874e-59	CD56dim_BNC2	USP7
MFSD8	3.72932e-63	0.624123	0.232	0.145	7.73275e-59	CD56dim_BNC2	MFSD8
AKAP9	4.39937e-63	0.264997	0.575	0.434	9.1221e-59	CD56dim_BNC2	AKAP9
CDK12	5.8496e-63	0.355557	0.378	0.264	1.21291e-58	CD56dim_BNC2	CDK12
ZDHHC21	6.5923e-63	0.567539	0.241	0.151	1.36691e-58	CD56dim_BNC2	ZDHHC21
BTG1	6.73571e-63	-0.311018	0.928	0.886	1.39665e-58	CD56dim_BNC2	BTG1
PARP14	7.68743e-63	0.329104	0.474	0.349	1.59399e-58	CD56dim_BNC2	PARP14
SUCLA2	8.07645e-63	0.510593	0.306	0.207	1.67465e-58	CD56dim_BNC2	SUCLA2
FOXN2	1.01195e-62	0.536729	0.329	0.229	2.09828e-58	CD56dim_BNC2	FOXN2
NCOA7	1.04679e-62	0.339066	0.438	0.316	2.17051e-58	CD56dim_BNC2	NCOA7
EIF4E	1.05967e-62	0.402226	0.396	0.282	2.19723e-58	CD56dim_BNC2	EIF4E
HDAC8	1.25789e-62	0.609675	0.347	0.251	2.60824e-58	CD56dim_BNC2	HDAC8
TTC3	1.73993e-62	0.357989	0.447	0.326	3.60775e-58	CD56dim_BNC2	TTC3
RAB18	1.77744e-62	0.355206	0.445	0.325	3.68552e-58	CD56dim_BNC2	RAB18
PMM2	2.86498e-62	0.623759	0.234	0.147	5.94053e-58	CD56dim_BNC2	PMM2
LYST	3.0829e-62	0.300006	0.649	0.517	6.3924e-58	CD56dim_BNC2	LYST
CLOCK	3.28928e-62	0.668763	0.217	0.133	6.82032e-58	CD56dim_BNC2	CLOCK
IVNS1ABP	4.08155e-62	0.378695	0.377	0.263	8.46308e-58	CD56dim_BNC2	IVNS1ABP
CDKN2D	4.78675e-62	-0.565767	0.516	0.555	9.92532e-58	CD56dim_BNC2	CDKN2D
CSNK1A1	5.37497e-62	0.300152	0.591	0.451	1.1145e-57	CD56dim_BNC2	CSNK1A1
UBA6	8.02673e-62	0.38325	0.419	0.302	1.66434e-57	CD56dim_BNC2	UBA6
OSBPL9	1.00372e-61	0.421147	0.411	0.299	2.08122e-57	CD56dim_BNC2	OSBPL9
HSP90AB1	1.02068e-61	-0.524159	0.623	0.621	2.11637e-57	CD56dim_BNC2	HSP90AB1
CASD1	1.06569e-61	0.509461	0.309	0.21	2.20971e-57	CD56dim_BNC2	CASD1
TRMT112	1.27006e-61	-0.611926	0.458	0.504	2.63347e-57	CD56dim_BNC2	TRMT112
KLHDC10	1.34229e-61	0.783993	0.228	0.146	2.78323e-57	CD56dim_BNC2	KLHDC10
RAD51B	1.47081e-61	0.603538	0.433	0.339	3.04973e-57	CD56dim_BNC2	RAD51B
STRADA	2.77527e-61	0.482519	0.267	0.173	5.75452e-57	CD56dim_BNC2	STRADA
PAXX	2.89884e-61	-0.602517	0.468	0.513	6.01075e-57	CD56dim_BNC2	PAXX
DNM1L	3.01768e-61	0.432886	0.333	0.228	6.25715e-57	CD56dim_BNC2	DNM1L
PRELID1	3.04887e-61	-0.509595	0.57	0.598	6.32183e-57	CD56dim_BNC2	PRELID1
TBK1	3.2988e-61	0.342096	0.472	0.349	6.84005e-57	CD56dim_BNC2	TBK1
CYB5R4	3.65607e-61	0.457441	0.329	0.226	7.58085e-57	CD56dim_BNC2	CYB5R4
PRPF3	3.75598e-61	0.504816	0.275	0.18	7.78803e-57	CD56dim_BNC2	PRPF3
KRT10	5.1463e-61	-0.601347	0.472	0.517	1.06708e-56	CD56dim_BNC2	KRT10
SIL1	5.79454e-61	0.626967	0.25	0.162	1.2015e-56	CD56dim_BNC2	SIL1
IPO9	5.79478e-61	0.597754	0.245	0.157	1.20155e-56	CD56dim_BNC2	IPO9
HSPE1	7.45734e-61	-0.79185	0.327	0.394	1.54628e-56	CD56dim_BNC2	HSPE1
NIPSNAP2	7.9841e-61	0.501985	0.297	0.2	1.6555e-56	CD56dim_BNC2	NIPSNAP2
NDUFA11	9.05619e-61	-0.595291	0.471	0.512	1.8778e-56	CD56dim_BNC2	NDUFA11
TBC1D1	9.07129e-61	0.473842	0.375	0.271	1.88093e-56	CD56dim_BNC2	TBC1D1
MEF2D	1.27769e-60	0.412374	0.307	0.206	2.64928e-56	CD56dim_BNC2	MEF2D
CLTC	1.30515e-60	0.381642	0.392	0.278	2.70622e-56	CD56dim_BNC2	CLTC
CERS6	1.63391e-60	0.480584	0.355	0.253	3.38792e-56	CD56dim_BNC2	CERS6
SLC25A12	1.72966e-60	0.555511	0.301	0.206	3.58645e-56	CD56dim_BNC2	SLC25A12
NNT	1.99892e-60	0.511025	0.299	0.203	4.14476e-56	CD56dim_BNC2	NNT
MTMR9	2.55285e-60	0.566784	0.21	0.127	5.29334e-56	CD56dim_BNC2	MTMR9
ZNF518A	2.98186e-60	0.521675	0.268	0.176	6.18288e-56	CD56dim_BNC2	ZNF518A
PACSIN2	3.1453e-60	0.580363	0.255	0.166	6.52177e-56	CD56dim_BNC2	PACSIN2
EZH1	3.45358e-60	0.549211	0.248	0.158	7.161e-56	CD56dim_BNC2	EZH1
SUCO	3.60341e-60	0.396474	0.359	0.25	7.47167e-56	CD56dim_BNC2	SUCO
DLST	4.04316e-60	0.450495	0.297	0.199	8.3835e-56	CD56dim_BNC2	DLST
PPWD1	4.06222e-60	0.459696	0.312	0.214	8.42302e-56	CD56dim_BNC2	PPWD1
CTCF	4.11098e-60	0.43027	0.397	0.288	8.52412e-56	CD56dim_BNC2	CTCF
ATXN3	5.02479e-60	0.546807	0.277	0.184	1.04189e-55	CD56dim_BNC2	ATXN3
SCAND1	5.40519e-60	-0.616677	0.416	0.471	1.12077e-55	CD56dim_BNC2	SCAND1
TMEM258	6.41722e-60	-0.59596	0.49	0.526	1.33061e-55	CD56dim_BNC2	TMEM258
CCDC146	7.11427e-60	0.596517	0.24	0.153	1.47514e-55	CD56dim_BNC2	CCDC146
TRAPPC1	9.75808e-60	-0.492267	0.586	0.602	2.02334e-55	CD56dim_BNC2	TRAPPC1
ENSG00000236449	1.1801e-59	0.355346	0.338	0.231	2.44693e-55	CD56dim_BNC2	ENSG00000236449
STAT3	1.31131e-59	0.314176	0.587	0.459	2.719e-55	CD56dim_BNC2	STAT3
AUTS2	1.37117e-59	0.260677	0.678	0.552	2.84311e-55	CD56dim_BNC2	AUTS2
TCHP	1.60058e-59	0.432211	0.282	0.187	3.31881e-55	CD56dim_BNC2	TCHP
TIAL1	1.65517e-59	0.354491	0.41	0.295	3.43199e-55	CD56dim_BNC2	TIAL1
ZNF433-AS1	1.66344e-59	0.546852	0.23	0.145	3.44914e-55	CD56dim_BNC2	ZNF433-AS1
TSTD1	1.6753e-59	-0.815943	0.291	0.361	3.47374e-55	CD56dim_BNC2	TSTD1
CHD8	1.68939e-59	0.396871	0.366	0.259	3.50294e-55	CD56dim_BNC2	CHD8
PDE8A	1.70363e-59	0.594388	0.25	0.161	3.53247e-55	CD56dim_BNC2	PDE8A
ALG13	1.8736e-59	0.46755	0.327	0.228	3.88492e-55	CD56dim_BNC2	ALG13
EMSY	2.34231e-59	0.579622	0.262	0.172	4.85679e-55	CD56dim_BNC2	EMSY
BMT2	2.40053e-59	0.701734	0.211	0.131	4.97751e-55	CD56dim_BNC2	BMT2
VGLL4	2.53797e-59	0.584671	0.248	0.16	5.26248e-55	CD56dim_BNC2	VGLL4
ACSL4	2.7485e-59	0.566296	0.252	0.164	5.69901e-55	CD56dim_BNC2	ACSL4
STAG3L5P	3.22965e-59	0.348369	0.382	0.269	6.69668e-55	CD56dim_BNC2	STAG3L5P
PREP	3.55604e-59	0.476675	0.301	0.206	7.37346e-55	CD56dim_BNC2	PREP
SAR1A	3.63387e-59	0.295722	0.473	0.345	7.53482e-55	CD56dim_BNC2	SAR1A
KPNB1	3.94006e-59	0.30055	0.591	0.458	8.16971e-55	CD56dim_BNC2	KPNB1
SELENOI	4.11737e-59	0.606449	0.226	0.142	8.53736e-55	CD56dim_BNC2	SELENOI
HOOK3	4.26762e-59	0.364956	0.419	0.304	8.84891e-55	CD56dim_BNC2	HOOK3
MTOR	5.00972e-59	0.543447	0.248	0.16	1.03877e-54	CD56dim_BNC2	MTOR
ARPC1B	5.68335e-59	-0.374497	0.769	0.753	1.17844e-54	CD56dim_BNC2	ARPC1B
SCAI	5.78378e-59	0.684102	0.235	0.152	1.19927e-54	CD56dim_BNC2	SCAI
NCOR2	5.92907e-59	0.497812	0.24	0.152	1.22939e-54	CD56dim_BNC2	NCOR2
NBPF12	5.93178e-59	0.494381	0.242	0.153	1.22995e-54	CD56dim_BNC2	NBPF12
SYNJ1	6.01071e-59	0.633764	0.204	0.123	1.24632e-54	CD56dim_BNC2	SYNJ1
CAMTA1	6.33011e-59	0.43776	0.367	0.26	1.31255e-54	CD56dim_BNC2	CAMTA1
ARPC1A	6.4119e-59	0.416106	0.337	0.233	1.32951e-54	CD56dim_BNC2	ARPC1A
ATAD1	6.89135e-59	0.512266	0.288	0.195	1.42892e-54	CD56dim_BNC2	ATAD1
PTPN1	8.0359e-59	0.340472	0.461	0.34	1.66624e-54	CD56dim_BNC2	PTPN1
CDR2	8.13007e-59	0.640167	0.279	0.19	1.68577e-54	CD56dim_BNC2	CDR2
JTB	8.16873e-59	-0.514165	0.539	0.569	1.69379e-54	CD56dim_BNC2	JTB
NVL	8.63069e-59	0.646678	0.232	0.149	1.78957e-54	CD56dim_BNC2	NVL
SEPTIN1	8.63422e-59	-0.816032	0.283	0.35	1.7903e-54	CD56dim_BNC2	SEPTIN1
RSBN1L	9.10849e-59	0.306998	0.53	0.402	1.88865e-54	CD56dim_BNC2	RSBN1L
FAM91A1	9.22394e-59	0.514234	0.235	0.148	1.91258e-54	CD56dim_BNC2	FAM91A1
C3orf38	9.46309e-59	0.492992	0.271	0.178	1.96217e-54	CD56dim_BNC2	C3orf38
TTC39C	9.69156e-59	0.480337	0.349	0.249	2.00955e-54	CD56dim_BNC2	TTC39C
HEXA	9.70173e-59	0.358302	0.443	0.328	2.01165e-54	CD56dim_BNC2	HEXA
PCMTD1	1.38365e-58	0.301812	0.497	0.37	2.869e-54	CD56dim_BNC2	PCMTD1
PPP1CB	1.4054e-58	0.287447	0.51	0.38	2.9141e-54	CD56dim_BNC2	PPP1CB
ENSG00000291117	1.44345e-58	0.505673	0.23	0.144	2.993e-54	CD56dim_BNC2	ENSG00000291117
ACIN1	1.5508e-58	0.310047	0.498	0.372	3.21558e-54	CD56dim_BNC2	ACIN1
POC1B	1.73409e-58	0.495102	0.275	0.182	3.59563e-54	CD56dim_BNC2	POC1B
ACBD5	1.81037e-58	0.434039	0.291	0.194	3.75379e-54	CD56dim_BNC2	ACBD5
NDUFB7	2.032e-58	-0.599537	0.566	0.585	4.21334e-54	CD56dim_BNC2	NDUFB7
KDM4A	2.20209e-58	0.579949	0.203	0.123	4.56603e-54	CD56dim_BNC2	KDM4A
SNHG5	2.20623e-58	-0.73065	0.34	0.404	4.57462e-54	CD56dim_BNC2	SNHG5
ITGAM	2.51107e-58	0.305444	0.491	0.365	5.20671e-54	CD56dim_BNC2	ITGAM
ATP5PO	2.59672e-58	-0.624198	0.393	0.451	5.3843e-54	CD56dim_BNC2	ATP5PO
FAM168B	3.1833e-58	0.523348	0.269	0.179	6.60057e-54	CD56dim_BNC2	FAM168B
DCTN4	3.89685e-58	0.378517	0.418	0.306	8.08013e-54	CD56dim_BNC2	DCTN4
[truncated: 14,440 more rows]

## Sheet: CD4+ T cells
	p_val	avg_log2FC	pct.1	pct.2	p_val_adj	cluster	gene
ITGB1	0	-3.36743	0.129	0.641	0	Naive	ITGB1
AHNAK	0	-2.78304	0.122	0.554	0	Naive	AHNAK
FHIT	0	1.70491	0.704	0.283	0	Naive	FHIT
NIBAN1	0	-5.68279	0.013	0.407	0	Naive	NIBAN1
IGF1R	0	2.24093	0.53	0.14	0	Naive	IGF1R
S100A11	0	-2.00218	0.319	0.707	0	Naive	S100A11
TSHZ2	0	1.44288	0.714	0.349	0	Naive	TSHZ2
MYO1F	0	-4.20794	0.029	0.382	0	Naive	MYO1F
CCR7	0	1.49112	0.66	0.308	0	Naive	CCR7
PPP1R16B	0	-2.39618	0.169	0.514	0	Naive	PPP1R16B
PHACTR2	0	-1.61307	0.285	0.626	0	Naive	PHACTR2
ATXN1	0	-1.69359	0.275	0.615	0	Naive	ATXN1
S100A4	0	-2.55625	0.558	0.894	0	Naive	S100A4
ANXA2	0	-3.84311	0.035	0.368	0	Naive	ANXA2
CD99	0	-1.46437	0.355	0.686	0	Naive	CD99
ADAM19	0	-5.40551	0.011	0.338	0	Naive	ADAM19
TXK	0	1.25177	0.799	0.477	0	Naive	TXK
BACH2	0	1.34221	0.869	0.547	0	Naive	BACH2
KLF6	0	-1.78663	0.292	0.609	0	Naive	KLF6
AK5	0	2.14911	0.435	0.119	0	Naive	AK5
SAMSN1	0	-1.85537	0.217	0.531	0	Naive	SAMSN1
CLIC1	0	-1.59244	0.279	0.592	0	Naive	CLIC1
KLRB1	0	-3.5966	0.05	0.36	0	Naive	KLRB1
SRGN	0	-1.48726	0.444	0.75	0	Naive	SRGN
CERS6	0	1.50849	0.529	0.224	0	Naive	CERS6
APBA2	0	1.6692	0.502	0.209	0	Naive	APBA2
ERN1	0	-2.38442	0.123	0.415	0	Naive	ERN1
EZR	0	-1.5919	0.261	0.549	0	Naive	EZR
ANXA1	0	-1.83888	0.351	0.638	0	Naive	ANXA1
PRDM1	0	-2.95127	0.064	0.341	0	Naive	PRDM1
CRIP1	0	-1.69234	0.519	0.796	0	Naive	CRIP1
PREX1	0	-2.17569	0.092	0.369	0	Naive	PREX1
HNRNPLL	0	-2.76149	0.065	0.33	0	Naive	HNRNPLL
MAF	0	-2.739	0.053	0.316	0	Naive	MAF
ANXA5	0	-2.19357	0.086	0.347	0	Naive	ANXA5
COTL1	0	-1.2219	0.422	0.682	0	Naive	COTL1
TRADD	0	-1.55682	0.186	0.446	0	Naive	TRADD
MYBL1	0	-3.28391	0.046	0.304	0	Naive	MYBL1
TXN	0	-1.35933	0.232	0.489	0	Naive	TXN
OGDH	0	-1.70956	0.151	0.407	0	Naive	OGDH
ATP2B1	0	-1.59209	0.222	0.477	0	Naive	ATP2B1
CLDND1	0	-1.64655	0.167	0.419	0	Naive	CLDND1
LEF1	0	1.07495	0.875	0.623	0	Naive	LEF1
IL10RA	0	-1.93912	0.125	0.377	0	Naive	IL10RA
OPTN	0	-1.30056	0.242	0.492	0	Naive	OPTN
LGALS1	0	-3.28575	0.062	0.312	0	Naive	LGALS1
MAP3K5	0	-1.19743	0.334	0.584	0	Naive	MAP3K5
ALOX5AP	0	-1.51434	0.233	0.482	0	Naive	ALOX5AP
TRABD2A	0	1.16441	0.564	0.315	0	Naive	TRABD2A
RNF19A	0	-1.47366	0.263	0.511	0	Naive	RNF19A
TAGLN2	0	-1.06569	0.412	0.654	0	Naive	TAGLN2
ARAP2	0	-1.51771	0.205	0.447	0	Naive	ARAP2
TGFBR2	0	1.20825	0.806	0.566	0	Naive	TGFBR2
S100A10	0	-1.44011	0.613	0.853	0	Naive	S100A10
ATP2B4	0	-1.80612	0.125	0.365	0	Naive	ATP2B4
LEF1-AS1	0	1.87054	0.327	0.088	0	Naive	LEF1-AS1
PCSK5	0	1.61795	0.375	0.136	0	Naive	PCSK5
FAM117B	0	1.15777	0.536	0.301	0	Naive	FAM117B
NUCB2	0	1.17167	0.5	0.266	0	Naive	NUCB2
UST	0	-3.9351	0.02	0.253	0	Naive	UST
SEC61B	0	-0.999029	0.383	0.616	0	Naive	SEC61B
PYHIN1	0	-1.26772	0.209	0.441	0	Naive	PYHIN1
RAP1GAP2	0	-1.61126	0.149	0.381	0	Naive	RAP1GAP2
AIF1	0	2.01511	0.332	0.101	0	Naive	AIF1
ANKRD55	0	1.95055	0.328	0.098	0	Naive	ANKRD55
FLNA	0	-1.52195	0.166	0.396	0	Naive	FLNA
SFMBT2	0	1.35285	0.436	0.209	0	Naive	SFMBT2
PHTF2	0	-1.19425	0.297	0.523	0	Naive	PHTF2
NELL2	0	1.19951	0.494	0.268	0	Naive	NELL2
RAPGEF1	0	-1.40528	0.201	0.426	0	Naive	RAPGEF1
ENSG00000227240	0	-5.32607	0.014	0.237	0	Naive	ENSG00000227240
GPRIN3	0	-0.940634	0.353	0.576	0	Naive	GPRIN3
CCR6	0	-5.57352	0.006	0.228	0	Naive	CCR6
IQGAP2	0	-0.992102	0.517	0.736	0	Naive	IQGAP2
ARPC1B	0	-0.979749	0.556	0.774	0	Naive	ARPC1B
RORA	0	-1.42098	0.533	0.75	0	Naive	RORA
SATB1-AS1	0	1.26572	0.408	0.192	0	Naive	SATB1-AS1
IL6ST	0	0.888538	0.737	0.521	0	Naive	IL6ST
PRKCQ-AS1	0	0.951803	0.749	0.533	0	Naive	PRKCQ-AS1
LIMS1	0	-1.27164	0.2	0.415	0	Naive	LIMS1
CASK	0	-1.09136	0.463	0.676	0	Naive	CASK
NCALD	0	-2.87708	0.045	0.256	0	Naive	NCALD
DUSP1	0	-1.73428	0.163	0.374	0	Naive	DUSP1
SELL	0	0.53937	0.735	0.524	0	Naive	SELL
CHST11	0	-1.1091	0.341	0.551	0	Naive	CHST11
CORO7	0	-1.20797	0.24	0.45	0	Naive	CORO7
TNFAIP3	0	-1.46168	0.388	0.598	0	Naive	TNFAIP3
CAST	0	-0.93582	0.407	0.614	0	Naive	CAST
PRKCA	0	0.974755	0.852	0.646	0	Naive	PRKCA
PDK1	0	1.344	0.401	0.196	0	Naive	PDK1
RETREG1	0	1.11931	0.455	0.25	0	Naive	RETREG1
ACTN1	0	1.48513	0.344	0.139	0	Naive	ACTN1
EPS15	0	-0.988522	0.358	0.561	0	Naive	EPS15
LINC01550	0	1.11085	0.451	0.248	0	Naive	LINC01550
TIMP1	0	-1.74301	0.12	0.323	0	Naive	TIMP1
OXNAD1	0	0.945029	0.717	0.515	0	Naive	OXNAD1
SYNE2	0	-1.06809	0.587	0.788	0	Naive	SYNE2
ENSG00000271774	0	1.4782	0.347	0.146	0	Naive	ENSG00000271774
TENT5C	0	-3.01292	0.039	0.239	0	Naive	TENT5C
EIF3A	0	-0.954243	0.358	0.557	0	Naive	EIF3A
REEP5	0	-1.40659	0.139	0.338	0	Naive	REEP5
CYTOR	0	-2.17305	0.096	0.294	0	Naive	CYTOR
EID1	0	-0.762322	0.378	0.576	0	Naive	EID1
MAN1C1	0	1.36615	0.371	0.174	0	Naive	MAN1C1
YWHAQ	0	-1.08965	0.245	0.442	0	Naive	YWHAQ
PLCL1	0	0.664037	0.645	0.448	0	Naive	PLCL1
SATB1	0	0.979225	0.48	0.283	0	Naive	SATB1
TOX	0	-2.49737	0.067	0.264	0	Naive	TOX
C12orf75	0	-2.08727	0.076	0.273	0	Naive	C12orf75
DUSP16	0	-1.18298	0.268	0.464	0	Naive	DUSP16
SSBP4	0	-1.27492	0.168	0.363	0	Naive	SSBP4
SLCO3A1	0	-1.00742	0.247	0.441	0	Naive	SLCO3A1
EMP3	0	-0.958056	0.632	0.826	0	Naive	EMP3
RILPL2	0	-1.56259	0.121	0.314	0	Naive	RILPL2
ATP10A	0	1.296	0.397	0.205	0	Naive	ATP10A
CHRM3-AS2	0	1.527	0.32	0.128	0	Naive	CHRM3-AS2
KAT2B	0	-1.31342	0.213	0.404	0	Naive	KAT2B
ELOVL5	0	-1.10442	0.225	0.416	0	Naive	ELOVL5
GALM	0	-1.58071	0.115	0.305	0	Naive	GALM
EPHA4	0	-2.081	0.064	0.254	0	Naive	EPHA4
AQP3	0	-1.11991	0.257	0.447	0	Naive	AQP3
CD2	0	-0.871354	0.55	0.74	0	Naive	CD2
DOK2	0	-1.37645	0.141	0.33	0	Naive	DOK2
FAS	0	-2.17423	0.063	0.251	0	Naive	FAS
DYNLL1	0	-1.06393	0.237	0.425	0	Naive	DYNLL1
SMAD3	0	-1.46258	0.129	0.317	0	Naive	SMAD3
CD7	0	0.77645	0.616	0.428	0	Naive	CD7
TNFRSF1B	0	-1.95813	0.075	0.262	0	Naive	TNFRSF1B
TANK	0	-0.975049	0.271	0.458	0	Naive	TANK
PIK3R1	0	-1.00986	0.389	0.576	0	Naive	PIK3R1
MGAT5	0	-1.04435	0.312	0.498	0	Naive	MGAT5
LYAR	0	-2.3432	0.085	0.271	0	Naive	LYAR
LCP1	0	-0.786054	0.452	0.638	0	Naive	LCP1
EMB	0	-0.887388	0.397	0.583	0	Naive	EMB
GNG2	0	-0.917177	0.295	0.48	0	Naive	GNG2
ZC3H12B	0	1.20484	0.429	0.244	0	Naive	ZC3H12B
PRMT2	0	0.813854	0.712	0.527	0	Naive	PRMT2
ARID5B	0	-0.729598	0.493	0.677	0	Naive	ARID5B
MLLT3	0	0.868798	0.664	0.481	0	Naive	MLLT3
GLIPR1	0	-1.7987	0.09	0.273	0	Naive	GLIPR1
PRDX1	0	-0.826158	0.336	0.518	0	Naive	PRDX1
FRY	0	-2.70366	0.07	0.252	0	Naive	FRY
PAM	0	-1.18642	0.169	0.351	0	Naive	PAM
CD74	0	-1.24492	0.327	0.508	0	Naive	CD74
PRKN	0	1.20568	0.372	0.192	0	Naive	PRKN
PLAC8	0	0.655559	0.62	0.441	0	Naive	PLAC8
PLP2	0	-0.919459	0.268	0.447	0	Naive	PLP2
TGFB1	0	-0.934854	0.338	0.516	0	Naive	TGFB1
JUNB	0	-1.07769	0.573	0.75	0	Naive	JUNB
RUNX3	0	-1.34683	0.205	0.382	0	Naive	RUNX3
ITGA6	0	0.998107	0.459	0.283	0	Naive	ITGA6
RGS10	0	0.765276	0.683	0.507	0	Naive	RGS10
RNF157	0	1.14968	0.391	0.215	0	Naive	RNF157
GUK1	0	-0.720864	0.381	0.556	0	Naive	GUK1
MAP3K1	0	-0.847604	0.38	0.555	0	Naive	MAP3K1
PTGER2	0	-2.60075	0.041	0.216	0	Naive	PTGER2
TTC39C	0	-0.861421	0.551	0.726	0	Naive	TTC39C
PPP1CA	0	-0.763452	0.379	0.553	0	Naive	PPP1CA
PDIA6	0	-1.11779	0.18	0.354	0	Naive	PDIA6
OSBPL3	0	-1.76759	0.082	0.256	0	Naive	OSBPL3
RPS6KA3	0	-0.787535	0.443	0.617	0	Naive	RPS6KA3
PARP8	0	-1.07395	0.521	0.695	0	Naive	PARP8
GSTK1	0	-0.77997	0.539	0.713	0	Naive	GSTK1
CKLF	0	-0.884028	0.273	0.446	0	Naive	CKLF
SAT1	0	-0.956676	0.307	0.48	0	Naive	SAT1
IFI16	0	-0.760242	0.382	0.554	0	Naive	IFI16
MYO5A	0	-1.16519	0.155	0.327	0	Naive	MYO5A
ACTN4	0	-2.37977	0.046	0.218	0	Naive	ACTN4
ENSG00000290067	0	0.75524	0.504	0.333	0	Naive	ENSG00000290067
GATA3	0	-1.37945	0.154	0.323	0	Naive	GATA3
MAP4	0	-1.05426	0.177	0.346	0	Naive	MAP4
ENSG00000290048	0	-1.90932	0.077	0.246	0	Naive	ENSG00000290048
SEC11C	0	-1.07925	0.178	0.347	0	Naive	SEC11C
TMIGD2	0	2.05062	0.224	0.056	0	Naive	TMIGD2
YWHAH	0	-1.99104	0.063	0.231	0	Naive	YWHAH
PBXIP1	0	-0.857742	0.281	0.449	0	Naive	PBXIP1
IQGAP1	0	-0.788375	0.305	0.473	0	Naive	IQGAP1
PLCB1	0	-2.42747	0.07	0.238	0	Naive	PLCB1
GPR183	0	-0.954687	0.301	0.468	0	Naive	GPR183
SP140	0	-0.967071	0.221	0.388	0	Naive	SP140
ANTXR2	0	-1.31354	0.148	0.315	0	Naive	ANTXR2
CFLAR	0	-0.696054	0.39	0.556	0	Naive	CFLAR
JPT1	0	-1.17662	0.163	0.329	0	Naive	JPT1
BORCS5	0	-1.18753	0.186	0.352	0	Naive	BORCS5
LINC00861	0	0.761409	0.813	0.647	0	Naive	LINC00861
ISG20	0	-0.70019	0.545	0.711	0	Naive	ISG20
GZMA	0	-3.82	0.035	0.2	0	Naive	GZMA
HMGB2	0	-0.904184	0.268	0.433	0	Naive	HMGB2
RAB8B	0	-1.03601	0.193	0.357	0	Naive	RAB8B
LRRFIP1	0	-0.678989	0.52	0.683	0	Naive	LRRFIP1
ODF2L	0	-0.86535	0.26	0.423	0	Naive	ODF2L
B4GALT1	0	-1.13933	0.178	0.34	0	Naive	B4GALT1
ZNF609	0	0.863367	0.561	0.399	0	Naive	ZNF609
HERPUD1	0	-1.52428	0.111	0.273	0	Naive	HERPUD1
CD63	0	-1.09743	0.16	0.322	0	Naive	CD63
CRYBG1	0	-0.889631	0.39	0.551	0	Naive	CRYBG1
SLAMF1	0	-1.62344	0.089	0.25	0	Naive	SLAMF1
ZNRF2	0	-0.988469	0.213	0.374	0	Naive	ZNRF2
LPP	0	-0.649842	0.426	0.587	0	Naive	LPP
PPP3CA	0	-0.844398	0.281	0.442	0	Naive	PPP3CA
RAPGEF6	0	0.88601	0.814	0.653	0	Naive	RAPGEF6
CAPZA1	0	-0.66583	0.48	0.64	0	Naive	CAPZA1
CTSC	0	-1.15006	0.172	0.332	0	Naive	CTSC
REL	0	-0.980663	0.198	0.358	0	Naive	REL
SLC4A7	0	-0.788877	0.315	0.475	0	Naive	SLC4A7
TCF7	0	0.664156	0.791	0.632	0	Naive	TCF7
CD226	0	-1.05211	0.178	0.337	0	Naive	CD226
NCOA7	0	-0.911683	0.211	0.37	0	Naive	NCOA7
DIAPH2	0	-0.737057	0.267	0.426	0	Naive	DIAPH2
CSGALNACT1	0	0.69314	0.524	0.366	0	Naive	CSGALNACT1
RNF125	0	-0.786185	0.387	0.545	0	Naive	RNF125
DLEU1	0	-1.81314	0.137	0.295	0	Naive	DLEU1
HLA-DPA1	0	-1.66029	0.119	0.276	0	Naive	HLA-DPA1
ZNF831	0	-0.80388	0.286	0.443	0	Naive	ZNF831
TPM4	0	-1.14852	0.166	0.322	0	Naive	TPM4
CDC14A	0	-0.84595	0.568	0.723	0	Naive	CDC14A
PSMB9	0	-0.664832	0.525	0.68	0	Naive	PSMB9
SIK3	0	-0.706908	0.513	0.668	0	Naive	SIK3
RNF144A	0	1.1876	0.303	0.149	0	Naive	RNF144A
HLA-DPB1	0	-1.51241	0.146	0.3	0	Naive	HLA-DPB1
PDE4B	0	-0.888935	0.239	0.392	0	Naive	PDE4B
ENSG00000249806	0	0.900363	0.483	0.33	0	Naive	ENSG00000249806
SPTAN1	0	-0.824238	0.27	0.423	0	Naive	SPTAN1
SH3BGRL3	0	-1.3463	0.789	0.942	0	Naive	SH3BGRL3
STAM	0	-1.98484	0.081	0.233	0	Naive	STAM
EPHA1-AS1	0	1.78435	0.239	0.087	0	Naive	EPHA1-AS1
NR3C1	0	-0.800932	0.445	0.597	0	Naive	NR3C1
GAPDH	0	-0.860596	0.677	0.829	0	Naive	GAPDH
ARL4C	0	-0.658605	0.514	0.665	0	Naive	ARL4C
CORO1B	0	-0.900663	0.241	0.392	0	Naive	CORO1B
DLEU2	0	-0.901046	0.248	0.399	0	Naive	DLEU2
PIK3R5	0	-0.690625	0.472	0.623	0	Naive	PIK3R5
TBCB	0	-0.85507	0.215	0.366	0	Naive	TBCB
MAML2	0	0.963561	0.895	0.746	0	Naive	MAML2
PRKX	0	-0.924554	0.256	0.405	0	Naive	PRKX
LRIG1	0	-1.46115	0.103	0.251	0	Naive	LRIG1
DEK	0	-0.632232	0.363	0.511	0	Naive	DEK
ENSG00000253736	0	-1.77534	0.07	0.218	0	Naive	ENSG00000253736
SNTB1	0	1.17687	0.304	0.156	0	Naive	SNTB1
GLIPR2	0	-1.467	0.093	0.241	0	Naive	GLIPR2
IL2RG	0	-0.615174	0.542	0.69	0	Naive	IL2RG
ARF1	0	-0.605321	0.381	0.528	0	Naive	ARF1
DBI	0	-0.624587	0.348	0.495	0	Naive	DBI
PPP2R5C	0	-0.782182	0.66	0.807	0	Naive	PPP2R5C
PPIB	0	-0.630553	0.511	0.658	0	Naive	PPIB
CYBA	0	-0.722192	0.659	0.806	0	Naive	CYBA
CSTB	0	-0.611224	0.372	0.519	0	Naive	CSTB
AFF3	0	0.967187	0.286	0.139	0	Naive	AFF3
DIAPH1	0	-0.699419	0.328	0.475	0	Naive	DIAPH1
NR3C2	0	0.69362	0.507	0.361	0	Naive	NR3C2
NOSIP	0	0.579794	0.719	0.573	0	Naive	NOSIP
RAB11FIP1	0	-1.28048	0.108	0.253	0	Naive	RAB11FIP1
OSTF1	0	-0.720105	0.282	0.427	0	Naive	OSTF1
SPCS2	0	-0.561427	0.443	0.588	0	Naive	SPCS2
TMEM50A	0	-0.595455	0.378	0.522	0	Naive	TMEM50A
KCNQ5	0	1.32693	0.247	0.103	0	Naive	KCNQ5
SNX9	0	0.564673	0.542	0.398	0	Naive	SNX9
TGFBR3	0	-1.88961	0.067	0.211	0	Naive	TGFBR3
PPP1R18	0	-0.858394	0.206	0.35	0	Naive	PPP1R18
PSME2	0	-0.626013	0.448	0.592	0	Naive	PSME2
MAL	0	0.541844	0.616	0.473	0	Naive	MAL
SMC4	0	-1.67593	0.079	0.222	0	Naive	SMC4
IER2	0	-0.786498	0.282	0.425	0	Naive	IER2
CEP128	0	-1.52637	0.094	0.237	0	Naive	CEP128
ABLIM1	0	0.373263	0.599	0.456	0	Naive	ABLIM1
ZFYVE28	0	-1.52273	0.088	0.23	0	Naive	ZFYVE28
DENND5A	0	1.06971	0.306	0.165	0	Naive	DENND5A
FKBP11	0	-1.10673	0.148	0.289	0	Naive	FKBP11
SLC2A3	0	-0.774638	0.355	0.495	0	Naive	SLC2A3
NPC1	0	-1.39079	0.103	0.243	0	Naive	NPC1
CAPN2	0	-0.994959	0.157	0.297	0	Naive	CAPN2
MPZL3	0	-1.15911	0.146	0.286	0	Naive	MPZL3
CD84	0	-1.44174	0.086	0.225	0	Naive	CD84
SLC9A9	0	-0.755861	0.304	0.443	0	Naive	SLC9A9
LINC02964	0	0.854648	0.396	0.257	0	Naive	LINC02964
TMX4	0	-1.14462	0.13	0.269	0	Naive	TMX4
DSTN	0	-0.76592	0.241	0.38	0	Naive	DSTN
PSMA7	0	-0.529641	0.536	0.675	0	Naive	PSMA7
RHOG	0	-0.777596	0.22	0.359	0	Naive	RHOG
TMEM156	0	-0.900536	0.172	0.31	0	Naive	TMEM156
ATP1B3	0	-1.20555	0.15	0.288	0	Naive	ATP1B3
RNF149	0	-0.602516	0.457	0.595	0	Naive	RNF149
EML4	0	-0.832093	0.648	0.785	0	Naive	EML4
ATM	0	0.772756	0.837	0.7	0	Naive	ATM
MYO1G	0	-1.36794	0.099	0.236	0	Naive	MYO1G
MACF1	0	-0.560978	0.453	0.59	0	Naive	MACF1
TSC22D3	0	-0.703393	0.609	0.744	0	Naive	TSC22D3
RABGAP1L	0	-0.656069	0.644	0.778	0	Naive	RABGAP1L
TSPAN5	0	-0.931199	0.135	0.269	0	Naive	TSPAN5
UBL3	0	-0.837017	0.219	0.353	0	Naive	UBL3
NABP1	0	-1.25424	0.111	0.244	0	Naive	NABP1
SSBP2	0	0.680031	0.535	0.402	0	Naive	SSBP2
FAM153A	0	1.35223	0.248	0.115	0	Naive	FAM153A
NEAT1	0	-0.776037	0.604	0.737	0	Naive	NEAT1
CTLA4	0	-1.68291	0.082	0.214	0	Naive	CTLA4
PDE7A	0	0.711056	0.773	0.641	0	Naive	PDE7A
CCDC107	0	-0.993181	0.141	0.272	0	Naive	CCDC107
ENSG00000289731	0	1.53721	0.226	0.096	0	Naive	ENSG00000289731
LIME1	0	-0.529755	0.556	0.686	0	Naive	LIME1
CREM	0	-0.966432	0.165	0.295	0	Naive	CREM
P4HB	0	-0.861968	0.182	0.311	0	Naive	P4HB
ENSG00000249236	0	1.26897	0.249	0.121	0	Naive	ENSG00000249236
PLEKHA2	0	-1.10443	0.138	0.266	0	Naive	PLEKHA2
AKAP13	0	-0.598525	0.637	0.765	0	Naive	AKAP13
AHR	0	-1.24455	0.097	0.224	0	Naive	AHR
ZBTB38	0	-0.979152	0.159	0.286	0	Naive	ZBTB38
MDS2	0	1.44042	0.21	0.085	0	Naive	MDS2
PRKCA-AS1	0	1.09987	0.275	0.151	0	Naive	PRKCA-AS1
PBX4	0	-1.03899	0.148	0.272	0	Naive	PBX4
RAB27A	0	-0.984861	0.13	0.253	0	Naive	RAB27A
ENSG00000289707	0	1.28104	0.201	0.079	0	Naive	ENSG00000289707
P2RY8	0	-0.650369	0.576	0.698	0	Naive	P2RY8
CD55	0	0.671221	0.555	0.434	0	Naive	CD55
CARMIL1	0	1.36206	0.211	0.09	0	Naive	CARMIL1
PDE3B	0	0.641953	0.862	0.741	0	Naive	PDE3B
TPM3	0	-0.465944	0.609	0.729	0	Naive	TPM3
ARPC2	0	-0.606123	0.742	0.861	0	Naive	ARPC2
CCDC167	0	-1.27406	0.089	0.208	0	Naive	CCDC167
IL32	0	-1.25606	0.841	0.96	0	Naive	IL32
PFKP	0	-1.16493	0.095	0.213	0	Naive	PFKP
KANK1	0	1.01449	0.27	0.153	0	Naive	KANK1
PAG1	0	-0.6416	0.551	0.668	0	Naive	PAG1
PCED1B	0	0.696392	0.782	0.665	0	Naive	PCED1B
MIS18BP1	0	-1.01852	0.12	0.237	0	Naive	MIS18BP1
YWHAB	0	-0.519385	0.64	0.756	0	Naive	YWHAB
YWHAZ	0	-0.520317	0.693	0.808	0	Naive	YWHAZ
TRAF1	0	-1.1261	0.103	0.218	0	Naive	TRAF1
FNBP1	0	-0.578143	0.654	0.769	0	Naive	FNBP1
HSP90AA1	0	-0.536801	0.712	0.827	0	Naive	HSP90AA1
CDK2AP2	0	-1.06592	0.108	0.222	0	Naive	CDK2AP2
TAF4B	0	1.09768	0.233	0.121	0	Naive	TAF4B
EPHX2	0	1.19839	0.218	0.106	0	Naive	EPHX2
PIK3CD	0	0.650295	0.594	0.482	0	Naive	PIK3CD
PRKCB	0	-0.549744	0.591	0.703	0	Naive	PRKCB
RAC2	0	-0.451281	0.636	0.747	0	Naive	RAC2
PIK3IP1	0	0.552964	0.671	0.561	0	Naive	PIK3IP1
SNHG5	0	0.506376	0.692	0.583	0	Naive	SNHG5
PSME1	0	-0.451584	0.652	0.761	0	Naive	PSME1
NDFIP1	0	0.705799	0.831	0.724	0	Naive	NDFIP1
FKBP5	0	0.44385	0.74	0.637	0	Naive	FKBP5
UBC	0	-0.663201	0.772	0.875	0	Naive	UBC
JUND	0	-0.632085	0.788	0.891	0	Naive	JUND
MYL6	0	-0.662821	0.803	0.904	0	Naive	MYL6
ARPC3	0	-0.476064	0.742	0.841	0	Naive	ARPC3
FXYD5	0	-0.439484	0.707	0.804	0	Naive	FXYD5
PITPNC1	0	0.529545	0.786	0.69	0	Naive	PITPNC1
UTRN	0	-0.498055	0.662	0.758	0	Naive	UTRN
GAS5	0	0.680602	0.935	0.841	0	Naive	GAS5
CNOT6L	0	-0.592475	0.644	0.738	0	Naive	CNOT6L
TMEM131L	0	0.520782	0.67	0.578	0	Naive	TMEM131L
CD69	0	-0.546704	0.653	0.745	0	Naive	CD69
S100A6	0	-0.84713	0.837	0.928	0	Naive	S100A6
C12orf57	0	0.412186	0.796	0.714	0	Naive	C12orf57
CXCR4	0	-0.604949	0.618	0.7	0	Naive	CXCR4
SNHG29	0	0.551019	0.919	0.838	0	Naive	SNHG29
IKZF1	0	0.587241	0.868	0.789	0	Naive	IKZF1
CAMK4	0	0.514535	0.879	0.803	0	Naive	CAMK4
VIM	0	-0.745874	0.83	0.904	0	Naive	VIM
LINC-PINT	0	-0.632543	0.807	0.876	0	Naive	LINC-PINT
OAZ1	0	-0.443246	0.818	0.885	0	Naive	OAZ1
ZFP36L2	0	-0.591425	0.789	0.854	0	Naive	ZFP36L2
TRAC	0	-0.456911	0.854	0.907	0	Naive	TRAC
CALM1	0	-0.644347	0.914	0.965	0	Naive	CALM1
CFL1	0	-0.463657	0.888	0.938	0	Naive	CFL1
PCED1B-AS1	0	0.437088	0.876	0.827	0	Naive	PCED1B-AS1
SMCHD1	0	-0.486361	0.848	0.893	0	Naive	SMCHD1
FOXP1	0	0.597492	0.959	0.916	0	Naive	FOXP1
PFN1	0	-0.671352	0.919	0.96	0	Naive	PFN1
H3-3B	0	-0.322328	0.902	0.943	0	Naive	H3-3B
BCL11B	0	0.38429	0.918	0.879	0	Naive	BCL11B
CCND3	0	0.431029	0.854	0.816	0	Naive	CCND3
RPL31	0	0.473441	0.956	0.92	0	Naive	RPL31
ACTG1	0	-0.458202	0.882	0.917	0	Naive	ACTG1
UQCRB	0	0.340946	0.922	0.888	0	Naive	UQCRB
NPM1	0	0.320589	0.911	0.88	0	Naive	NPM1
EEF1B2	0	0.465163	0.985	0.956	0	Naive	EEF1B2
TOMM7	0	0.36027	0.97	0.941	0	Naive	TOMM7
CD52	0	-0.673012	0.94	0.968	0	Naive	CD52
EEF1G	0	0.312933	0.975	0.951	0	Naive	EEF1G
COX4I1	0	0.303622	0.943	0.92	0	Naive	COX4I1
MBNL1	0	0.447439	0.954	0.932	0	Naive	MBNL1
RPL23	0	0.325223	0.965	0.946	0	Naive	RPL23
ACTB	0	-0.521603	0.972	0.988	0	Naive	ACTB
RPL38	0	0.362189	0.985	0.97	0	Naive	RPL38
IL7R	0	-0.576324	0.893	0.882	0	Naive	IL7R
FTH1	0	-0.510336	0.981	0.992	0	Naive	FTH1
RPS20	0	0.343301	0.993	0.984	0	Naive	RPS20
HLA-A	0	-0.615254	0.983	0.991	0	Naive	HLA-A
RPL7	0	0.309743	0.994	0.986	0	Naive	RPL7
RPS5	0	0.402595	0.996	0.988	0	Naive	RPS5
RPL22	0	0.394624	0.998	0.993	0	Naive	RPL22
HLA-C	0	-0.409701	0.985	0.99	0	Naive	HLA-C
NACA	0	0.325413	0.995	0.99	0	Naive	NACA
RPS9	0	0.283717	0.994	0.989	0	Naive	RPS9
RPL24	0	0.274488	0.996	0.992	0	Naive	RPL24
RPL9	0	0.343366	0.998	0.995	0	Naive	RPL9
RPS3A	0	0.444556	0.999	0.996	0	Naive	RPS3A
RPS6	0	0.289987	0.998	0.995	0	Naive	RPS6
RPS25	0	0.298999	0.998	0.995	0	Naive	RPS25
RPS21	0	0.293892	0.998	0.995	0	Naive	RPS21
RPL35A	0	0.339015	0.998	0.996	0	Naive	RPL35A
RPL37	0	0.292557	0.998	0.996	0	Naive	RPL37
RPL21	0	0.388905	0.998	0.996	0	Naive	RPL21
TMSB4X	0	-0.369037	0.996	0.998	0	Naive	TMSB4X
RPS8	0	0.280166	0.999	0.998	0	Naive	RPS8
RPS27	0	0.323111	0.999	0.998	0	Naive	RPS27
RPS27A	0	0.290852	0.999	0.998	0	Naive	RPS27A
RPL32	0	0.381919	0.999	0.998	0	Naive	RPL32
RPS23	0	0.411142	0.999	0.998	0	Naive	RPS23
RPS14	0	0.419163	0.999	0.998	0	Naive	RPS14
HLA-B	0	-0.41187	0.997	0.998	0	Naive	HLA-B
RPS10	0	0.29084	0.998	0.997	0	Naive	RPS10
RPL30	0	0.372865	0.999	0.998	0	Naive	RPL30
RPLP2	0	0.33737	0.999	0.998	0	Naive	RPLP2
RPS13	0	0.521616	0.998	0.997	0	Naive	RPS13
MALAT1	0	0.341376	1	0.999	0	Naive	MALAT1
RPL19	0	0.278059	0.999	0.998	0	Naive	RPL19
RPS16	0	0.280234	0.998	0.997	0	Naive	RPS16
RPL18	0	0.251654	0.999	0.998	0	Naive	RPL18
RPL39	0	0.25434	0.999	0.998	0	Naive	RPL39
RPL11	0	0.268861	0.999	0.999	0	Naive	RPL11
RPL34	0	0.326796	0.999	0.999	0	Naive	RPL34
RPS12	0	0.332945	0.999	0.999	0	Naive	RPS12
B2M	0	-0.555476	1	1	0	Naive	B2M
RPS15A	0	0.261279	0.999	0.999	0	Naive	RPS15A
RPS28	0	0.29348	0.999	0.999	0	Naive	RPS28
MT-CO1	0	-0.271872	0.995	0.995	0	Naive	MT-CO1
MAP3K4	4.32339e-306	-0.952032	0.194	0.318	9.74751e-302	Naive	MAP3K4
RORA-AS1	3.08942e-305	-0.842411	0.255	0.387	6.96542e-301	Naive	RORA-AS1
LTB	3.20587e-305	-0.416257	0.962	0.961	7.22795e-301	Naive	LTB
SPOCK2	2.38159e-304	-0.522855	0.492	0.619	5.36954e-300	Naive	SPOCK2
MYL12B	7.42205e-303	-0.361177	0.775	0.85	1.67338e-298	Naive	MYL12B
SESN3	1.37212e-301	0.478977	0.552	0.42	3.09357e-297	Naive	SESN3
FYN	1.56278e-301	-0.394345	0.756	0.836	3.52345e-297	Naive	FYN
ARHGDIA	1.68051e-301	-0.720249	0.245	0.381	3.78887e-297	Naive	ARHGDIA
EPSTI1	1.0504e-300	-0.727677	0.292	0.429	2.36824e-296	Naive	EPSTI1
SIT1	1.73142e-298	-0.892012	0.14	0.261	3.90366e-294	Naive	SIT1
ARF6	4.89378e-298	-0.596827	0.352	0.494	1.10335e-293	Naive	ARF6
CHCHD2	3.32151e-297	-0.359503	0.745	0.835	7.48867e-293	Naive	CHCHD2
LDHA	7.24251e-297	-0.578503	0.387	0.523	1.6329e-292	Naive	LDHA
LINC00513	1.16197e-296	-0.779421	0.321	0.453	2.61978e-292	Naive	LINC00513
RBMS1	2.09104e-295	0.448615	0.635	0.52	4.71447e-291	Naive	RBMS1
ISG15	7.1467e-295	-0.952247	0.189	0.315	1.6113e-290	Naive	ISG15
JUN	1.58051e-292	-1.10284	0.15	0.266	3.56341e-288	Naive	JUN
MYH9	4.61925e-290	-0.495421	0.523	0.644	1.04146e-285	Naive	MYH9
DNAJC1	4.12548e-289	-0.788801	0.21	0.338	9.30131e-285	Naive	DNAJC1
STK39	1.82978e-288	-0.745999	0.203	0.333	4.12541e-284	Naive	STK39
DIP2B	7.79771e-287	0.59671	0.514	0.393	1.75807e-282	Naive	DIP2B
ATP6V0B	8.22781e-286	-0.787551	0.169	0.294	1.85504e-281	Naive	ATP6V0B
CARD16	2.88172e-285	-0.776593	0.212	0.342	6.49713e-281	Naive	CARD16
SELENOT	2.93268e-285	-0.645915	0.267	0.404	6.61203e-281	Naive	SELENOT
PICALM	1.18296e-284	-0.566069	0.425	0.556	2.66709e-280	Naive	PICALM
PGAM1	7.93962e-284	-0.766634	0.207	0.333	1.79007e-279	Naive	PGAM1
SSR3	5.11357e-283	-0.83032	0.169	0.29	1.15291e-278	Naive	SSR3
OSBPL8	4.86872e-282	-0.510503	0.554	0.669	1.0977e-277	Naive	OSBPL8
GNAI2	5.96856e-282	-0.477701	0.501	0.628	1.34567e-277	Naive	GNAI2
SQOR	4.52154e-281	-1.05163	0.1	0.204	1.01943e-276	Naive	SQOR
SRSF7	1.89549e-280	-0.467115	0.568	0.678	4.27357e-276	Naive	SRSF7
RASGRF2	6.8136e-280	0.609111	0.465	0.338	1.53619e-275	Naive	RASGRF2
PTPN22	1.58605e-279	-0.944763	0.136	0.249	3.57591e-275	Naive	PTPN22
NHERF1	5.91816e-279	-0.788489	0.22	0.346	1.33431e-274	Naive	NHERF1
HMGB1	2.22589e-277	-0.328096	0.85	0.898	5.0185e-273	Naive	HMGB1
VAMP8	3.81375e-276	-0.531978	0.418	0.554	8.59849e-272	Naive	VAMP8
SNHG32	1.14872e-275	0.597819	0.527	0.413	2.58991e-271	Naive	SNHG32
ANKRD12	1.6126e-275	-0.346019	0.823	0.88	3.63576e-271	Naive	ANKRD12
ENSG00000273319	2.59079e-275	-1.07142	0.135	0.244	5.84119e-271	Naive	ENSG00000273319
LY6E	5.04196e-275	-0.603641	0.394	0.526	1.13676e-270	Naive	LY6E
SUB1	1.01922e-274	-0.359303	0.758	0.83	2.29792e-270	Naive	SUB1
CD53	1.40259e-274	-0.423726	0.592	0.701	3.16229e-270	Naive	CD53
CCDC18-AS1	2.30821e-273	0.605189	0.499	0.384	5.20408e-269	Naive	CCDC18-AS1
CASP1	1.11421e-271	-0.891084	0.152	0.267	2.51209e-267	Naive	CASP1
YBX1	1.39521e-271	-0.340585	0.765	0.833	3.14565e-267	Naive	YBX1
TMEM181	1.68142e-271	-0.901567	0.153	0.267	3.79092e-267	Naive	TMEM181
TAP1	3.85285e-271	-0.87315	0.184	0.301	8.68663e-267	Naive	TAP1
RNASEK	6.54809e-271	-0.457651	0.551	0.672	1.47633e-266	Naive	RNASEK
CRLF3	3.96508e-270	0.560391	0.539	0.429	8.93968e-266	Naive	CRLF3
CRY1	2.12296e-268	-0.747416	0.227	0.352	4.78641e-264	Naive	CRY1
PAXX	4.87672e-268	-0.832391	0.178	0.297	1.09951e-263	Naive	PAXX
WDFY1	6.01257e-268	-0.908446	0.156	0.269	1.35559e-263	Naive	WDFY1
SELENOK	6.16676e-268	-0.644646	0.269	0.402	1.39036e-263	Naive	SELENOK
GLCCI1	6.34708e-268	-0.754391	0.321	0.445	1.43101e-263	Naive	GLCCI1
EIF3E	5.4234e-267	0.335068	0.827	0.796	1.22276e-262	Naive	EIF3E
DHRS7	3.60896e-264	-0.698028	0.223	0.349	8.13676e-260	Naive	DHRS7
SOS1	1.16909e-262	-0.639852	0.432	0.551	2.63583e-258	Naive	SOS1
SSH2	3.07211e-262	0.391539	0.809	0.754	6.92637e-258	Naive	SSH2
MDFIC	6.07095e-262	-0.559073	0.441	0.566	1.36876e-257	Naive	MDFIC
KCNQ1	1.78482e-261	0.953471	0.229	0.13	4.02405e-257	Naive	KCNQ1
[truncated: 16,555 more rows]

## Sheet: CD8+ T cells
	p_val	avg_log2FC	pct.1	pct.2	p_val_adj	cluster	gene
[truncated: 20,281 more rows]
